# Supplementary material for: 4,4-Dimethyl-2-phenyl-4,5-di­hydro­pyrrolo­[2,3,4-kl]acridin-1(2H)-one
Source: IUCrdata. 2025 Apr 24;10(Pt 4):x250361. doi: 10.1107/S241431462500361X (PMC12054750; doi:10.1107/S241431462500361X)
Supplement: Supplementary file 1 [file x-10-x250361-sup1.cif]

##############################################################################
#                                                                            #
# This CIF contains the data for a data article accepted for                 #
# publication in IUCrData. It conforms to the requirements of                #
# Notes for Authors for IUCrData, and has been                               #
# peer reviewed under the auspices of IUCrData.                              #
#                                                                            #
# Full details of the Crystallographic Information File format               #
# are given in the paper "The Crystallographic Information File (CIF):       #
# a New Standard Archive File for Crystallography" by S. R. Hall, F. H.      #
# Allen and I. D. Brown [Acta Cryst. (1991), A47, 655-685].                  #
#                                                                            #
# The current version of the core CIF dictionary is obtainable from          #
# ftp://ftp.iucr.org/pub/cif_core.dic.                                       #
#                                                                            #
# Software is freely available for graphical display of the structure(s)     #
# in this CIF. For information consult the CIF software page                 #
# http://www.iucr.org/resources/cif/software.                                #
#                                                                            #
# This file may be used for bona fide research purposes within the           #
# scientific community so long as proper attribution is given to the data    # 
# article from which it was obtained.                                        #
#                                                                            #
##############################################################################
data_I
_audit_creation_method     'SHELXL-2019/2'
_journal_date_recd_electronic     2025-04-15
_journal_date_accepted     2025-04-22
_journal_name_full     'IUCrData'
_journal_year     2025
_journal_volume     10
_journal_issue      1
_journal_page_first     0
_journal_page_last     0
_journal_paper_category     HO
_journal_paper_doi     10.1107/S241431462500361X
_journal_coeditor_code     HB4513
_publ_contact_author_name     'Harendra,Nath Roy'
_publ_contact_author_address
;
Department of Chemistry, University of Rajshahi, Rajshahi-6205,
Bangladesh
;
_publ_contact_author_email
;
hnroy19@ru.ac.bd
;
_publ_section_title
;\
4,4-Dimethyl-2-phenyl-4,5-dihydropyrrolo[2,3,4-<i>kl</i>]acridin-1(2<i>H</i>)-\
one
;
loop_
    _publ_author_name
    _publ_author_footnote
    _publ_author_address
    'Islam, Izarul' .
;
Department of Chemistry, University of Rajshahi, Rajshahi-6205,
Bangladesh
;
    'Kanti Roy, Pijush' .
;
Department of Chemistry, Faculty of Science,
Mawlana Bhashani Science and Technology University, Tangail-1902,
Bangladesh
;
    'Zangrando, Ennio' .
;
Department of Chemical and Pharmaceutical Sciences, University of Trieste,
Italy
;
    'Gopal Karmaker, Pran' .
;
Chemical Synthesis and Pollution Control Key Laboratory of Sichuan Province,
College of Chemistry and Chemical Engineering, China West Normal University,
Nanchong 637002, China
;
    'Nath Roy, Harendra' .
;
Department of Chemistry, University of Rajshahi, Rajshahi-6205,
Bangladesh
;
_publ_section_synopsis
;
In the title compound,  the pendant phenyl ring is twisted by 43.85(1)\% with
respect to the acridine moiety. The extended structure features aromatic
\p--\p stacking with a centroid-to-centroid distance of 3.489(2) \%A and weak
C---H...O hydrogen bonds.
;
_chemical_name_systematic
;\
11,11-Dimethyl-14-phenyl-8,14-diazatetracyclo[7.6.1.0^2,7^.0^13,16^]\
hexadeca-1(16),2(7),3,5,8,12-hexaen-15-one
;
_chemical_name_common
;\
4,4-Dimethyl-2-phenyl-4,5-dihydropyrrolo[2,3,4-<i>kl</i>]acridin-\
1(2<i>H</i>)-one
;
_chemical_formula_moiety     'C22 H18 N2 O'
_chemical_formula_sum     'C22 H18 N2 O'
_chemical_formula_iupac     'C22 H18 N2 O'
_chemical_formula_weight     326.38
_chemical_melting_point     ?
_space_group_crystal_system     triclinic
_space_group_name_H-M_alt     'P -1'
_space_group_name_Hall     '-P 1'
loop_
    _space_group_symop_operation_xyz
    'x, y, z'
    '-x, -y, -z'
_cell_length_a     9.430(3)
_cell_length_b     9.997(4)
_cell_length_c     10.203(4)
_cell_angle_alpha     99.833(14)
_cell_angle_beta     107.559(14)
_cell_angle_gamma     106.866(14)
_cell_volume     841.8(6)
_cell_formula_units_Z     2
_cell_measurement_reflns_used     9587
_cell_measurement_theta_min     2.22
_cell_measurement_theta_max     26.69
_cell_measurement_temperature     297(2)
_exptl_crystal_description     block
_exptl_crystal_colour     brown
_exptl_crystal_size_max     0.30
_exptl_crystal_size_mid     0.30
_exptl_crystal_size_min     0.28
_exptl_crystal_density_diffrn     1.288
_exptl_crystal_density_meas     ?
_exptl_crystal_density_method     ?
_exptl_crystal_F_000     344
_exptl_absorpt_coefficient_mu     0.080
_exptl_absorpt_correction_type     none
_exptl_absorpt_process_details     ?
_exptl_absorpt_correction_T_min     ?
_exptl_absorpt_correction_T_max     ?
_diffrn_ambient_temperature     297(2)
_diffrn_source     'sealed tube'
_diffrn_radiation_type     MoK\a
_diffrn_radiation_wavelength     0.71073
_diffrn_measurement_device_type     'Bruker APEXII CCD'
_diffrn_measurement_method     '\f and \w scans'
_diffrn_detector_area_resol_mean     ?
_diffrn_reflns_number     22780
_diffrn_reflns_av_R_equivalents     0.0407
_diffrn_reflns_av_unetI/netI     0.0265
_diffrn_reflns_theta_min     2.183
_diffrn_reflns_theta_max     27.496
_diffrn_reflns_theta_full     25.242
_diffrn_measured_fraction_theta_max     0.985
_diffrn_measured_fraction_theta_full     1.000
_diffrn_reflns_limit_h_min     -12
_diffrn_reflns_limit_h_max     12
_diffrn_reflns_limit_k_min     -12
_diffrn_reflns_limit_k_max     12
_diffrn_reflns_limit_l_min     -13
_diffrn_reflns_limit_l_max     13
_refine_special_details
;
H atoms were located at geometrical positions and refined as riding atoms.
;
_reflns_number_total     3806
_reflns_number_gt     3047
_reflns_threshold_expression     'I > 2\s(I)'
_refine_ls_structure_factor_coef     Fsqd
_refine_ls_matrix_type     full
_refine_ls_R_factor_all     0.0629
_refine_ls_R_factor_gt     0.0532
_refine_ls_wR_factor_gt     0.1325
_refine_ls_wR_factor_ref     0.1378
_refine_ls_goodness_of_fit_ref     1.118
_refine_ls_restrained_S_all     1.118
_refine_ls_number_reflns     3806
_refine_ls_number_parameters     228
_refine_ls_number_restraints     0
_refine_ls_hydrogen_treatment     constr
_refine_ls_weighting_scheme     calc
_refine_ls_weighting_details
              'w=1/[\s^2^(Fo^2^)+(0.0778P)^2^+0.0906P] where P=(Fo^2^+2Fc^2^)/3'
_atom_sites_solution_hydrogens     geom
_atom_sites_solution_primary     dual
_atom_sites_solution_secondary     ?
_refine_ls_shift/su_max     0.000
_refine_ls_shift/su_mean     0.000
_refine_diff_density_max     0.372
_refine_diff_density_min     -0.485
_refine_ls_extinction_method     none
_refine_ls_extinction_coef     .
loop_
    _atom_type_symbol
    _atom_type_description
    _atom_type_scat_dispersion_real
    _atom_type_scat_dispersion_imag
    _atom_type_scat_source
    'C' 'C' 0.0033 0.0016
                         'International Tables Vol C Tables 4.2.6.8 and 6.1.1.4'
    'H' 'H' 0.0000 0.0000
                         'International Tables Vol C Tables 4.2.6.8 and 6.1.1.4'
    'N' 'N' 0.0061 0.0033
                         'International Tables Vol C Tables 4.2.6.8 and 6.1.1.4'
    'O' 'O' 0.0106 0.0060
                         'International Tables Vol C Tables 4.2.6.8 and 6.1.1.4'
_computing_data_collection
;
APEX2 (Bruker, 2012)
;
_computing_cell_refinement
;
SAINT (Bruker, 2012)
;
_computing_data_reduction
;
SAINT (Bruker, 2012)
;
_computing_structure_solution
;
<i>SHELXT2014/5</i> (Sheldrick, 2015a)
;
_computing_structure_refinement
;
<i>SHELXL2019/2</i> (Sheldrick, 2015b)
;
_computing_molecular_graphics
;
DIAMOND (Brandenburg & Putz, 1999)
;
_computing_publication_material
;
<i>SHELXL2019/2</i> (Sheldrick, 2015b)
;
loop_
    _atom_site_type_symbol
    _atom_site_label
    _atom_site_fract_x
    _atom_site_fract_y
    _atom_site_fract_z
    _atom_site_U_iso_or_equiv
    _atom_site_adp_type
    _atom_site_calc_flag
    _atom_site_occupancy
    _atom_site_disorder_assembly
    _atom_site_disorder_group
    O O1 0.77493(12) 0.67107(10) 0.34393(10) 0.0482(3) Uani d 1 . .
    N N1 0.85067(12) 0.60933(10) 0.55938(10) 0.0351(3) Uani d 1 . .
    N N2 0.39760(12) 0.19595(11) 0.39073(12) 0.0404(3) Uani d 1 . .
    C C1 0.99874(14) 0.72885(12) 0.63425(12) 0.0346(3) Uani d 1 . .
    C C2 1.00582(16) 0.86935(13) 0.62965(14) 0.0409(3) Uani d 1 . .
    H H2 0.914571 0.884859 0.579572 0.049 Uiso calc 1 . .
    C C3 1.14935(18) 0.98514(14) 0.70003(15) 0.0502(4) Uani d 1 . .
    H H3 1.155281 1.078553 0.695182 0.060 Uiso calc 1 . .
    C C4 1.28445(18) 0.96283(16) 0.77777(17) 0.0560(4) Uani d 1 . .
    H H4 1.380240 1.041467 0.826627 0.067 Uiso calc 1 . .
    C C5 1.27703(17) 0.82358(17) 0.78282(17) 0.0538(4) Uani d 1 . .
    H H5 1.367944 0.809007 0.835261 0.065 Uiso calc 1 . .
    C C6 1.13471(16) 0.70562(14) 0.71007(15) 0.0442(3) Uani d 1 . .
    H H6 1.130304 0.611866 0.712011 0.053 Uiso calc 1 . .
    C C7 0.74945(15) 0.59113(12) 0.41867(13) 0.0347(3) Uani d 1 . .
    C C8 0.61124(14) 0.45417(12) 0.38158(12) 0.0328(3) Uani d 1 . .
    C C9 0.46972(14) 0.37668(13) 0.25861(12) 0.0344(3) Uani d 1 . .
    C C10 0.42702(17) 0.41674(15) 0.12990(14) 0.0429(3) Uani d 1 . .
    H H10 0.493807 0.501397 0.121915 0.052 Uiso calc 1 . .
    C C11 0.28797(18) 0.33172(17) 0.01693(14) 0.0515(4) Uani d 1 . .
    H H11 0.261021 0.358521 -0.067512 0.062 Uiso calc 1 . .
    C C12 0.18646(18) 0.20460(17) 0.02846(15) 0.0526(4) Uani d 1 . .
    H H12 0.092101 0.147652 -0.048569 0.063 Uiso calc 1 . .
    C C13 0.22420(16) 0.16301(15) 0.15150(15) 0.0475(3) Uani d 1 . .
    H H13 0.154790 0.078417 0.157119 0.057 Uiso calc 1 . .
    C C14 0.36693(15) 0.24652(13) 0.27015(13) 0.0368(3) Uani d 1 . .
    C C15 0.53139(14) 0.27159(13) 0.50142(13) 0.0357(3) Uani d 1 . .
    C C16 0.63918(14) 0.39923(12) 0.49598(12) 0.0325(3) Uani d 1 . .
    C C17 0.78949(14) 0.48942(12) 0.60979(12) 0.0326(3) Uani d 1 . .
    C C18 0.84327(16) 0.44642(13) 0.72607(13) 0.0387(3) Uani d 1 . .
    H H18 0.933264 0.509730 0.804289 0.046 Uiso calc 1 . .
    C C19 0.75654(16) 0.29286(13) 0.73030(13) 0.0389(3) Uani d 1 . .
    C C20 0.57421(16) 0.23479(15) 0.64175(14) 0.0420(3) Uani d 1 . .
    H H20A 0.532291 0.129698 0.622742 0.050 Uiso calc 1 . .
    H H20B 0.522641 0.274877 0.698854 0.050 Uiso calc 1 . .
    C C21 0.83069(18) 0.19303(15) 0.66618(16) 0.0499(4) Uani d 1 . .
    H H21A 0.786913 0.097045 0.675034 0.075 Uiso calc 1 . .
    H H21B 0.944299 0.231561 0.716766 0.075 Uiso calc 1 . .
    H H21C 0.807088 0.188238 0.566775 0.075 Uiso calc 1 . .
    C C22 0.7832(2) 0.29030(18) 0.88549(15) 0.0551(4) Uani d 1 . .
    H H22A 0.737958 0.353005 0.926232 0.083 Uiso calc 1 . .
    H H22B 0.895682 0.323682 0.940287 0.083 Uiso calc 1 . .
    H H22C 0.732800 0.192598 0.887174 0.083 Uiso calc 1 . .
loop_
    _atom_site_aniso_label
    _atom_site_aniso_U_11
    _atom_site_aniso_U_22
    _atom_site_aniso_U_33
    _atom_site_aniso_U_12
    _atom_site_aniso_U_13
    _atom_site_aniso_U_23
    O1 0.0543(6) 0.0394(5) 0.0430(5) 0.0031(4) 0.0157(4) 0.0210(4)
    N1 0.0367(6) 0.0278(5) 0.0364(5) 0.0061(4) 0.0118(4) 0.0115(4)
    N2 0.0362(6) 0.0375(6) 0.0434(6) 0.0065(5) 0.0132(5) 0.0163(5)
    C1 0.0364(7) 0.0288(6) 0.0358(6) 0.0063(5) 0.0163(5) 0.0064(5)
    C2 0.0475(7) 0.0315(6) 0.0423(7) 0.0109(5) 0.0183(6) 0.0105(5)
    C3 0.0618(9) 0.0289(6) 0.0526(8) 0.0053(6) 0.0244(7) 0.0073(6)
    C4 0.0456(8) 0.0440(8) 0.0585(9) -0.0038(6) 0.0194(7) 0.0011(7)
    C5 0.0364(7) 0.0560(9) 0.0589(9) 0.0108(6) 0.0147(6) 0.0080(7)
    C6 0.0412(7) 0.0369(7) 0.0532(8) 0.0133(6) 0.0184(6) 0.0099(6)
    C7 0.0382(6) 0.0302(6) 0.0351(6) 0.0100(5) 0.0138(5) 0.0111(5)
    C8 0.0351(6) 0.0305(6) 0.0350(6) 0.0108(5) 0.0155(5) 0.0120(5)
    C9 0.0352(6) 0.0335(6) 0.0347(6) 0.0116(5) 0.0141(5) 0.0100(5)
    C10 0.0452(7) 0.0439(7) 0.0367(6) 0.0101(6) 0.0148(6) 0.0153(5)
    C11 0.0532(9) 0.0582(9) 0.0341(7) 0.0136(7) 0.0096(6) 0.0150(6)
    C12 0.0437(8) 0.0550(8) 0.0388(7) 0.0057(6) 0.0038(6) 0.0062(6)
    C13 0.0395(7) 0.0429(7) 0.0461(7) 0.0023(6) 0.0104(6) 0.0106(6)
    C14 0.0338(6) 0.0351(6) 0.0380(6) 0.0085(5) 0.0129(5) 0.0104(5)
    C15 0.0331(6) 0.0339(6) 0.0405(6) 0.0093(5) 0.0145(5) 0.0152(5)
    C16 0.0336(6) 0.0295(6) 0.0348(6) 0.0098(5) 0.0136(5) 0.0113(5)
    C17 0.0359(6) 0.0267(5) 0.0350(6) 0.0094(5) 0.0143(5) 0.0098(5)
    C18 0.0401(7) 0.0334(6) 0.0348(6) 0.0078(5) 0.0088(5) 0.0096(5)
    C19 0.0434(7) 0.0366(6) 0.0366(6) 0.0115(5) 0.0132(5) 0.0184(5)
    C20 0.0414(7) 0.0405(7) 0.0438(7) 0.0084(6) 0.0165(6) 0.0216(6)
    C21 0.0546(8) 0.0415(7) 0.0583(8) 0.0198(6) 0.0212(7) 0.0214(6)
    C22 0.0647(10) 0.0584(9) 0.0421(7) 0.0191(8) 0.0166(7) 0.0259(7)
_geom_special_details
;
 All esds (except the esd in the dihedral angle between two l.s. planes)
 are estimated using the full covariance matrix.  The cell esds are taken
 into account individually in the estimation of esds in distances, angles
 and torsion angles; correlations between esds in cell parameters are only
 used when they are defined by crystal symmetry.  An approximate (isotropic)
 treatment of cell esds is used for estimating esds involving l.s. planes.
;
loop_
    _geom_bond_atom_site_label_1
    _geom_bond_atom_site_label_2
    _geom_bond_site_symmetry_2
    _geom_bond_distance
    _geom_bond_publ_flag
    O1 C7 . 1.2187(15) ?
    N1 C7 . 1.4102(17) ?
    N1 C17 . 1.4222(15) ?
    N1 C1 . 1.4275(16) ?
    N2 C15 . 1.3169(17) ?
    N2 C14 . 1.3912(17) ?
    C1 C6 . 1.3900(19) ?
    C1 C2 . 1.3962(18) ?
    C2 C3 . 1.381(2) ?
    C2 H2 . 0.9300 ?
    C3 C4 . 1.385(2) ?
    C3 H3 . 0.9300 ?
    C4 C5 . 1.384(2) ?
    C4 H4 . 0.9300 ?
    C5 C6 . 1.387(2) ?
    C5 H5 . 0.9300 ?
    C6 H6 . 0.9300 ?
    C7 C8 . 1.4855(17) ?
    C8 C16 . 1.3605(17) ?
    C8 C9 . 1.4189(17) ?
    C9 C10 . 1.4147(18) ?
    C9 C14 . 1.4269(18) ?
    C10 C11 . 1.370(2) ?
    C10 H10 . 0.9300 ?
    C11 C12 . 1.399(2) ?
    C11 H11 . 0.9300 ?
    C12 C13 . 1.368(2) ?
    C12 H12 . 0.9300 ?
    C13 C14 . 1.4120(18) ?
    C13 H13 . 0.9300 ?
    C15 C16 . 1.4037(17) ?
    C15 C20 . 1.5052(18) ?
    C16 C17 . 1.4416(17) ?
    C17 C18 . 1.3369(17) ?
    C18 C19 . 1.5307(18) ?
    C18 H18 . 0.9300 ?
    C19 C22 . 1.5325(19) ?
    C19 C21 . 1.540(2) ?
    C19 C20 . 1.5538(19) ?
    C20 H20A . 0.9700 ?
    C20 H20B . 0.9700 ?
    C21 H21A . 0.9600 ?
    C21 H21B . 0.9600 ?
    C21 H21C . 0.9600 ?
    C22 H22A . 0.9600 ?
    C22 H22B . 0.9600 ?
    C22 H22C . 0.9600 ?
loop_
    _geom_angle_atom_site_label_1
    _geom_angle_atom_site_label_2
    _geom_angle_atom_site_label_3
    _geom_angle_site_symmetry_1
    _geom_angle_site_symmetry_3
    _geom_angle
    _geom_angle_publ_flag
    C7 N1 C17 . . 110.79(10) ?
    C7 N1 C1 . . 123.16(10) ?
    C17 N1 C1 . . 125.95(10) ?
    C15 N2 C14 . . 118.19(11) ?
    C6 C1 C2 . . 120.32(12) ?
    C6 C1 N1 . . 120.42(11) ?
    C2 C1 N1 . . 119.26(11) ?
    C3 C2 C1 . . 119.52(13) ?
    C3 C2 H2 . . 120.2 ?
    C1 C2 H2 . . 120.2 ?
    C2 C3 C4 . . 120.34(13) ?
    C2 C3 H3 . . 119.8 ?
    C4 C3 H3 . . 119.8 ?
    C5 C4 C3 . . 120.05(13) ?
    C5 C4 H4 . . 120.0 ?
    C3 C4 H4 . . 120.0 ?
    C4 C5 C6 . . 120.36(14) ?
    C4 C5 H5 . . 119.8 ?
    C6 C5 H5 . . 119.8 ?
    C5 C6 C1 . . 119.39(13) ?
    C5 C6 H6 . . 120.3 ?
    C1 C6 H6 . . 120.3 ?
    O1 C7 N1 . . 126.03(11) ?
    O1 C7 C8 . . 128.23(12) ?
    N1 C7 C8 . . 105.72(10) ?
    C16 C8 C9 . . 119.06(11) ?
    C16 C8 C7 . . 106.99(11) ?
    C9 C8 C7 . . 133.94(11) ?
    C10 C9 C8 . . 125.67(12) ?
    C10 C9 C14 . . 119.51(12) ?
    C8 C9 C14 . . 114.81(11) ?
    C11 C10 C9 . . 120.48(13) ?
    C11 C10 H10 . . 119.8 ?
    C9 C10 H10 . . 119.8 ?
    C10 C11 C12 . . 120.07(13) ?
    C10 C11 H11 . . 120.0 ?
    C12 C11 H11 . . 120.0 ?
    C13 C12 C11 . . 120.87(13) ?
    C13 C12 H12 . . 119.6 ?
    C11 C12 H12 . . 119.6 ?
    C12 C13 C14 . . 121.01(13) ?
    C12 C13 H13 . . 119.5 ?
    C14 C13 H13 . . 119.5 ?
    N2 C14 C13 . . 117.52(11) ?
    N2 C14 C9 . . 124.43(11) ?
    C13 C14 C9 . . 118.04(12) ?
    N2 C15 C16 . . 120.22(11) ?
    N2 C15 C20 . . 123.64(11) ?
    C16 C15 C20 . . 116.03(11) ?
    C8 C16 C15 . . 123.23(12) ?
    C8 C16 C17 . . 111.80(11) ?
    C15 C16 C17 . . 124.96(11) ?
    C18 C17 N1 . . 135.06(11) ?
    C18 C17 C16 . . 120.24(11) ?
    N1 C17 C16 . . 104.60(10) ?
    C17 C18 C19 . . 119.91(11) ?
    C17 C18 H18 . . 120.0 ?
    C19 C18 H18 . . 120.0 ?
    C18 C19 C22 . . 110.21(11) ?
    C18 C19 C21 . . 106.57(11) ?
    C22 C19 C21 . . 109.13(11) ?
    C18 C19 C20 . . 112.81(10) ?
    C22 C19 C20 . . 109.02(11) ?
    C21 C19 C20 . . 109.02(11) ?
    C15 C20 C19 . . 114.02(10) ?
    C15 C20 H20A . . 108.7 ?
    C19 C20 H20A . . 108.7 ?
    C15 C20 H20B . . 108.7 ?
    C19 C20 H20B . . 108.7 ?
    H20A C20 H20B . . 107.6 ?
    C19 C21 H21A . . 109.5 ?
    C19 C21 H21B . . 109.5 ?
    H21A C21 H21B . . 109.5 ?
    C19 C21 H21C . . 109.5 ?
    H21A C21 H21C . . 109.5 ?
    H21B C21 H21C . . 109.5 ?
    C19 C22 H22A . . 109.5 ?
    C19 C22 H22B . . 109.5 ?
    H22A C22 H22B . . 109.5 ?
    C19 C22 H22C . . 109.5 ?
    H22A C22 H22C . . 109.5 ?
    H22B C22 H22C . . 109.5 ?
loop_
    _geom_torsion_atom_site_label_1
    _geom_torsion_atom_site_label_2
    _geom_torsion_atom_site_label_3
    _geom_torsion_atom_site_label_4
    _geom_torsion_site_symmetry_1
    _geom_torsion_site_symmetry_2
    _geom_torsion_site_symmetry_3
    _geom_torsion_site_symmetry_4
    _geom_torsion
    _geom_torsion_publ_flag
    C7 N1 C1 C6 . . . . -135.02(13) ?
    C17 N1 C1 C6 . . . . 40.75(17) ?
    C7 N1 C1 C2 . . . . 44.53(16) ?
    C17 N1 C1 C2 . . . . -139.71(12) ?
    C6 C1 C2 C3 . . . . 0.56(19) ?
    N1 C1 C2 C3 . . . . -178.99(11) ?
    C1 C2 C3 C4 . . . . -1.7(2) ?
    C2 C3 C4 C5 . . . . 1.4(2) ?
    C3 C4 C5 C6 . . . . 0.1(2) ?
    C4 C5 C6 C1 . . . . -1.2(2) ?
    C2 C1 C6 C5 . . . . 0.9(2) ?
    N1 C1 C6 C5 . . . . -179.56(11) ?
    C17 N1 C7 O1 . . . . -175.27(12) ?
    C1 N1 C7 O1 . . . . 1.07(19) ?
    C17 N1 C7 C8 . . . . 3.10(13) ?
    C1 N1 C7 C8 . . . . 179.43(10) ?
    O1 C7 C8 C16 . . . . 176.78(12) ?
    N1 C7 C8 C16 . . . . -1.54(13) ?
    O1 C7 C8 C9 . . . . -2.2(2) ?
    N1 C7 C8 C9 . . . . 179.53(12) ?
    C16 C8 C9 C10 . . . . -177.48(11) ?
    C7 C8 C9 C10 . . . . 1.4(2) ?
    C16 C8 C9 C14 . . . . 1.34(17) ?
    C7 C8 C9 C14 . . . . -179.83(12) ?
    C8 C9 C10 C11 . . . . 178.88(12) ?
    C14 C9 C10 C11 . . . . 0.1(2) ?
    C9 C10 C11 C12 . . . . 0.3(2) ?
    C10 C11 C12 C13 . . . . -0.2(2) ?
    C11 C12 C13 C14 . . . . -0.4(2) ?
    C15 N2 C14 C13 . . . . 179.03(12) ?
    C15 N2 C14 C9 . . . . -1.02(19) ?
    C12 C13 C14 N2 . . . . -179.24(12) ?
    C12 C13 C14 C9 . . . . 0.8(2) ?
    C10 C9 C14 N2 . . . . 179.36(11) ?
    C8 C9 C14 N2 . . . . 0.47(18) ?
    C10 C9 C14 C13 . . . . -0.68(18) ?
    C8 C9 C14 C13 . . . . -179.57(11) ?
    C14 N2 C15 C16 . . . . -0.26(18) ?
    C14 N2 C15 C20 . . . . 175.80(11) ?
    C9 C8 C16 C15 . . . . -2.69(18) ?
    C7 C8 C16 C15 . . . . 178.19(11) ?
    C9 C8 C16 C17 . . . . 178.58(10) ?
    C7 C8 C16 C17 . . . . -0.54(13) ?
    N2 C15 C16 C8 . . . . 2.16(19) ?
    C20 C15 C16 C8 . . . . -174.19(11) ?
    N2 C15 C16 C17 . . . . -179.28(11) ?
    C20 C15 C16 C17 . . . . 4.37(18) ?
    C7 N1 C17 C18 . . . . 172.77(13) ?
    C1 N1 C17 C18 . . . . -3.4(2) ?
    C7 N1 C17 C16 . . . . -3.37(13) ?
    C1 N1 C17 C16 . . . . -179.58(10) ?
    C8 C16 C17 C18 . . . . -174.48(11) ?
    C15 C16 C17 C18 . . . . 6.82(19) ?
    C8 C16 C17 N1 . . . . 2.37(13) ?
    C15 C16 C17 N1 . . . . -176.33(11) ?
    N1 C17 C18 C19 . . . . -167.75(12) ?
    C16 C17 C18 C19 . . . . 7.93(18) ?
    C17 C18 C19 C22 . . . . -153.29(12) ?
    C17 C18 C19 C21 . . . . 88.42(15) ?
    C17 C18 C19 C20 . . . . -31.17(17) ?
    N2 C15 C20 C19 . . . . 155.80(12) ?
    C16 C15 C20 C19 . . . . -27.98(16) ?
    C18 C19 C20 C15 . . . . 40.35(16) ?
    C22 C19 C20 C15 . . . . 163.13(11) ?
    C21 C19 C20 C15 . . . . -77.82(14) ?
_shelx_space_group_comment
;
The symmetry employed for this shelxl refinement is uniquely defined
by the following loop, which should always be used as a source of
symmetry information in preference to the above space-group names.
They are only intended as comments.
;
_shelx_estimated_absorpt_T_min     ?
_shelx_estimated_absorpt_T_max     ?
_shelx_hkl_file
;
  -1   0   0   76.99    3.20
  -1   0   0   90.69    3.30
  -1   0   0   86.09    3.30
   1   0   0   82.39    3.20
   1   0   0   88.19    3.20
   1   0   0   79.59    3.30
   1   0   0   89.19    3.30
   1   0   0   76.69    3.30
  -2   0   0 3147.39  116.39
  -2   0   0 2807.62  116.39
  -2   0   0 3236.68  116.39
  -2   0   0 3061.19  116.39
   2   0   0 2725.33  116.39
   2   0   0 3282.77  116.39
   2   0   0 2864.31  116.39
  -3   0   0 1011.30   41.20
  -3   0   0 1015.70   41.10
  -3   0   0 1130.39   41.10
  -3   0   0 1009.20   41.10
  -3   0   0 1005.90   41.20
  -3   0   0 1120.89   41.10
   3   0   0 1162.38   41.10
   3   0   0  993.80   41.20
   3   0   0 1145.59   41.10
   3   0   0 1047.90   41.10
  -4   0   0  110.99    4.40
  -4   0   0  109.99    4.40
  -4   0   0  105.99    4.50
  -4   0   0  108.39    4.40
   4   0   0  111.99    4.40
   4   0   0  114.79    4.50
   4   0   0  113.89    4.40
   4   0   0  111.69    4.40
   4   0   0  107.09    4.30
   4   0   0  105.29    4.30
  -5   0   0  743.13   29.30
  -5   0   0  733.73   29.30
  -5   0   0  820.02   29.30
  -5   0   0  741.73   29.20
   5   0   0  751.42   29.10
   5   0   0  735.13   29.30
   5   0   0  746.23   29.20
   5   0   0  758.42   29.10
   5   0   0  756.72   29.20
   5   0   0  738.93   29.20
  -6   0   0    4.30    0.70
  -6   0   0    5.90    0.80
  -6   0   0    6.30    0.70
   6   0   0    2.50    1.00
   6   0   0    3.00    0.50
   6   0   0    4.60    0.50
  -7   0   0   59.19    2.80
  -7   0   0   57.79    2.90
  -7   0   0   55.19    2.50
  -7   0   0   58.19    2.60
   7   0   0   57.19    2.50
   7   0   0   55.69    2.40
   7   0   0   57.69    2.50
   7   0   0   53.59    2.30
   7   0   0   55.09    2.50
  -8   0   0   82.99    4.10
  -8   0   0   89.49    3.90
  -8   0   0   90.29    4.30
   8   0   0   88.99    3.60
   8   0   0   90.19    3.80
  -9   0   0    1.90    1.70
  -9   0   0    2.60    1.40
   9   0   0    2.70    0.90
 -10   0   0    2.60    1.80
 -10   0   0    1.40    2.70
  11  -1   0    6.00    2.70
 -11   1   0    3.90    2.40
  10  -1   0    9.30    2.00
 -10   1   0    9.70    1.90
 -10   1   0    8.70    2.60
   9  -1   0   10.40    1.30
   9  -1   0   12.40    1.10
  -9   1   0    9.10    1.50
  -9   1   0   11.10    1.80
   8  -1   0   22.90    1.30
   8  -1   0   20.20    1.10
   8  -1   0   21.80    1.40
  -8   1   0   16.60    1.80
  -8   1   0   18.50    2.20
  -8   1   0   18.80    1.50
   7  -1   0    1.60    0.50
   7  -1   0    2.40    0.50
   7  -1   0    3.30    0.60
   7  -1   0    2.80    0.40
   7  -1   0    1.50    1.10
   7  -1   0    3.60    0.40
   7  -1   0    2.40    0.50
  -7   1   0    3.00    0.60
  -7   1   0    2.00    0.90
  -7   1   0    2.10    0.80
   6  -1   0  145.99    5.70
   6  -1   0  145.19    5.70
   6  -1   0  150.78    6.00
   6  -1   0  138.19    5.70
   6  -1   0  145.49    5.60
   6  -1   0  131.29    6.00
   6  -1   0  148.99    5.70
  -6   1   0  144.49    5.90
  -6   1   0  143.79    5.90
  -6   1   0  140.69    5.70
  -6   1   0  145.59    5.70
   5  -1   0   58.79    2.40
   5  -1   0   59.89    2.40
   5  -1   0   58.39    2.60
   5  -1   0   57.19    2.40
   5  -1   0   57.19    2.60
   5  -1   0   58.69    2.30
   5  -1   0   54.19    2.30
  -5   1   0   59.79    2.40
  -5   1   0   61.79    2.70
  -5   1   0   56.89    2.40
  -5   1   0   56.09    2.50
   4  -1   0    0.80    0.20
   4  -1   0    0.90    0.20
   4  -1   0    1.30    0.20
   4  -1   0    1.10    0.40
   4  -1   0    1.50    0.20
   4  -1   0    1.10    0.20
  -4   1   0    1.10    0.20
  -4   1   0    1.30    0.20
  -4   1   0    1.00    0.40
  -4   1   0    1.00    0.40
  -4   1   0    1.30    0.20
  -4   1   0    1.30    0.10
   3  -1   0  140.89    5.70
   3  -1   0  139.49    5.50
   3  -1   0  144.29    5.50
   3  -1   0  142.09    5.50
   3  -1   0  143.89    5.50
   3  -1   0  144.59    5.50
   3  -1   0  140.19    5.50
  -3   1   0  135.49    5.50
  -3   1   0  143.29    5.60
  -3   1   0  140.89    5.50
  -3   1   0  139.89    5.60
  -3   1   0  142.59    5.50
  -3   1   0  144.19    5.50
   2  -1   0   24.50    1.00
   2  -1   0   22.90    1.10
   2  -1   0   24.90    1.00
   2  -1   0   24.60    1.00
   2  -1   0   23.70    1.00
  -2   1   0   25.10    1.00
  -2   1   0   23.00    1.10
  -2   1   0   24.90    1.00
  -2   1   0   24.80    1.00
  -2   1   0   25.20    1.00
   1  -1   0  679.23   24.30
   1  -1   0  566.64   24.30
   1  -1   0  711.93   24.30
   1  -1   0  586.64   24.30
   1  -1   0  595.04   24.30
  -1   1   0  565.44   24.30
  -1   1   0  607.64   24.30
  -1   1   0  638.84   24.30
  -1   1   0  673.03   24.30
  -1   1   0  675.33   24.30
  -1   1   0  621.84   24.30
   0  -1   0 2451.45   88.49
   0  -1   0 1989.20   88.49
   0   1   0 2437.66   88.49
  -1  -1   0  534.15   17.80
  -1  -1   0  527.35   17.80
  -1  -1   0  410.36   17.80
  -1  -1   0  413.56   17.80
  -1  -1   0  475.35   17.80
  -1  -1   0  429.36   17.80
   1   1   0  491.75   17.80
   1   1   0  504.65   17.80
   1   1   0  424.86   17.80
   1   1   0  423.76   17.80
   1   1   0  423.46   17.80
  -2  -1   0  215.38    8.40
  -2  -1   0  214.68    8.40
  -2  -1   0  206.78    8.40
  -2  -1   0  203.78    8.50
  -2  -1   0  220.28    8.40
  -2  -1   0  217.78    8.40
   2   1   0  221.18    8.40
   2   1   0  218.68    8.40
   2   1   0  223.68    8.50
   2   1   0  211.78    8.40
   2   1   0  218.28    8.40
   2   1   0  226.28    8.40
  -3  -1   0  329.97   12.50
  -3  -1   0  323.07   12.60
  -3  -1   0  316.37   12.60
  -3  -1   0  316.77   12.60
  -3  -1   0  313.27   12.50
  -3  -1   0  319.57   12.50
   3   1   0  321.37   12.50
   3   1   0  322.37   12.50
   3   1   0  327.27   12.50
   3   1   0  326.57   12.50
   3   1   0  327.97   12.50
   3   1   0  322.87   12.60
  -4  -1   0   27.60    1.20
  -4  -1   0   26.50    1.30
  -4  -1   0   25.30    1.40
   4   1   0   26.80    1.30
   4   1   0   30.20    1.10
   4   1   0   26.60    1.20
   4   1   0   28.30    1.60
   4   1   0   26.60    1.30
   4   1   0   29.30    1.30
  -5  -1   0   26.80    1.40
  -5  -1   0   25.10    1.30
  -5  -1   0   22.90    1.20
  -5  -1   0   24.00    1.50
   5   1   0   24.10    1.10
   5   1   0   24.90    1.20
   5   1   0   21.30    1.80
   5   1   0   22.90    1.20
   5   1   0   26.50    1.30
   5   1   0   23.60    1.00
  -6  -1   0   43.00    2.10
  -6  -1   0   47.10    2.30
  -6  -1   0   44.00    2.00
   6   1   0   47.00    1.90
   6   1   0   43.40    1.80
   6   1   0   43.80    2.00
   6   1   0   41.90    2.80
   6   1   0   43.00    2.00
   6   1   0   42.80    2.00
  -7  -1   0   44.80    2.40
  -7  -1   0   46.90    2.50
  -7  -1   0   51.19    2.70
  -7  -1   0   46.80    2.20
   7   1   0   44.60    2.20
   7   1   0   46.60    2.00
   7   1   0   46.60    2.30
   7   1   0   47.60    2.20
   7   1   0   45.60    2.00
  -8  -1   0    0.30    1.10
  -8  -1   0    2.80    1.80
  -8  -1   0    1.40    1.10
   8   1   0    1.70    0.60
  -9  -1   0    0.00    1.90
  -9  -1   0   -1.50    1.40
   9   1   0    0.20    1.00
 -10  -1   0   13.10    3.20
 -11   2   0    1.00    2.20
 -11   2   0    3.40    3.50
  10  -2   0   -0.80    1.70
 -10   2   0   -1.60    2.10
 -10   2   0   -0.10    1.60
   9  -2   0   13.50    1.10
   9  -2   0   13.70    1.50
  -9   2   0   12.40    1.50
  -9   2   0   14.20    1.80
   8  -2   0   63.69    2.50
   8  -2   0   59.19    3.10
   8  -2   0   54.99    2.60
   8  -2   0   58.69    2.50
   8  -2   0   57.29    2.70
   8  -2   0   58.69    2.60
  -8   2   0   59.09    3.20
  -8   2   0   61.19    2.70
  -8   2   0   55.49    3.00
   7  -2   0   22.30    1.00
   7  -2   0   20.30    1.00
   7  -2   0   19.40    1.50
   7  -2   0   18.70    1.10
   7  -2   0   20.70    1.20
   7  -2   0   18.40    1.10
  -7   2   0   19.90    1.00
  -7   2   0   16.10    1.70
  -7   2   0   20.40    1.50
  -7   2   0   20.40    1.20
   6  -2   0  334.47   13.20
   6  -2   0  334.37   13.10
   6  -2   0  329.87   13.00
   6  -2   0  338.47   13.00
   6  -2   0  335.57   13.00
   6  -2   0  321.57   13.10
   6  -2   0  334.87   13.00
   6  -2   0  326.47   13.20
  -6   2   0  329.57   13.20
  -6   2   0  334.67   12.90
  -6   2   0  345.47   13.00
  -6   2   0  337.07   13.20
  -6   2   0  329.27   13.00
  -6   2   0  341.47   12.90
   5  -2   0  715.43   28.10
   5  -2   0  727.43   28.20
   5  -2   0  726.73   28.00
   5  -2   0  734.73   28.10
   5  -2   0  736.73   28.00
   5  -2   0  682.03   28.10
   5  -2   0  724.43   28.10
  -5   2   0  744.73   28.00
  -5   2   0  734.93   28.00
  -5   2   0  714.33   28.20
  -5   2   0  744.73   28.10
  -5   2   0  728.13   28.10
  -5   2   0  708.73   28.20
   4  -2   0  296.67   11.40
   4  -2   0  287.67   11.30
   4  -2   0  288.47   11.40
   4  -2   0  299.07   11.30
   4  -2   0  299.67   11.30
   4  -2   0  276.67   11.40
  -4   2   0  291.07   11.30
  -4   2   0  290.97   11.50
  -4   2   0  292.27   11.30
  -4   2   0  296.97   11.30
  -4   2   0  293.87   11.30
  -4   2   0  287.77   11.40
   3  -2   0  295.37   11.60
   3  -2   0  282.77   11.60
   3  -2   0  292.27   11.50
   3  -2   0  298.67   11.60
   3  -2   0  294.97   11.50
  -3   2   0  298.17   11.60
  -3   2   0  307.07   11.50
  -3   2   0  298.87   11.50
  -3   2   0  305.07   11.60
  -3   2   0  305.17   11.50
   2  -2   0    0.50    0.10
   2  -2   0    1.10    0.20
   2  -2   0    0.80    0.20
   2  -2   0    0.50    0.20
   2  -2   0    0.50    0.20
   2  -2   0    0.40    0.10
  -2   2   0    0.60    0.10
  -2   2   0    0.60    0.10
  -2   2   0    0.70    0.10
  -2   2   0    0.40    0.20
  -2   2   0    0.50    0.20
  -2   2   0    0.40    0.10
   1  -2   0   37.70    1.40
   1  -2   0   35.40    1.40
   1  -2   0   36.20    1.50
   1  -2   0   36.80    1.50
   1  -2   0   35.30    1.50
  -1   2   0   34.10    1.50
  -1   2   0   38.60    1.50
  -1   2   0   36.90    1.50
  -1   2   0   34.70    1.50
   0  -2   0 3484.35  136.09
   0  -2   0 3461.15  135.99
   0   2   0 3133.39  136.09
   0   2   0 4025.10  136.09
   0   2   0 3529.15  135.99
  -1  -2   0  272.67   10.80
  -1  -2   0  279.07   10.80
  -1  -2   0  279.27   10.80
  -1  -2   0  269.97   10.80
   1   2   0  277.07   10.80
   1   2   0  282.37   10.80
   1   2   0  277.07   10.90
   1   2   0  280.87   10.80
   1   2   0  278.97   10.80
   1   2   0  290.17   10.80
   1   2   0  274.67   10.80
  -2  -2   0    0.30    0.10
  -2  -2   0    0.20    0.20
  -2  -2   0    0.00    0.10
  -2  -2   0    0.10    0.20
  -2  -2   0    0.10    0.20
  -2  -2   0    0.00    0.20
   2   2   0    0.10    0.10
   2   2   0    0.30    0.20
   2   2   0    0.10    0.40
   2   2   0    0.10    0.20
   2   2   0    0.20    0.20
   2   2   0    0.30    0.20
   2   2   0    0.50    0.10
  -3  -2   0  239.18    9.30
  -3  -2   0  236.58    9.40
  -3  -2   0  243.68    9.40
  -3  -2   0  237.88    9.30
  -3  -2   0  236.28    9.50
   3   2   0  245.88    9.40
   3   2   0  242.48    9.50
   3   2   0  242.98    9.40
   3   2   0  249.48    9.40
   3   2   0  241.88    9.40
   3   2   0  233.28    9.40
   3   2   0  238.98    9.30
  -4  -2   0  121.69    4.80
  -4  -2   0  121.09    4.80
  -4  -2   0  118.09    4.80
  -4  -2   0  115.39    5.00
   4   2   0  117.69    4.80
   4   2   0  121.09    4.70
   4   2   0  120.99    5.00
   4   2   0  121.19    4.80
   4   2   0  118.69    4.70
   4   2   0  120.99    4.80
  -5  -2   0   12.30    1.00
  -5  -2   0   14.00    0.90
  -5  -2   0   15.70    1.10
  -5  -2   0   12.80    1.30
   5   2   0   14.40    0.80
   5   2   0   15.00    1.90
   5   2   0   12.40    1.00
   5   2   0   12.60    0.70
   5   2   0   14.50    0.90
   5   2   0   14.50    1.00
   5   2   0   13.60    1.00
  -6  -2   0  104.29    4.80
  -6  -2   0  108.69    4.50
  -6  -2   0  108.89    4.60
  -6  -2   0  112.59    4.60
   6   2   0  110.49    4.50
   6   2   0  109.69    4.40
   6   2   0  112.69    4.50
   6   2   0  115.59    4.40
   6   2   0  107.29    4.60
   6   2   0  106.79    4.50
  -7  -2   0   19.70    1.80
  -7  -2   0   20.40    2.10
  -7  -2   0   21.20    1.80
  -7  -2   0   21.60    1.40
   7   2   0   24.70    1.70
   7   2   0   20.70    1.20
   7   2   0   24.40    1.50
  -8  -2   0    2.00    1.50
   8   2   0    1.90    0.90
  -9  -2   0    7.40    2.10
   9   2   0    5.70    1.30
 -11   3   0   22.90    3.40
 -11   3   0   23.10    2.60
  10  -3   0    1.90    1.70
 -10   3   0    2.10    1.90
 -10   3   0    1.50    1.60
   9  -3   0   28.80    2.50
   9  -3   0   30.10    1.60
  -9   3   0   29.40    2.40
   8  -3   0    3.90    0.70
   8  -3   0    3.20    1.40
   8  -3   0    2.50    0.70
   8  -3   0    3.10    0.50
   8  -3   0    4.50    0.60
   8  -3   0    4.10    0.60
   8  -3   0    3.80    0.90
  -8   3   0    3.70    1.10
  -8   3   0    4.80    1.00
  -8   3   0    4.00    0.60
   7  -3   0   31.20    1.60
   7  -3   0   31.20    1.40
   7  -3   0   28.70    2.10
   7  -3   0   32.40    1.50
   7  -3   0   30.90    1.80
   7  -3   0   29.70    1.60
   7  -3   0   29.80    2.20
   7  -3   0   32.20    1.50
  -7   3   0   31.50    1.30
  -7   3   0   30.50    1.50
  -7   3   0   31.80    1.50
  -7   3   0   32.40    2.10
  -7   3   0   36.40    1.90
  -7   3   0   32.20    1.30
   6  -3   0  291.27   11.60
   6  -3   0  302.27   11.60
   6  -3   0  298.87   11.50
   6  -3   0  285.87   11.70
   6  -3   0  290.37   11.50
   6  -3   0  284.07   11.60
   6  -3   0  303.97   11.50
  -6   3   0  296.17   11.50
  -6   3   0  300.97   11.50
  -6   3   0  289.47   11.70
  -6   3   0  308.87   11.50
  -6   3   0  291.97   11.70
  -6   3   0  293.57   11.50
   5  -3   0    8.80    1.10
   5  -3   0    7.30    0.60
   5  -3   0    6.40    0.50
   5  -3   0    6.80    0.80
   5  -3   0    7.50    0.60
   5  -3   0    6.10    0.60
   5  -3   0    7.30    0.50
  -5   3   0    6.00    0.90
  -5   3   0    6.70    0.80
  -5   3   0    6.50    0.60
  -5   3   0    6.20    0.40
  -5   3   0    5.50    0.40
  -5   3   0    7.10    0.50
   4  -3   0   71.89    2.80
   4  -3   0   73.79    2.90
   4  -3   0   72.39    2.90
   4  -3   0   70.49    3.00
   4  -3   0   71.79    3.00
   4  -3   0   70.09    2.90
  -4   3   0   69.99    2.90
  -4   3   0   70.19    2.90
  -4   3   0   74.89    2.80
  -4   3   0   74.09    3.00
  -4   3   0   69.99    2.90
   3  -3   0   70.69    2.90
   3  -3   0   72.59    2.80
   3  -3   0   66.79    2.90
   3  -3   0   74.19    2.80
   3  -3   0   69.99    2.90
   3  -3   0   68.99    2.80
  -3   3   0   71.49    2.90
  -3   3   0   68.99    2.80
  -3   3   0   71.19    2.90
  -3   3   0   68.69    2.80
  -3   3   0   74.09    2.90
  -3   3   0   74.59    2.80
  -3   3   0   69.09    2.80
   2  -3   0   50.39    2.10
   2  -3   0   52.29    2.10
   2  -3   0   52.39    2.10
   2  -3   0   52.99    2.10
   2  -3   0   53.29    2.10
   2  -3   0   50.89    2.10
  -2   3   0   50.19    2.10
  -2   3   0   50.79    2.10
  -2   3   0   49.60    2.10
  -2   3   0   50.29    2.10
  -2   3   0   51.49    2.10
   1  -3   0  100.69    3.90
   1  -3   0  102.69    3.90
   1  -3   0   99.09    4.00
   1  -3   0  104.89    4.00
   1  -3   0   98.39    3.90
  -1   3   0  102.19    3.90
  -1   3   0   97.79    4.00
  -1   3   0   97.99    3.90
  -1   3   0  102.19    4.00
  -1   3   0   97.69    3.90
   0  -3   0   17.90    0.80
   0  -3   0   17.10    0.80
   0  -3   0   19.50    0.80
   0  -3   0   18.50    0.90
   0  -3   0   20.60    0.90
   0   3   0   16.80    0.90
   0   3   0   18.40    0.80
   0   3   0   18.30    0.80
   0   3   0   17.40    0.80
   0   3   0   18.20    0.90
   0   3   0   20.00    0.90
  -1  -3   0   42.60    1.80
  -1  -3   0   41.80    1.70
  -1  -3   0   41.60    1.80
  -1  -3   0   41.50    1.70
  -1  -3   0   42.50    1.80
   1   3   0   42.90    1.70
   1   3   0   44.40    1.80
   1   3   0   43.80    1.90
   1   3   0   42.30    1.80
   1   3   0   42.60    1.70
   1   3   0   43.50    1.70
   1   3   0   41.80    1.80
  -2  -3   0  450.45   18.30
  -2  -3   0  458.15   18.20
  -2  -3   0  485.15   18.20
  -2  -3   0  461.65   18.20
   2   3   0  476.85   18.30
   2   3   0  481.15   18.20
   2   3   0  476.85   18.20
   2   3   0  462.95   18.20
   2   3   0  484.25   18.30
   2   3   0  465.65   18.20
   2   3   0  463.75   18.30
  -3  -3   0   22.10    1.00
  -3  -3   0   23.90    1.10
  -3  -3   0   24.50    1.20
  -3  -3   0   22.20    1.10
  -3  -3   0   22.80    1.00
   3   3   0   22.30    1.10
   3   3   0   25.50    1.60
   3   3   0   23.90    1.20
   3   3   0   24.00    1.00
   3   3   0   22.00    1.00
   3   3   0   24.00    1.20
  -4  -3   0  305.87   11.80
  -4  -3   0  295.07   11.80
  -4  -3   0  297.27   12.00
  -4  -3   0  306.97   11.80
  -4  -3   0  306.77   11.90
  -4  -3   0  295.77   11.90
  -4  -3   0  320.17   11.90
   4   3   0  297.57   11.80
   4   3   0  302.87   11.80
   4   3   0  308.97   12.00
   4   3   0  303.27   11.90
   4   3   0  302.27   11.90
  -5  -3   0  780.02   29.20
  -5  -3   0  755.92   29.30
  -5  -3   0  754.12   29.20
  -5  -3   0  738.33   29.20
   5   3   0  748.13   29.20
   5   3   0  740.63   29.10
   5   3   0  748.83   29.00
   5   3   0  737.23   29.10
   5   3   0  751.62   29.20
  -6  -3   0  150.18    6.20
  -6  -3   0  146.39    6.00
  -6  -3   0  146.59    6.00
  -6  -3   0  144.19    6.10
   6   3   0  148.19    5.90
   6   3   0  143.09    6.00
   6   3   0  145.69    5.90
   6   3   0  148.19    6.00
   6   3   0  144.09    5.80
   6   3   0  152.48    6.10
  -7  -3   0    0.20    0.70
  -7  -3   0   -0.30    1.20
   7   3   0    0.40    0.80
   7   3   0    0.10    0.50
   7   3   0    0.20    0.80
  -8  -3   0   25.20    3.10
   8   3   0   22.80    2.10
  -9  -3   0   -1.40    2.50
   9   3   0    0.60    1.40
 -11   4   0    0.70    2.50
 -11   4   0    1.70    2.10
  10  -4   0    2.10    1.60
  10  -4   0    1.60    0.70
 -10   4   0    2.20    1.60
 -10   4   0    1.50    1.90
   9  -4   0    3.70    0.60
   9  -4   0    4.20    1.30
  -9   4   0    2.70    1.50
   8  -4   0    3.60    0.90
   8  -4   0    3.40    0.50
   8  -4   0    3.00    0.50
   8  -4   0    2.50    0.70
   8  -4   0    2.10    0.60
   8  -4   0    2.60    0.70
   8  -4   0    2.20    1.30
  -8   4   0    3.10    1.10
  -8   4   0    2.80    0.60
  -8   4   0    2.30    0.90
   7  -4   0    6.30    0.70
   7  -4   0    4.40    1.10
   7  -4   0    6.10    0.90
   7  -4   0    4.40    0.80
   7  -4   0    5.50    0.60
   7  -4   0    5.70    0.60
   7  -4   0    6.20    0.70
  -7   4   0    6.40    0.60
  -7   4   0    6.30    1.10
  -7   4   0    6.50    0.70
  -7   4   0    6.20    0.60
  -7   4   0    6.10    0.90
  -7   4   0    6.90    0.70
   6  -4   0   11.50    0.70
   6  -4   0   10.30    1.10
   6  -4   0   10.70    0.70
   6  -4   0    9.10    1.40
   6  -4   0    9.30    0.70
   6  -4   0   10.20    0.90
  -6   4   0   11.70    1.20
  -6   4   0   10.50    0.60
  -6   4   0   12.40    1.10
  -6   4   0   11.40    0.70
  -6   4   0   10.10    0.80
  -6   4   0   11.50    0.70
   5  -4   0   -0.20    0.40
   5  -4   0   -0.20    0.60
   5  -4   0    0.20    0.20
   5  -4   0    0.10    0.50
   5  -4   0   -0.20    0.30
  -5   4   0   -0.20    0.20
  -5   4   0    0.00    0.30
  -5   4   0    0.10    0.50
  -5   4   0   -0.10    0.80
  -5   4   0    0.00    0.20
   4  -4   0    2.30    0.30
   4  -4   0    1.80    0.40
   4  -4   0    3.10    0.40
   4  -4   0    2.70    0.60
   4  -4   0    1.80    0.40
  -4   4   0    2.10    0.30
  -4   4   0    2.50    0.30
  -4   4   0    2.00    0.30
  -4   4   0    2.50    0.30
  -4   4   0    2.50    0.50
   3  -4   0   30.00    1.50
   3  -4   0   32.30    1.40
   3  -4   0   34.10    1.40
   3  -4   0   33.00    1.40
   3  -4   0   29.40    1.40
  -3   4   0   34.50    1.40
  -3   4   0   32.80    1.50
  -3   4   0   31.10    1.40
  -3   4   0   31.20    1.50
  -3   4   0   33.00    1.40
   2  -4   0    2.60    0.30
   2  -4   0    3.20    0.30
   2  -4   0    3.30    0.50
   2  -4   0    2.50    0.30
  -2   4   0    3.50    0.40
  -2   4   0    3.40    0.50
  -2   4   0    2.30    0.30
  -2   4   0    2.70    0.40
  -2   4   0    3.80    0.40
  -2   4   0    3.20    0.30
   1  -4   0   60.69    2.50
   1  -4   0   60.49    2.50
   1  -4   0   62.99    2.60
   1  -4   0   60.49    2.50
  -1   4   0   59.99    2.50
  -1   4   0   62.79    2.50
  -1   4   0   64.59    2.60
  -1   4   0   58.29    2.50
   0  -4   0   74.39    3.10
   0  -4   0   74.49    3.00
   0  -4   0   75.09    3.00
   0  -4   0   78.19    3.10
   0  -4   0   76.19    3.10
   0   4   0   78.49    3.10
   0   4   0   78.29    3.20
   0   4   0   75.19    3.10
   0   4   0   75.19    3.10
   0   4   0   76.39    3.00
   0   4   0   73.89    3.00
  -1  -4   0    0.70    0.30
  -1  -4   0    0.00    0.20
  -1  -4   0    0.00    0.30
  -1  -4   0    0.20    0.20
   1   4   0    0.10    0.70
   1   4   0    0.40    0.50
   1   4   0   -0.10    0.20
   1   4   0    0.30    0.20
   1   4   0    0.30    0.20
   1   4   0    0.40    0.30
  -2  -4   0   24.40    1.00
  -2  -4   0   23.60    1.20
  -2  -4   0   22.20    1.20
  -2  -4   0   24.70    1.10
  -2  -4   0   24.10    1.20
   2   4   0   22.60    1.20
   2   4   0   25.00    1.10
   2   4   0   25.10    1.10
   2   4   0   21.40    1.10
   2   4   0   21.50    1.30
   2   4   0   24.50    1.20
   2   4   0   25.70    1.60
  -3  -4   0    0.50    0.40
  -3  -4   0    0.30    0.40
  -3  -4   0    0.10    0.50
  -3  -4   0    0.70    0.20
  -3  -4   0    0.30    0.20
   3   4   0    0.30    0.60
   3   4   0    0.40    0.40
   3   4   0    0.20    0.40
   3   4   0    0.60    0.30
   3   4   0    0.60    0.80
   3   4   0    0.20    0.30
  -4  -4   0   95.19    3.80
  -4  -4   0   95.79    4.00
  -4  -4   0   97.49    3.70
  -4  -4   0   91.79    3.70
  -4  -4   0   88.39    4.00
  -4  -4   0   93.29    3.90
   4   4   0   85.39    4.40
   4   4   0   91.89    4.00
   4   4   0   97.19    3.80
   4   4   0   93.99    3.70
   4   4   0   90.89    3.90
   4   4   0   97.09    3.80
  -5  -4   0  109.59    4.30
  -5  -4   0  103.09    4.40
  -5  -4   0  100.09    4.50
   5   4   0   98.69    4.10
   5   4   0  101.49    4.30
   5   4   0   96.69    4.30
   5   4   0  103.89    4.40
   5   4   0   98.99    4.10
  -6  -4   0    0.00    0.70
  -6  -4   0    0.90    1.00
   6   4   0    0.00    0.70
   6   4   0    0.10    1.10
   6   4   0    1.00    0.50
  -7  -4   0    4.20    1.60
   7   4   0    3.80    1.00
   7   4   0    2.80    0.70
  -8  -4   0    5.30    2.00
   8   4   0    5.80    1.40
   9   4   0   -0.20    1.70
 -11   5   0   -1.90    2.40
 -11   5   0   -0.70    2.10
  10  -5   0   18.10    1.40
  10  -5   0   16.00    1.90
 -10   5   0   17.10    2.10
 -10   5   0   16.30    2.10
   9  -5   0   77.49    3.80
   9  -5   0   89.19    4.20
  -9   5   0   81.19    4.20
  -9   5   0   86.99    4.30
   8  -5   0    3.00    1.10
   8  -5   0    2.50    0.70
   8  -5   0    2.20    0.60
   8  -5   0    2.80    0.50
   8  -5   0    2.70    0.80
  -8   5   0    3.70    1.10
  -8   5   0    1.80    1.00
  -8   5   0    1.70    0.60
   7  -5   0   30.50    1.50
   7  -5   0   30.60    1.90
   7  -5   0   30.00    1.70
   7  -5   0   29.10    2.40
   7  -5   0   27.10    1.40
  -7   5   0   26.30    1.40
  -7   5   0   30.80    1.90
  -7   5   0   30.50    1.30
  -7   5   0   28.30    1.50
  -7   5   0   27.80    1.30
  -7   5   0   28.40    2.00
   6  -5   0   26.00    1.60
   6  -5   0   27.50    1.90
   6  -5   0   28.20    1.30
   6  -5   0   25.80    1.50
   6  -5   0   26.00    1.30
  -6   5   0   25.80    1.70
  -6   5   0   26.70    1.60
  -6   5   0   28.30    1.50
  -6   5   0   25.10    1.30
  -6   5   0   25.90    1.30
  -6   5   0   27.50    1.20
   5  -5   0   25.30    1.60
   5  -5   0   21.30    1.30
   5  -5   0   24.30    1.10
   5  -5   0   24.30    1.20
   5  -5   0   21.20    1.30
  -5   5   0   22.60    1.10
  -5   5   0   25.60    1.40
  -5   5   0   24.30    1.10
  -5   5   0   22.40    1.00
   4  -5   0   73.29    3.20
   4  -5   0   71.69    3.00
   4  -5   0   77.99    3.00
   4  -5   0   73.29    3.00
   4  -5   0   72.69    3.10
   4  -5   0   69.09    3.10
  -4   5   0   73.49    3.00
  -4   5   0   78.19    3.20
  -4   5   0   77.39    3.20
  -4   5   0   75.69    3.00
  -4   5   0   72.89    3.00
   3  -5   0    2.50    0.50
   3  -5   0    2.40    0.30
   3  -5   0    2.50    0.40
   3  -5   0    2.40    0.50
  -3   5   0    3.50    0.40
  -3   5   0    3.70    0.60
  -3   5   0    3.20    0.50
  -3   5   0    4.10    0.60
  -3   5   0    3.50    0.40
  -3   5   0    2.20    0.30
   2  -5   0   81.29    3.20
   2  -5   0   76.19    3.20
   2  -5   0   77.79    3.20
   2  -5   0   77.09    3.20
   2  -5   0   81.19    3.30
  -2   5   0   81.79    3.20
  -2   5   0   80.69    3.20
  -2   5   0   75.09    3.20
  -2   5   0   77.49    3.30
  -2   5   0   74.59    3.20
  -2   5   0   78.89    3.20
   1  -5   0 2173.58   85.59
   1  -5   0 1960.20   85.59
  -1   5   0 2412.16   85.69
  -1   5   0 2451.85   85.69
  -1   5   0 2297.37   85.69
  -1   5   0 2011.40   85.69
   0  -5   0  223.38    9.00
   0  -5   0  230.28    9.00
   0  -5   0  222.08    9.10
   0  -5   0  230.28    9.00
   0  -5   0  221.18    8.90
   0   5   0  238.78    9.10
   0   5   0  227.98    9.00
   0   5   0  230.08    9.00
   0   5   0  223.28    9.00
   0   5   0  241.78    9.10
   0   5   0  234.08    9.00
  -1  -5   0   62.19    2.60
  -1  -5   0   64.39    2.70
  -1  -5   0   64.49    2.70
  -1  -5   0   64.69    2.60
  -1  -5   0   57.39    2.70
   1   5   0   68.99    2.70
   1   5   0   63.49    2.60
   1   5   0   67.99    2.70
   1   5   0   66.69    2.90
   1   5   0   59.59    2.90
   1   5   0   63.79    2.60
  -2  -5   0    0.80    0.20
  -2  -5   0    0.80    0.50
  -2  -5   0    1.10    0.30
  -2  -5   0    0.90    0.60
  -2  -5   0    0.70    0.50
   2   5   0    0.80    0.90
   2   5   0    1.20    0.50
   2   5   0    1.90    0.30
   2   5   0    1.00    0.40
   2   5   0    2.30    0.90
  -3  -5   0   35.50    1.70
  -3  -5   0   34.60    1.70
  -3  -5   0   33.90    1.40
  -3  -5   0   33.10    1.80
   3   5   0   34.00    2.00
   3   5   0   33.80    1.60
   3   5   0   34.90    2.50
   3   5   0   32.70    1.50
   3   5   0   34.60    1.70
   3   5   0   33.60    1.70
  -4  -5   0  454.15   17.60
  -4  -5   0  452.45   17.70
  -4  -5   0  456.65   17.90
  -4  -5   0  446.76   17.60
  -4  -5   0  451.35   17.80
  -4  -5   0  429.66   17.90
   4   5   0  456.55   17.70
   4   5   0  476.85   17.80
   4   5   0  464.35   17.70
   4   5   0  449.36   17.90
   4   5   0  461.55   17.80
  -5  -5   0   26.50    2.20
  -5  -5   0   30.10    1.80
  -5  -5   0   27.70    1.90
   5   5   0   29.40    2.20
   5   5   0   28.80    1.50
   5   5   0   30.00    1.50
   5   5   0   28.30    1.80
   5   5   0   29.30    1.70
  -6  -5   0    2.70    1.50
  -6  -5   0    5.30    1.00
   6   5   0    4.80    0.70
   6   5   0    3.30    1.00
  -7  -5   0   20.10    3.10
   7   5   0   17.70    2.10
  -8  -5   0    2.80    2.40
   8   5   0    1.90    1.60
  11  -6   0   -1.40    2.10
 -11   6   0    0.30    2.40
 -11   6   0   -0.10    2.20
  10  -6   0   22.50    1.60
  10  -6   0   20.80    2.20
 -10   6   0   18.40    2.20
 -10   6   0   19.70    2.40
   9  -6   0   21.40    2.50
   9  -6   0   21.30    1.40
   9  -6   0   19.40    1.90
   9  -6   0   18.00    1.80
  -9   6   0   21.80    2.20
  -9   6   0   21.70    2.60
   8  -6   0   14.80    1.60
   8  -6   0   16.40    1.50
   8  -6   0   15.20    1.40
   8  -6   0   15.60    1.10
   8  -6   0   16.70    2.00
  -8   6   0   16.20    1.20
  -8   6   0   15.70    1.80
  -8   6   0   19.10    1.60
   7  -6   0   12.30    1.40
   7  -6   0   13.00    1.60
   7  -6   0   11.20    1.30
   7  -6   0   12.20    1.10
   7  -6   0   13.90    1.00
  -7   6   0   12.20    0.90
  -7   6   0   13.20    1.40
  -7   6   0   14.00    1.00
  -7   6   0   13.70    1.50
   6  -6   0    2.90    0.50
   6  -6   0    1.60    0.40
   6  -6   0    1.40    0.60
   6  -6   0    2.40    1.00
   6  -6   0    1.30    0.60
  -6   6   0    2.40    0.70
  -6   6   0    1.90    0.50
  -6   6   0    2.10    0.60
  -6   6   0    1.40    0.70
  -6   6   0    3.10    0.40
  -6   6   0    2.70    0.30
   5  -6   0    0.00    0.80
   5  -6   0   -0.10    0.50
   5  -6   0   -0.40    0.30
   5  -6   0   -0.20    0.40
   5  -6   0    0.00    0.50
  -5   6   0    0.10    0.30
  -5   6   0    0.10    0.80
  -5   6   0    0.00    0.40
  -5   6   0    0.20    0.30
  -5   6   0    1.00    0.90
  -5   6   0    0.20    0.40
   4  -6   0   24.60    1.40
   4  -6   0   22.70    1.10
   4  -6   0   19.00    1.30
   4  -6   0   23.10    1.10
   4  -6   0   22.60    1.20
   4  -6   0   20.10    1.40
  -4   6   0   23.30    1.10
  -4   6   0   22.30    1.00
  -4   6   0   23.30    1.20
  -4   6   0   20.60    1.20
  -4   6   0   20.90    1.40
   3  -6   0    0.00    0.40
   3  -6   0    0.50    0.30
   3  -6   0    0.80    0.50
   3  -6   0    0.30    0.40
   3  -6   0    0.50    0.30
  -3   6   0    0.20    0.60
  -3   6   0    0.20    0.40
  -3   6   0    0.90    0.60
  -3   6   0    0.60    0.30
  -3   6   0    0.50    0.30
  -3   6   0    0.00    0.40
   2  -6   0  296.57   11.80
   2  -6   0  306.37   11.80
   2  -6   0  295.47   11.80
   2  -6   0  300.37   11.80
   2  -6   0  302.57   12.00
  -2   6   0  295.47   11.90
  -2   6   0  295.17   11.80
  -2   6   0  304.97   12.00
  -2   6   0  317.57   11.80
  -2   6   0  311.27   11.80
   1  -6   0  633.94   24.30
   1  -6   0  601.04   24.10
   1  -6   0  625.54   24.20
   1  -6   0  626.14   24.10
  -1   6   0  619.24   24.10
  -1   6   0  607.04   24.20
  -1   6   0  631.84   24.10
  -1   6   0  641.94   24.20
  -1   6   0  607.44   24.30
   0   6   0    5.50    0.70
   0   6   0    4.40    0.80
  -1  -6   0    7.20    1.00
  -1  -6   0    7.60    0.90
  -1  -6   0    7.50    0.50
  -1  -6   0    7.80    1.00
  -1  -6   0    7.90    0.70
   1   6   0    9.10    1.30
   1   6   0    7.00    0.70
   1   6   0    6.20    0.70
   1   6   0    8.80    1.10
   1   6   0    7.30    0.90
   1   6   0    7.60    0.90
  -2  -6   0  358.96   13.80
  -2  -6   0  359.66   13.70
  -2  -6   0  353.36   13.90
  -2  -6   0  338.07   13.90
  -2  -6   0  360.26   13.90
   2   6   0  348.07   13.80
   2   6   0  348.87   13.90
   2   6   0  353.96   13.90
   2   6   0  358.16   14.00
   2   6   0  355.96   13.80
  -3  -6   0   81.89    3.70
  -3  -6   0   83.49    3.70
  -3  -6   0   89.09    3.50
  -3  -6   0   87.19    3.50
   3   6   0   87.39    3.60
   3   6   0   94.29    4.00
   3   6   0   87.89    3.60
   3   6   0   84.09    3.70
   3   6   0   86.89    3.80
   3   6   0   84.89    4.50
  -4  -6   0  273.47   10.90
  -4  -6   0  271.37   11.00
  -4  -6   0  258.07   10.90
   4   6   0  281.97   10.80
   4   6   0  277.87   10.70
   4   6   0  268.67   10.70
   4   6   0  274.67   11.10
   4   6   0  275.07   10.90
  -5  -6   0   -1.10    1.20
  -5  -6   0    0.20    0.90
   5   6   0   -0.50    1.60
   5   6   0    0.30    0.90
   5   6   0   -0.40    0.90
   5   6   0    0.30    0.90
  -6  -6   0    9.10    1.70
  -6  -6   0    7.40    1.30
   6   6   0    7.70    1.00
   6   6   0    8.70    1.30
  -7  -6   0    0.40    2.10
   7   6   0    1.10    1.80
  11  -7   0   -0.70    2.50
  11  -7   0    0.40    1.20
 -11   7   0    0.60    2.20
  10  -7   0   -0.20    0.90
 -10   7   0    1.00    1.70
   9  -7   0    0.40    1.30
   9  -7   0    0.20    1.10
   9  -7   0   -0.30    0.70
  -9   7   0   -0.40    1.30
   8  -7   0    3.70    0.70
   8  -7   0    3.70    1.00
   8  -7   0    2.90    1.00
   8  -7   0    4.00    0.90
  -8   7   0    3.20    0.90
  -8   7   0    4.90    1.40
  -8   7   0    3.20    1.10
  -8   7   0    4.00    0.70
   7  -7   0   27.10    1.90
   7  -7   0   25.60    2.60
   7  -7   0   26.70    1.60
   7  -7   0   27.70    1.80
  -7   7   0   26.30    1.90
  -7   7   0   26.10    1.90
  -7   7   0   23.10    1.40
   6  -7   0   48.60    2.30
   6  -7   0   50.39    2.50
   6  -7   0   51.59    2.50
   6  -7   0   49.10    2.20
  -6   7   0   50.29    2.10
  -6   7   0   48.10    2.30
  -6   7   0   49.00    2.20
  -6   7   0   47.30    2.50
  -6   7   0   45.60    2.70
  -6   7   0   48.90    2.20
   5  -7   0   57.59    2.70
   5  -7   0   55.29    2.40
   5  -7   0   56.49    2.80
   5  -7   0   58.09    2.60
   5  -7   0   55.69    2.60
  -5   7   0   62.69    2.60
  -5   7   0   58.49    2.40
  -5   7   0   56.69    2.90
  -5   7   0   57.19    2.50
  -5   7   0   54.59    2.40
  -5   7   0   60.59    2.90
  -5   7   0   54.39    2.50
   4  -7   0   51.09    2.20
   4  -7   0   50.19    2.30
   4  -7   0   51.69    2.50
   4  -7   0   51.69    2.50
   4  -7   0   51.89    2.20
   4  -7   0   50.49    2.30
  -4   7   0   53.79    2.20
  -4   7   0   49.10    2.30
  -4   7   0   48.90    2.30
  -4   7   0   53.39    2.20
  -4   7   0   50.39    2.50
   3  -7   0    1.40    0.60
   3  -7   0    0.80    0.50
   3  -7   0    1.00    0.50
   3  -7   0    1.50    0.40
   3  -7   0    2.00    0.50
  -3   7   0    1.50    0.70
  -3   7   0    1.20    0.70
  -3   7   0    1.20    0.40
  -3   7   0    2.50    0.60
  -3   7   0    1.10    0.40
  -3   7   0    1.80    0.60
   2  -7   0   28.10    1.30
   2  -7   0   26.00    1.50
   2  -7   0   28.40    1.50
   2  -7   0   24.80    1.30
   2  -7   0   27.70    1.30
  -2   7   0   23.30    1.60
  -2   7   0   26.10    1.40
  -2   7   0   25.40    1.40
  -2   7   0   22.90    1.30
   1  -7   0   10.80    0.70
   1  -7   0   11.40    1.10
   1  -7   0   11.40    0.90
   1  -7   0   13.00    1.20
  -1   7   0   12.70    0.80
  -1   7   0   12.20    0.90
  -1   7   0   11.80    0.90
  -1   7   0   12.20    1.00
  -1   7   0   11.60    1.30
   0  -7   0   95.39    3.90
   0  -7   0   99.19    4.10
   0  -7   0   95.39    4.00
   0  -7   0   93.99    4.20
   0   7   0   94.59    4.00
   0   7   0   98.99    4.10
   0   7   0  100.29    4.10
   0   7   0  108.09    4.40
   0   7   0   91.99    4.00
  -1  -7   0  190.18    8.30
  -1  -7   0  204.98    8.10
  -1  -7   0  207.48    8.00
   1   7   0  201.58    8.40
   1   7   0  207.88    8.20
   1   7   0  199.48    8.10
   1   7   0  202.48    8.10
   1   7   0  221.38    8.50
   1   7   0  205.78    8.20
  -2  -7   0   62.29    2.60
  -2  -7   0   61.29    2.90
  -2  -7   0   57.89    2.90
  -2  -7   0   60.19    2.50
  -2  -7   0   60.19    3.00
   2   7   0   60.79    2.70
   2   7   0   61.79    2.90
   2   7   0   66.59    3.70
   2   7   0   62.99    2.70
   2   7   0   60.49    3.30
  -3  -7   0    1.50    1.00
  -3  -7   0    1.50    1.30
   3   7   0    2.20    0.80
   3   7   0    1.90    0.80
   3   7   0    2.50    1.50
  -4  -7   0    5.40    1.30
  -4  -7   0    4.70    1.20
  -4  -7   0    3.80    1.10
   4   7   0    5.00    1.00
   4   7   0    5.00    1.00
   4   7   0    3.60    0.90
   4   7   0    5.20    0.80
  -5  -7   0   12.60    1.60
  -5  -7   0   10.80    1.40
   5   7   0    9.70    1.10
   5   7   0   12.00    1.40
   5   7   0   13.30    1.40
  -6  -7   0    9.20    2.00
   6   7   0   11.20    2.60
  11  -8   0   -0.30    1.40
 -11   8   0   -0.70    3.30
  10  -8   0    3.20    2.00
  10  -8   0    3.40    1.10
 -10   8   0    7.00    2.00
   9  -8   0    7.20    1.40
   9  -8   0    6.90    1.60
   9  -8   0    5.80    1.00
  -9   8   0    6.50    1.70
   8  -8   0   18.00    2.00
   8  -8   0   14.50    1.40
   8  -8   0   16.40    2.30
  -8   8   0   15.80    2.20
  -8   8   0   19.30    1.40
  -8   8   0   14.80    2.20
   7  -8   0   11.90    1.20
   7  -8   0   14.20    1.70
   7  -8   0   11.20    1.60
   7  -8   0   10.20    1.10
  -7   8   0   12.00    1.50
  -7   8   0   12.20    1.30
  -7   8   0    9.50    1.30
  -7   8   0    9.10    1.30
  -7   8   0   13.70    1.10
   6  -8   0   85.39    3.80
   6  -8   0   80.39    3.60
   6  -8   0   75.99    3.50
   6  -8   0   79.39    4.00
  -6   8   0   83.99    4.00
  -6   8   0   86.19    3.80
  -6   8   0   80.39    3.50
  -6   8   0   82.69    3.60
  -6   8   0   84.89    3.50
   5  -8   0    0.50    0.70
   5  -8   0   -0.10    0.70
   5  -8   0   -0.70    1.10
   5  -8   0   -0.10    0.70
  -5   8   0    0.10    1.20
  -5   8   0   -0.30    0.40
  -5   8   0    0.10    0.70
  -5   8   0    0.00    0.60
  -5   8   0   -0.20    0.40
   4  -8   0    3.50    0.70
   4  -8   0    3.60    0.80
   4  -8   0    4.00    0.70
   4  -8   0    2.60    0.50
   4  -8   0    4.40    0.80
   4  -8   0    2.70    0.90
  -4   8   0    4.30    0.90
  -4   8   0    4.80    1.10
  -4   8   0    3.70    0.60
  -4   8   0    3.80    0.50
  -4   8   0    4.20    0.50
  -4   8   0    2.00    0.70
   3  -8   0   43.60    2.20
   3  -8   0   41.00    1.80
   3  -8   0   38.70    1.90
   3  -8   0   38.30    1.90
  -3   8   0   39.30    1.80
  -3   8   0   37.40    2.30
  -3   8   0   40.30    1.90
  -3   8   0   37.50    2.30
  -3   8   0   41.20    2.00
  -3   8   0   40.80    2.10
   2  -8   0  188.08    8.20
   2  -8   0  202.88    8.20
   2  -8   0  205.18    8.30
   2  -8   0  201.28    8.10
  -2   8   0  213.08    8.20
  -2   8   0  206.78    8.10
  -2   8   0  206.18    8.10
  -2   8   0  201.28    8.40
  -2   8   0  209.78    8.10
   1  -8   0   23.60    1.70
   1  -8   0   26.90    1.30
   1  -8   0   25.10    1.70
  -1   8   0   26.40    1.50
  -1   8   0   24.90    1.40
  -1   8   0   26.10    1.60
  -1   8   0   24.70    2.00
   0  -8   0    1.50    0.90
   0  -8   0    2.80    0.90
   0  -8   0    3.20    0.50
   0  -8   0    2.90    0.70
   0   8   0    2.80    0.60
   0   8   0    3.80    0.70
   0   8   0    3.80    0.90
   0   8   0    2.40    1.60
  -1  -8   0   23.80    1.20
  -1  -8   0   22.50    1.80
  -1  -8   0   21.60    1.40
  -1  -8   0   23.00    1.80
   1   8   0   21.80    2.60
   1   8   0   21.50    2.80
   1   8   0   23.90    1.40
   1   8   0   23.60    1.60
   1   8   0   23.80    1.80
   1   8   0   25.60    1.70
  -2  -8   0   81.79    3.80
  -2  -8   0   83.39    3.30
   2   8   0   78.99    3.70
   2   8   0   74.89    3.60
   2   8   0   85.79    3.80
   2   8   0   86.09    3.50
  -3  -8   0    2.10    1.00
   3   8   0    1.20    0.70
   3   8   0    1.50    1.00
   3   8   0    1.00    1.00
  -4  -8   0   26.20    2.30
   4   8   0   24.30    1.90
   4   8   0   26.00    2.30
   4   8   0   23.40    2.30
  -5  -8   0    1.10    1.70
  -5  -8   0    0.50    1.50
   5   8   0    0.90    1.60
   5   8   0    0.90    1.10
  10  -9   0   -1.20    2.10
  10  -9   0    0.40    1.20
 -10   9   0    0.10    2.10
   9  -9   0   -0.20    1.40
   9  -9   0    0.40    1.60
   9  -9   0   -0.40    1.00
  -9   9   0   -0.20    1.70
   8  -9   0   47.00    3.20
   8  -9   0   48.00    2.90
   8  -9   0   47.50    2.30
  -8   9   0   36.40    3.10
  -8   9   0   43.30    2.30
   7  -9   0   16.60    1.40
   7  -9   0   21.00    2.10
   7  -9   0   21.50    2.20
  -7   9   0   21.50    2.20
  -7   9   0   17.70    1.90
  -7   9   0   17.00    1.40
   6  -9   0    5.60    1.10
   6  -9   0    6.80    1.10
   6  -9   0    5.40    0.70
   6  -9   0    3.90    1.10
  -6   9   0    5.30    1.10
  -6   9   0    4.00    1.00
  -6   9   0    4.00    0.80
   5  -9   0    5.50    1.10
   5  -9   0    7.90    1.10
   5  -9   0    6.40    0.70
  -5   9   0    7.70    1.00
  -5   9   0    7.90    1.10
  -5   9   0    8.00    1.50
   4  -9   0   10.30    1.50
   4  -9   0   10.20    1.00
   4  -9   0    6.80    1.10
   4  -9   0    7.10    0.90
  -4   9   0    7.60    1.00
  -4   9   0    6.40    1.10
  -4   9   0    8.50    1.00
  -4   9   0    8.60    1.10
  -4   9   0    8.70    1.70
   3  -9   0    1.50    0.50
   3  -9   0    1.60    0.90
   3  -9   0    2.20    1.00
   3  -9   0    0.80    0.90
   3  -9   0    1.20    0.60
  -3   9   0    1.30    0.80
  -3   9   0    1.70    0.60
  -3   9   0    0.50    0.60
  -3   9   0    1.00    1.10
   2  -9   0    9.00    1.20
   2  -9   0   11.10    1.00
   2  -9   0   11.50    1.60
  -2   9   0   11.00    1.10
  -2   9   0    9.10    1.10
  -2   9   0   12.00    1.50
   1  -9   0    6.30    0.90
   1  -9   0    5.10    0.80
   1  -9   0    7.30    1.10
  -1   9   0    6.10    0.80
  -1   9   0    6.90    0.90
  -1   9   0    4.60    1.00
   0  -9   0   44.80    2.00
   0  -9   0   46.00    2.70
   0  -9   0   38.30    2.20
   0   9   0   43.30    2.20
   0   9   0   45.00    2.50
   0   9   0   42.50    2.30
  -1  -9   0    6.80    0.70
  -1  -9   0    9.40    1.30
   1   9   0    7.40    1.10
   1   9   0    7.70    0.90
   1   9   0    8.50    1.20
  -2  -9   0    0.10    1.20
   2   9   0   -0.40    1.00
   2   9   0    0.40    1.20
   2   9   0    0.20    0.80
  -3  -9   0    3.20    1.40
   3   9   0    4.30    1.40
   3   9   0    3.60    1.30
   3   9   0    4.10    1.00
  -4  -9   0   67.79    4.00
   4   9   0   64.79    3.90
   4   9   0   65.79    3.40
   4   9   0   66.89    3.90
  10 -10   0    7.10    1.80
 -10  10   0   10.90    2.80
   9 -10   0    0.00    1.10
   9 -10   0    0.10    1.90
   9 -10   0    0.20    1.70
  -9  10   0    0.20    2.00
   8 -10   0    0.70    1.50
   8 -10   0    1.90    1.60
   8 -10   0    0.60    1.00
  -8  10   0    0.50    1.70
  -8  10   0    0.90    1.10
   7 -10   0    6.50    1.50
   7 -10   0    7.90    1.00
   7 -10   0    4.30    1.30
  -7  10   0    6.50    1.00
  -7  10   0    9.20    1.40
  -7  10   0    6.70    1.50
   6 -10   0    5.20    1.30
   6 -10   0    5.60    0.90
   6 -10   0    4.20    1.10
  -6  10   0    6.40    1.30
  -6  10   0    6.30    0.90
  -6  10   0    3.70    1.20
   5 -10   0   25.90    1.60
   5 -10   0   25.80    2.40
   5 -10   0   26.20    2.00
  -5  10   0   22.10    1.70
  -5  10   0   23.20    2.10
  -5  10   0   24.30    2.10
   4 -10   0    3.90    1.30
   4 -10   0    2.70    0.70
   4 -10   0    3.20    0.90
  -4  10   0    3.10    1.00
  -4  10   0    5.60    1.10
  -4  10   0    4.10    0.80
  -4  10   0    2.90    1.30
   3 -10   0  137.09    5.60
   3 -10   0  137.59    6.00
  -3  10   0  140.39    5.90
  -3  10   0  138.49    5.70
  -3  10   0  139.59    5.70
  -3  10   0  125.19    6.00
   2 -10   0   47.50    2.30
   2 -10   0   51.49    3.00
  -2  10   0   47.40    2.40
  -2  10   0   44.30    2.70
   1 -10   0   47.80    2.30
   1 -10   0   49.80    3.10
  -1  10   0   48.80    2.50
  -1  10   0   53.19    2.70
  -1  10   0   45.50    2.80
   0 -10   0   34.50    1.80
   0 -10   0   38.00    2.80
   0  10   0   34.40    2.10
   0  10   0   35.40    2.60
   0  10   0   33.90    2.30
  -1 -10   0    0.90    1.40
   1  10   0    1.30    1.30
   1  10   0    0.70    0.90
   1  10   0    2.50    1.20
  -2 -10   0   10.10    1.80
   2  10   0    9.10    1.80
   2  10   0    8.20    1.50
   2  10   0    8.50    1.80
  -3 -10   0    1.20    1.80
   3  10   0    3.10    1.60
   3  10   0    2.00    2.00
   9 -11   0   18.40    2.30
   9 -11   0   15.80    2.40
  -9  11   0   16.70    2.70
   8 -11   0    6.30    2.00
   8 -11   0    6.80    1.20
   8 -11   0    5.10    1.70
  -8  11   0    8.30    2.10
   7 -11   0   18.30    2.10
   7 -11   0   17.00    1.80
   7 -11   0   17.30    1.70
  -7  11   0   15.20    2.00
  -7  11   0   15.00    1.80
  -7  11   0   14.70    2.00
   6 -11   0   -0.80    1.00
   6 -11   0    0.20    1.30
   6 -11   0   -0.30    1.60
  -6  11   0    0.00    1.40
  -6  11   0   -0.40    1.00
  -6  11   0   -0.60    1.50
   5 -11   0    0.80    1.10
   5 -11   0   -0.50    1.50
   5 -11   0    2.20    0.90
  -5  11   0    2.00    1.00
  -5  11   0    0.20    1.30
   4 -11   0    5.80    1.60
   4 -11   0    5.20    0.90
  -4  11   0    5.50    1.00
  -4  11   0    6.20    1.40
   3 -11   0    1.60    0.80
   3 -11   0    0.20    1.40
  -3  11   0    1.70    1.40
  -3  11   0    2.10    1.00
   2 -11   0    6.90    1.60
   2 -11   0    7.10    0.90
  -2  11   0    5.00    1.50
  -2  11   0    6.40    1.10
  -2  11   0    5.90    1.20
   1 -11   0   37.10    2.00
   1 -11   0   38.80    3.20
  -1  11   0   35.30    2.60
  -1  11   0   35.50    3.20
   0 -11   0    1.00    1.60
   0  11   0    0.50    1.10
   0  11   0   -0.20    1.60
   0  11   0   -0.90    1.30
  -1 -11   0   28.80    4.30
   1  11   0   25.50    3.60
   1  11   0   27.10    2.40
   1  11   0   25.10    2.70
   7 -12   0   22.20    3.10
   7 -12   0   18.10    2.50
  -7  12   0   19.00    2.40
   6 -12   0   -0.20    1.40
   6 -12   0   -0.20    2.80
   6 -12   0    0.10    1.10
  -6  12   0    0.50    1.30
  -6  12   0    1.10    1.90
  -5  12   0   -0.60    1.30
  -5  12   0    0.40    1.70
   4 -12   0    9.50    1.20
   3 -12   0    7.80    1.90
   3 -12   0    4.20    1.90
  -3  12   0    4.90    1.30
  -3  12   0    6.80    2.00
   2 -12   0   53.99    4.20
   2 -12   0   54.39    2.90
  -2  12   0   58.99    3.20
  -2  12   0   48.20    3.80
   1 -12   0   16.50    2.70
   0 -12   1    5.90    2.50
  -1  12  -1    0.50    1.40
  -1  12  -1   -1.50    1.20
  -1  12  -1    1.60    1.70
   1 -12   1   -0.20    1.90
  -2  12  -1   82.19    4.80
  -2  12  -1   72.59    3.90
   2 -12   1   68.49    5.50
   2 -12   1   81.59    3.60
  -3  12  -1    0.30    1.70
  -3  12  -1    0.50    1.80
   3 -12   1   -0.10    0.90
  -4  12  -1    6.70    1.70
  -4  12  -1    8.90    1.40
   4 -12   1    6.90    2.00
   4 -12   1    8.60    1.40
  -5  12  -1   10.70    1.40
   5 -12   1   11.40    2.50
   5 -12   1   11.20    1.40
  -6  12  -1   39.70    2.80
   6 -12   1   42.70    2.60
   6 -12   1   40.10    4.70
  -7  12  -1   37.60    3.00
  -7  12  -1   30.50    3.80
   7 -12   1   33.80    3.90
   2  11  -1    1.40    1.80
   2  11  -1    0.10    1.60
   2  11  -1    0.40    1.30
  -2 -11   1   -0.30    2.30
   1  11  -1   17.70    2.40
   1  11  -1   13.30    1.50
  -1 -11   1   18.00    2.10
   0  11  -1    4.40    1.40
   0  11  -1    6.00    1.40
   0 -11   1    4.40    1.70
  -1  11  -1    4.10    1.00
  -1  11  -1    2.00    1.20
  -1  11  -1    1.20    1.40
   1 -11   1    3.60    1.50
   1 -11   1    2.90    0.80
  -2  11  -1    6.10    1.10
  -2  11  -1    8.50    1.40
  -2  11  -1    7.70    1.20
   2 -11   1    8.50    0.90
   2 -11   1    7.10    1.60
  -3  11  -1   -0.10    0.90
  -3  11  -1    1.10    1.20
  -3  11  -1    0.30    0.90
   3 -11   1   -0.70    0.80
   3 -11   1   -0.60    1.40
  -4  11  -1    0.90    1.30
  -4  11  -1   -0.60    0.90
   4 -11   1    0.60    1.40
   4 -11   1    0.00    0.80
  -5  11  -1    8.60    1.10
  -5  11  -1    8.00    1.50
   5 -11   1   13.00    1.70
   5 -11   1   12.10    1.50
  -6  11  -1   14.50    1.80
  -6  11  -1   14.00    1.70
  -6  11  -1   16.50    1.90
   6 -11   1   14.30    1.70
   6 -11   1   13.70    1.60
   6 -11   1   16.80    1.90
  -7  11  -1    2.30    1.10
  -7  11  -1    1.60    1.60
   7 -11   1    2.30    1.40
   7 -11   1    1.60    1.00
   7 -11   1    1.80    1.70
  -8  11  -1   -1.10    1.70
  -8  11  -1   -0.20    1.90
   8 -11   1   -0.10    2.00
   8 -11   1   -0.80    1.90
   8 -11   1   -0.20    1.10
   3  10  -1    5.60    1.80
   3  10  -1    4.00    1.70
  -3 -10   1    5.30    1.70
   2  10  -1    0.90    1.30
   2  10  -1    0.50    1.40
   2  10  -1    0.20    1.00
  -2 -10   1    2.20    1.50
   1  10  -1    5.10    1.00
   1  10  -1    3.00    1.30
   1  10  -1    5.90    1.30
  -1 -10   1    6.00    1.50
   0  10  -1   37.20    2.50
   0  10  -1   38.00    2.10
   0  10  -1   32.80    2.30
   0 -10   1   36.40    2.70
   0 -10   1   38.70    1.80
  -1  10  -1    0.70    0.80
  -1  10  -1    1.00    1.10
  -1  10  -1    1.20    0.70
   1 -10   1    0.70    1.10
   1 -10   1    0.80    0.60
  -2  10  -1   24.10    2.10
  -2  10  -1   28.10    1.60
   2 -10   1   21.70    1.50
   2 -10   1   25.90    2.20
  -3  10  -1   44.30    2.10
  -3  10  -1   41.90    2.30
  -3  10  -1   39.80    2.50
   3 -10   1   41.60    2.10
   3 -10   1   42.60    2.80
  -4  10  -1    7.80    0.90
  -4  10  -1    4.60    0.80
  -4  10  -1    5.60    1.10
   4 -10   1    5.30    1.30
   4 -10   1    6.40    0.80
  -5  10  -1   18.10    2.00
  -5  10  -1   17.80    1.50
   5 -10   1   20.20    1.90
   5 -10   1   19.10    1.50
   5 -10   1   19.50    2.20
  -6  10  -1   17.90    2.00
  -6  10  -1   16.40    1.50
   6 -10   1   16.90    1.50
   6 -10   1   17.90    2.30
   6 -10   1   17.10    2.20
  -7  10  -1    0.00    1.20
  -7  10  -1    0.60    1.30
  -7  10  -1   -0.10    0.80
   7 -10   1    1.00    0.90
   7 -10   1    0.70    1.30
   7 -10   1    0.00    1.20
  -8  10  -1    1.90    1.00
  -8  10  -1    3.70    1.70
   8 -10   1    0.80    1.60
   8 -10   1    0.80    1.70
  -9  10  -1    0.70    2.10
   9 -10   1    4.60    1.90
   9 -10   1    1.50    1.30
   4   9  -1   81.39    4.00
   4   9  -1   75.59    4.10
   4   9  -1   69.19    3.50
  -4  -9   1   72.09    3.90
   3   9  -1   11.50    1.50
   3   9  -1   12.00    1.50
   3   9  -1   13.30    1.60
  -3  -9   1   10.40    1.50
   2   9  -1    9.40    1.20
   2   9  -1   10.50    1.40
   2   9  -1    6.60    0.90
  -2  -9   1    7.00    1.30
   1   9  -1    6.40    1.00
   1   9  -1    7.10    1.10
   1   9  -1    9.40    1.10
  -1  -9   1    7.90    0.90
  -1  -9   1    7.30    0.80
  -1  -9   1    6.50    1.20
   0   9  -1  114.49    4.80
   0   9  -1  116.39    4.70
   0   9  -1  112.79    4.80
   0  -9   1  112.09    4.70
   0  -9   1  111.89    4.60
   0  -9   1  107.09    5.00
  -1   9  -1   75.39    3.70
  -1   9  -1   80.19    3.50
  -1   9  -1   79.89    3.60
  -1   9  -1   74.69    3.40
   1  -9   1   86.69    3.80
   1  -9   1   80.59    3.30
   1  -9   1   75.19    3.40
  -2   9  -1    9.50    1.10
  -2   9  -1    9.30    1.40
  -2   9  -1   10.90    1.00
   2  -9   1    9.20    1.20
   2  -9   1   12.50    1.60
   2  -9   1   11.30    1.00
   2  -9   1   12.20    1.70
  -3   9  -1   20.80    1.40
  -3   9  -1   25.60    1.80
  -3   9  -1   25.80    1.50
   3  -9   1   19.40    1.80
   3  -9   1   24.60    1.40
   3  -9   1   25.70    1.90
   3  -9   1   23.30    1.50
  -4   9  -1    1.10    1.40
  -4   9  -1    0.70    0.60
  -4   9  -1    2.50    2.10
  -4   9  -1    0.10    0.60
   4  -9   1   -0.10    0.90
   4  -9   1    1.00    0.50
   4  -9   1    0.20    0.80
  -5   9  -1   48.20    2.30
  -5   9  -1   47.40    2.30
  -5   9  -1   46.80    2.50
   5  -9   1   49.99    2.70
   5  -9   1   43.10    2.50
   5  -9   1   50.39    2.50
   5  -9   1   45.20    2.20
  -6   9  -1  209.78    7.90
  -6   9  -1  197.08    7.90
   6  -9   1  201.18    8.00
   6  -9   1  186.08    7.90
   6  -9   1  195.88    7.90
   6  -9   1  186.28    8.20
  -7   9  -1   21.60    1.90
  -7   9  -1   20.90    1.60
   7  -9   1   21.30    2.20
   7  -9   1   22.50    1.50
   7  -9   1   20.80    2.40
  -8   9  -1    0.00    0.80
  -8   9  -1   -0.10    1.40
   8  -9   1    0.00    0.90
   8  -9   1    0.50    1.30
   8  -9   1    0.60    1.50
  -9   9  -1    1.90    1.80
   9  -9   1    0.00    1.10
   9  -9   1   -0.30    1.50
 -10   9  -1    0.30    2.10
  10  -9   1    0.90    1.60
  10  -9   1    1.00    2.30
   5   8  -1    3.80    1.00
   5   8  -1    3.70    1.30
   5   8  -1    3.90    1.40
  -5  -8   1    5.30    1.80
  -5  -8   1    5.50    1.50
   4   8  -1    0.90    0.80
   4   8  -1   -0.30    1.00
   4   8  -1    0.20    1.10
  -4  -8   1    0.60    1.10
  -4  -8   1   -0.10    1.20
   3   8  -1   28.80    2.10
   3   8  -1   27.50    2.00
   3   8  -1   28.40    1.90
   3   8  -1   31.70    1.70
  -3  -8   1   30.00    2.30
  -3  -8   1   31.90    2.10
   2   8  -1   10.00    1.10
   2   8  -1    8.90    1.00
   2   8  -1    7.40    1.40
   2   8  -1    7.30    1.00
   2   8  -1   11.10    1.40
  -2  -8   1    7.80    1.10
  -2  -8   1    8.70    0.70
   1   8  -1   50.49    3.30
   1   8  -1   51.49    2.60
   1   8  -1   51.79    2.90
   1   8  -1   51.59    2.50
   1   8  -1   50.59    2.30
  -1  -8   1   51.09    2.60
  -1  -8   1   51.39    2.60
  -1  -8   1   53.39    2.20
  -1  -8   1   52.69    2.30
   0   8  -1   10.30    0.90
   0   8  -1    8.00    1.10
   0   8  -1    8.10    1.20
   0   8  -1    9.20    1.20
   0   8  -1    8.80    1.10
   0  -8   1    8.00    0.70
   0  -8   1    8.60    1.30
   0  -8   1   12.10    1.00
   0  -8   1    9.90    1.30
  -1   8  -1    9.80    1.10
  -1   8  -1    7.60    0.80
  -1   8  -1    7.80    1.40
  -1   8  -1    7.20    1.10
  -1   8  -1    9.00    1.00
   1  -8   1    9.10    1.30
   1  -8   1    9.30    1.30
   1  -8   1    9.70    0.80
   1  -8   1    8.00    0.90
  -2   8  -1   -0.60    0.50
  -2   8  -1    0.10    0.80
  -2   8  -1    0.10    0.60
  -2   8  -1   -0.10    0.40
  -2   8  -1    0.30    0.90
   2  -8   1   -0.20    0.40
   2  -8   1   -0.20    0.50
   2  -8   1    0.30    0.70
  -3   8  -1    2.10    0.50
  -3   8  -1    1.10    0.90
  -3   8  -1    1.70    0.60
  -3   8  -1    1.30    0.50
  -3   8  -1    1.20    0.60
   3  -8   1    2.30    0.80
   3  -8   1    1.40    0.60
   3  -8   1    1.40    0.70
   3  -8   1    1.30    0.50
   3  -8   1    1.60    0.70
  -4   8  -1   23.10    1.40
  -4   8  -1   25.50    1.60
  -4   8  -1   26.60    1.40
  -4   8  -1   25.20    1.60
  -4   8  -1   27.30    2.10
  -4   8  -1   26.80    2.20
   4  -8   1   27.70    1.80
   4  -8   1   29.30    1.70
   4  -8   1   26.00    1.30
   4  -8   1   26.80    1.80
   4  -8   1   22.70    1.60
   4  -8   1   26.20    1.50
  -5   8  -1   14.60    1.00
  -5   8  -1   11.40    1.20
  -5   8  -1   13.30    1.90
  -5   8  -1   12.60    1.00
  -5   8  -1   10.40    1.30
  -5   8  -1   10.80    1.10
   5  -8   1   14.50    1.60
   5  -8   1   12.40    1.30
   5  -8   1   10.70    1.50
   5  -8   1   12.70    1.70
  -6   8  -1    1.40    0.60
  -6   8  -1    0.90    0.70
  -6   8  -1    1.30    0.70
  -6   8  -1    1.60    1.10
   6  -8   1    0.50    0.90
   6  -8   1    1.30    0.70
   6  -8   1    2.40    0.60
   6  -8   1    1.50    0.70
  -7   8  -1   41.20    2.20
  -7   8  -1   37.00    2.80
  -7   8  -1   42.60    2.10
   7  -8   1   41.70    2.70
   7  -8   1   43.70    2.60
   7  -8   1   44.50    2.10
  -8   8  -1    1.20    1.20
  -8   8  -1    0.70    0.70
   8  -8   1    0.20    1.20
   8  -8   1    0.70    1.20
   8  -8   1    0.70    0.70
  -9   8  -1    1.80    1.60
   9  -8   1    0.60    1.40
   9  -8   1    0.30    0.90
   9  -8   1   -0.20    1.50
 -10   8  -1    1.30    2.00
  -7  -7   1    0.70    2.20
   6   7  -1   51.89    3.10
  -6  -7   1   51.69    3.70
   5   7  -1   19.70    1.90
   5   7  -1   16.50    2.00
   5   7  -1   20.80    1.50
  -5  -7   1   17.40    1.80
  -5  -7   1   21.20    2.30
   4   7  -1    1.10    1.30
   4   7  -1    0.40    0.90
   4   7  -1    1.50    0.60
   4   7  -1    1.10    0.90
  -4  -7   1    0.90    1.10
  -4  -7   1    0.20    1.10
   3   7  -1    0.20    0.50
   3   7  -1    0.80    0.70
   3   7  -1   -0.10    0.70
   3   7  -1    0.60    1.20
   3   7  -1    1.10    0.60
  -3  -7   1    0.70    0.90
  -3  -7   1    0.90    0.80
  -3  -7   1   -0.40    0.70
   2   7  -1  239.68    9.80
   2   7  -1  238.08   10.10
   2   7  -1  245.68    9.80
   2   7  -1  253.67    9.70
   2   7  -1  257.67   10.00
   2   7  -1  244.28    9.70
  -2  -7   1  252.27    9.60
  -2  -7   1  247.58    9.90
  -2  -7   1  242.48    9.80
  -2  -7   1  236.08    9.60
   1   7  -1  176.98    7.20
   1   7  -1  181.68    7.40
   1   7  -1  180.88    7.40
   1   7  -1  184.58    7.20
   1   7  -1  179.78    7.10
   1   7  -1  172.88    7.10
  -1  -7   1  182.48    7.00
  -1  -7   1  173.08    7.30
  -1  -7   1  177.18    7.20
   0   7  -1   58.49    2.80
   0   7  -1   57.99    2.80
   0   7  -1   59.59    2.50
   0   7  -1   58.99    2.60
   0   7  -1   60.79    2.50
   0   7  -1   54.69    2.50
   0  -7   1   54.79    2.40
   0  -7   1   57.49    2.70
   0  -7   1   57.79    2.60
  -1   7  -1    0.10    0.30
  -1   7  -1    0.00    0.60
  -1   7  -1    0.30    0.50
  -1   7  -1    0.40    0.50
  -1   7  -1    0.30    0.40
   1  -7   1    0.00    0.50
   1  -7   1    0.10    0.50
   1  -7   1    0.10    0.30
  -2   7  -1   18.00    1.10
  -2   7  -1   18.20    1.20
  -2   7  -1   17.20    1.40
  -2   7  -1   16.70    1.00
  -2   7  -1   17.50    1.10
   2  -7   1   20.40    1.30
   2  -7   1   18.10    1.20
   2  -7   1   19.60    1.00
  -3   7  -1   15.80    1.00
  -3   7  -1   16.70    1.10
  -3   7  -1   17.60    1.40
  -3   7  -1   19.00    1.30
  -3   7  -1   17.40    1.00
   3  -7   1   17.00    1.00
   3  -7   1   17.40    1.20
   3  -7   1   16.10    1.30
   3  -7   1   18.90    1.20
  -4   7  -1   63.69    2.70
  -4   7  -1   62.59    2.90
  -4   7  -1   60.59    2.70
  -4   7  -1   64.79    3.00
  -4   7  -1   62.79    2.60
   4  -7   1   64.69    2.70
   4  -7   1   57.99    2.70
   4  -7   1   60.79    2.70
   4  -7   1   62.99    2.90
   4  -7   1   62.09    2.80
   4  -7   1   58.59    2.60
  -5   7  -1   78.59    3.20
  -5   7  -1   75.99    3.20
  -5   7  -1   75.69    3.60
  -5   7  -1   75.49    3.20
  -5   7  -1   74.89    3.10
   5  -7   1   73.79    3.40
   5  -7   1   74.69    3.40
   5  -7   1   79.99    3.20
   5  -7   1   77.59    3.30
   5  -7   1   76.09    3.20
   5  -7   1   74.79    3.20
  -6   7  -1  291.17   11.60
  -6   7  -1  293.87   11.80
  -6   7  -1  299.47   11.60
   6  -7   1  288.27   11.70
   6  -7   1  299.87   11.60
   6  -7   1  301.67   11.60
   6  -7   1  294.77   11.80
   6  -7   1  294.37   11.80
  -7   7  -1    4.40    0.70
  -7   7  -1    3.80    1.20
  -7   7  -1    4.80    0.60
   7  -7   1    3.80    0.80
   7  -7   1    4.40    0.90
   7  -7   1    6.30    1.50
   7  -7   1    4.50    0.60
   7  -7   1    5.20    1.00
  -8   7  -1    0.60    1.10
  -8   7  -1    1.20    0.60
   8  -7   1    0.80    0.70
   8  -7   1    0.80    1.20
   8  -7   1    0.90    1.00
   8  -7   1    1.20    1.00
  -9   7  -1   -0.10    1.40
   9  -7   1    0.50    1.20
   9  -7   1   -0.40    0.80
   9  -7   1   -0.10    1.50
 -10   7  -1    0.80    1.90
 -10   7  -1    2.60    2.00
  10  -7   1    0.70    1.00
  10  -7   1    0.80    1.90
 -11   7  -1    7.90    2.70
  11  -7   1    8.50    1.40
   7   6  -1    4.00    1.40
  -7  -6   1    1.90    1.80
   6   6  -1    0.00    1.00
   5   6  -1   12.50    1.10
   5   6  -1   14.40    1.60
   5   6  -1   13.70    1.50
   5   6  -1   12.50    1.40
  -5  -6   1    9.80    1.30
  -5  -6   1   14.40    1.90
  -5  -6   1   13.70    1.40
   4   6  -1   23.10    1.30
   4   6  -1   23.80    1.60
   4   6  -1   19.20    2.00
   4   6  -1   23.60    1.60
   4   6  -1   22.00    1.30
  -4  -6   1   23.50    1.50
  -4  -6   1   22.60    1.80
  -4  -6   1   27.80    1.70
   3   6  -1   12.50    1.50
   3   6  -1   10.60    1.10
   3   6  -1   10.10    0.80
   3   6  -1   10.30    1.60
   3   6  -1   10.70    1.10
   3   6  -1    8.20    1.10
   3   6  -1    9.60    0.90
  -3  -6   1    9.80    1.10
  -3  -6   1   10.60    1.10
  -3  -6   1   10.00    1.30
  -3  -6   1   11.30    1.30
  -3  -6   1    9.60    0.60
   2   6  -1  110.49    4.60
   2   6  -1  113.49    4.50
   2   6  -1  112.59    4.80
   2   6  -1  115.09    4.50
   2   6  -1  110.69    4.50
   2   6  -1  111.89    4.60
   2   6  -1  114.29    4.90
  -2  -6   1  110.49    4.60
  -2  -6   1  117.99    4.50
  -2  -6   1  105.39    4.70
   1   6  -1  203.88    8.00
   1   6  -1  194.68    8.00
   1   6  -1  199.78    7.90
   1   6  -1  185.08    7.80
   1   6  -1  197.58    7.80
   1   6  -1  197.18    7.80
  -1  -6   1  197.78    7.90
  -1  -6   1  204.88    7.90
  -1  -6   1  199.58    7.70
   0   6  -1  489.25   19.60
   0   6  -1  513.05   19.60
   0   6  -1  509.85   19.70
   0   6  -1  501.65   19.70
   0   6  -1  509.05   19.70
   0   6  -1  498.05   19.60
   0  -6   1  496.75   19.70
   0  -6   1  507.55   19.60
   0  -6   1  510.95   19.70
   0  -6   1  506.05   19.60
  -1   6  -1   35.60    1.60
  -1   6  -1   34.30    1.80
  -1   6  -1   35.30    1.50
  -1   6  -1   33.90    1.60
  -1   6  -1   37.20    1.60
   1  -6   1   34.80    1.60
   1  -6   1   31.00    1.70
   1  -6   1   32.20    1.50
  -2   6  -1  181.78    7.00
  -2   6  -1  167.48    7.00
  -2   6  -1  174.28    7.00
  -2   6  -1  174.68    7.10
  -2   6  -1  177.38    7.00
   2  -6   1  181.48    6.90
   2  -6   1  180.38    7.10
   2  -6   1  172.78    7.00
  -3   6  -1   21.30    1.40
  -3   6  -1   21.60    1.10
  -3   6  -1   20.10    1.00
  -3   6  -1   21.30    1.30
  -3   6  -1   19.40    1.10
   3  -6   1   21.30    1.10
   3  -6   1   21.00    1.10
   3  -6   1   19.20    1.20
   3  -6   1   20.10    1.30
   3  -6   1   22.70    1.20
   3  -6   1   19.20    1.00
  -4   6  -1   46.60    2.10
  -4   6  -1   51.39    2.40
  -4   6  -1   47.10    2.10
  -4   6  -1   48.90    2.10
  -4   6  -1   50.69    2.10
   4  -6   1   50.99    2.10
   4  -6   1   50.79    2.30
   4  -6   1   45.30    2.20
   4  -6   1   49.80    2.10
   4  -6   1   46.90    2.30
   4  -6   1   47.20    2.10
  -5   6  -1  200.68    8.00
  -5   6  -1  213.78    8.20
  -5   6  -1  206.78    8.00
  -5   6  -1  199.68    8.00
  -5   6  -1  205.78    8.00
   5  -6   1  198.98    8.00
   5  -6   1  210.98    8.20
   5  -6   1  201.28    8.20
   5  -6   1  198.78    8.00
   5  -6   1  195.98    8.10
   5  -6   1  204.88    8.00
  -6   6  -1    0.80    0.80
  -6   6  -1    1.10    0.40
  -6   6  -1    1.40    0.40
  -6   6  -1    0.30    0.50
   6  -6   1    1.00    0.60
   6  -6   1    0.70    0.40
   6  -6   1    0.70    0.70
   6  -6   1    0.90    0.70
   6  -6   1    1.20    1.00
  -7   6  -1    3.70    0.60
  -7   6  -1    3.60    0.70
  -7   6  -1    2.50    1.00
  -7   6  -1    3.30    0.50
   7  -6   1    2.60    0.50
   7  -6   1    2.20    1.20
   7  -6   1    3.30    0.90
  -8   6  -1   11.60    1.70
  -8   6  -1    9.80    1.20
  -8   6  -1    8.20    1.40
   8  -6   1   10.20    1.30
   8  -6   1   12.00    1.50
   8  -6   1    9.80    1.10
   8  -6   1    8.00    1.00
  -9   6  -1   15.80    2.30
  -9   6  -1   20.10    3.00
   9  -6   1   15.00    1.70
   9  -6   1   18.00    1.40
   9  -6   1   15.90    2.00
 -10   6  -1   17.20    2.20
 -10   6  -1   25.10    3.90
  10  -6   1   20.00    1.80
 -11   6  -1    0.20    2.70
 -11   6  -1    0.80    2.20
  11  -6   1   -0.10    1.20
   8   5  -1    1.50    1.40
  -8  -5   1    0.40    2.00
   7   5  -1    1.10    1.00
  -7  -5   1    0.80    1.60
   6   5  -1    0.20    0.60
   6   5  -1    0.60    0.80
   6   5  -1   -0.40    0.80
  -6  -5   1    0.10    1.10
  -6  -5   1    0.10    0.80
   5   5  -1    0.40    0.60
   5   5  -1    0.40    0.70
   5   5  -1    1.00    0.50
   5   5  -1    1.10    0.50
   5   5  -1    0.60    1.00
  -5  -5   1    0.70    0.60
  -5  -5   1    0.90    0.90
  -5  -5   1    0.40    0.80
  -5  -5   1    2.50    1.10
   4   5  -1   28.40    1.40
   4   5  -1   30.50    1.60
   4   5  -1   27.70    2.60
   4   5  -1   30.40    1.90
   4   5  -1   24.30    1.70
   4   5  -1   29.80    1.40
   4   5  -1   29.80    1.60
   4   5  -1   30.10    1.60
  -4  -5   1   34.00    2.10
  -4  -5   1   32.80    1.80
  -4  -5   1   31.50    1.60
  -4  -5   1   29.10    1.70
   3   5  -1  107.69    4.60
   3   5  -1  113.49    4.70
   3   5  -1  113.89    4.70
   3   5  -1  111.99    4.60
   3   5  -1  106.09    4.50
   3   5  -1  112.49    4.50
  -3  -5   1  115.39    4.60
  -3  -5   1  116.39    4.50
  -3  -5   1  113.69    4.70
  -3  -5   1  118.19    4.80
  -3  -5   1  113.29    4.40
  -3  -5   1  115.09    4.70
   2   5  -1   12.90    1.50
   2   5  -1   16.90    0.90
   2   5  -1   15.80    1.00
   2   5  -1   16.50    1.20
   2   5  -1   16.70    0.90
   2   5  -1   14.90    0.80
   2   5  -1   15.70    1.00
  -2  -5   1   17.80    1.10
  -2  -5   1   18.40    1.10
  -2  -5   1   17.60    0.80
   1   5  -1    9.80    1.20
   1   5  -1   11.10    1.00
   1   5  -1    8.90    0.70
   1   5  -1    9.40    0.60
   1   5  -1    9.30    0.60
   1   5  -1   10.40    0.70
  -1  -5   1    9.90    1.00
  -1  -5   1   10.40    0.80
  -1  -5   1    8.00    0.80
  -1  -5   1   10.70    0.50
   0   5  -1   34.30    1.50
   0   5  -1   31.80    1.50
   0   5  -1   34.40    1.40
   0   5  -1   32.90    1.60
   0   5  -1   32.40    1.70
   0   5  -1   33.10    1.50
   0  -5   1   33.20    1.60
   0  -5   1   33.60    1.40
   0  -5   1   31.00    1.50
   0  -5   1   35.30    1.60
  -1   5  -1   71.19    2.90
  -1   5  -1   70.49    2.90
  -1   5  -1   71.59    2.90
  -1   5  -1   71.79    2.90
  -1   5  -1   68.69    3.00
   1  -5   1   70.89    2.90
   1  -5   1   71.29    3.00
   1  -5   1   71.19    2.90
  -2   5  -1   13.60    1.00
  -2   5  -1   15.00    0.70
  -2   5  -1   12.30    0.80
   2  -5   1   14.40    0.80
   2  -5   1   14.20    0.70
   2  -5   1   12.20    0.90
   2  -5   1   14.50    0.70
  -3   5  -1    0.60    0.20
  -3   5  -1    1.00    0.30
  -3   5  -1    0.30    0.50
   3  -5   1    0.40    0.40
   3  -5   1    0.50    0.30
   3  -5   1    0.70    0.30
   3  -5   1    1.10    0.30
   3  -5   1    0.50    0.20
   3  -5   1    0.60    0.40
  -4   5  -1   40.40    1.70
  -4   5  -1   39.10    1.80
  -4   5  -1   42.60    1.80
  -4   5  -1   42.20    1.80
   4  -5   1   43.00    2.00
   4  -5   1   41.10    1.90
   4  -5   1   41.50    1.80
   4  -5   1   39.90    1.80
   4  -5   1   40.70    1.80
   4  -5   1   42.60    1.90
  -5   5  -1  133.19    5.20
  -5   5  -1  132.49    5.20
  -5   5  -1  135.69    5.30
  -5   5  -1  131.69    5.40
  -5   5  -1  132.09    5.40
   5  -5   1  129.59    5.40
   5  -5   1  128.49    5.30
   5  -5   1  127.89    5.40
   5  -5   1  134.19    5.30
   5  -5   1  133.99    5.40
  -6   5  -1    5.30    0.60
  -6   5  -1    5.50    0.80
  -6   5  -1    5.30    0.60
  -6   5  -1    5.70    0.80
   6  -5   1    3.50    1.00
   6  -5   1    7.20    0.60
   6  -5   1    5.60    0.70
   6  -5   1    6.20    0.80
   6  -5   1    6.00    0.80
  -7   5  -1   59.19    2.40
  -7   5  -1   58.29    2.40
  -7   5  -1   54.69    2.80
  -7   5  -1   55.69    2.40
  -7   5  -1   57.69    2.40
  -7   5  -1   55.39    2.90
   7  -5   1   57.19    2.60
   7  -5   1   57.79    2.70
   7  -5   1   54.69    2.40
   7  -5   1   54.79    2.80
   7  -5   1   48.50    3.00
   7  -5   1   56.89    2.50
  -8   5  -1   14.20    1.60
  -8   5  -1   12.80    1.50
   8  -5   1   10.70    1.00
   8  -5   1   12.60    1.50
   8  -5   1   13.00    1.40
   8  -5   1   13.70    1.80
  -9   5  -1   13.50    2.10
   9  -5   1   11.00    1.70
   9  -5   1   12.50    1.70
   9  -5   1   15.30    1.70
   9  -5   1   16.10    1.30
 -10   5  -1   17.50    2.50
 -10   5  -1   16.30    2.10
  10  -5   1   15.90    2.10
  10  -5   1   15.30    1.50
 -11   5  -1    3.10    2.90
 -11   5  -1    2.00    2.30
  11  -5   1    3.30    2.80
   9   4  -1   27.80    2.80
  -9  -4   1   29.60    4.40
   8   4  -1   13.40    1.50
  -8  -4   1    9.80    2.00
   7   4  -1   13.00    1.50
  -7  -4   1   15.80    2.50
   6   4  -1  770.02   30.30
   6   4  -1  789.52   30.30
   6   4  -1  775.12   30.20
  -6  -4   1  760.52   30.40
  -6  -4   1  774.72   30.20
  -6  -4   1  796.52   30.40
   5   4  -1   44.70    2.20
   5   4  -1   41.40    2.10
   5   4  -1   45.50    1.90
   5   4  -1   44.10    2.00
   5   4  -1   40.10    1.80
   5   4  -1   42.70    2.20
  -5  -4   1   46.40    2.00
  -5  -4   1   43.10    2.30
  -5  -4   1   44.00    2.10
   4   4  -1  282.07   11.00
   4   4  -1  280.57   11.00
   4   4  -1  278.37   10.90
   4   4  -1  278.27   10.90
   4   4  -1  283.07   10.90
   4   4  -1  277.47   10.90
   4   4  -1  282.17   11.00
   4   4  -1  275.17   11.20
  -4  -4   1  266.67   11.00
  -4  -4   1  284.97   11.10
  -4  -4   1  277.57   11.10
  -4  -4   1  282.17   10.90
   3   4  -1  130.29    5.00
   3   4  -1  131.99    5.10
   3   4  -1  116.99    4.90
   3   4  -1  121.29    4.90
   3   4  -1  117.99    5.00
   3   4  -1  117.39    5.20
  -3  -4   1  123.59    5.00
  -3  -4   1  128.99    5.00
  -3  -4   1  121.69    4.80
  -3  -4   1  128.19    5.10
  -3  -4   1  122.59    5.00
  -3  -4   1  127.99    4.80
   2   4  -1    1.30    0.30
   2   4  -1    1.10    0.30
   2   4  -1    2.20    0.50
   2   4  -1    1.20    0.20
   2   4  -1    1.50    0.60
   2   4  -1    1.40    0.30
   2   4  -1    1.40    0.40
  -2  -4   1    1.10    0.50
  -2  -4   1    1.00    0.20
  -2  -4   1    1.00    0.30
  -2  -4   1    1.70    0.40
   1   4  -1 3025.00  114.19
   1   4  -1 2744.63  114.19
   1   4  -1 2939.61  114.09
  -1  -4   1 2586.64  114.09
  -1  -4   1 3354.56  114.19
  -1  -4   1 3061.09  114.09
  -1  -4   1 2982.40  114.19
   0   4  -1  252.37    9.80
   0   4  -1  248.48    9.90
   0   4  -1  249.38    9.80
   0   4  -1  256.77    9.80
   0   4  -1  255.67    9.80
   0   4  -1  250.27    9.80
   0  -4   1  245.88    9.80
   0  -4   1  248.58    9.80
   0  -4   1  246.38    9.70
   0  -4   1  252.17    9.80
  -1   4  -1  228.18    8.90
  -1   4  -1  226.78    9.00
  -1   4  -1  226.38    8.90
  -1   4  -1  233.58    9.00
   1  -4   1  228.58    9.00
   1  -4   1  227.68    9.00
   1  -4   1  233.68    8.90
  -2   4  -1    0.20    0.20
  -2   4  -1   -0.10    0.40
  -2   4  -1    0.30    0.20
  -2   4  -1    0.20    0.30
  -2   4  -1    0.10    0.20
   2  -4   1   -0.10    0.20
   2  -4   1    0.10    0.30
   2  -4   1    0.10    0.20
   2  -4   1    0.00    0.30
   2  -4   1    0.00    0.20
  -3   4  -1    0.40    0.20
  -3   4  -1    0.30    0.40
  -3   4  -1    0.50    0.20
   3  -4   1    0.60    0.40
   3  -4   1    0.10    0.20
   3  -4   1    1.30    0.20
   3  -4   1    0.60    0.30
   3  -4   1    0.30    0.30
   3  -4   1    0.60    0.20
  -4   4  -1   23.20    1.20
  -4   4  -1   23.10    1.00
  -4   4  -1   22.10    1.20
  -4   4  -1   20.70    1.00
   4  -4   1   20.80    1.20
   4  -4   1   23.60    1.00
   4  -4   1   21.80    1.00
   4  -4   1   22.10    1.20
   4  -4   1   22.20    1.30
  -5   4  -1  153.48    5.90
  -5   4  -1  149.99    5.90
  -5   4  -1  147.09    5.90
  -5   4  -1  146.49    6.10
   5  -4   1  145.39    6.00
   5  -4   1  150.98    5.90
   5  -4   1  155.28    5.90
   5  -4   1  146.79    5.90
   5  -4   1  155.68    6.10
   5  -4   1  144.19    6.00
  -6   4  -1   16.90    0.80
  -6   4  -1   14.10    0.90
  -6   4  -1   15.30    0.90
  -6   4  -1   15.80    0.90
  -6   4  -1   15.10    1.40
   6  -4   1   16.00    0.90
   6  -4   1   14.20    1.30
   6  -4   1   14.70    1.10
   6  -4   1   14.50    0.90
   6  -4   1   15.00    1.10
   6  -4   1   13.60    1.00
   6  -4   1   16.80    1.60
  -7   4  -1   63.99    2.60
  -7   4  -1   61.99    2.50
  -7   4  -1   57.89    3.10
  -7   4  -1   59.49    2.90
   7  -4   1   57.29    3.10
   7  -4   1   59.19    2.70
   7  -4   1   63.29    2.60
   7  -4   1   60.19    2.80
   7  -4   1   60.09    2.60
   7  -4   1   64.09    2.90
   7  -4   1   63.89    2.80
  -8   4  -1   30.20    2.20
  -8   4  -1   30.20    2.50
   8  -4   1   31.60    1.60
   8  -4   1   30.30    1.60
   8  -4   1   32.40    1.80
   8  -4   1   30.50    2.20
   8  -4   1   31.30    1.90
   8  -4   1   30.30    1.60
  -9   4  -1    0.80    1.20
  -9   4  -1    1.00    1.50
   9  -4   1    1.70    0.90
   9  -4   1    1.00    0.70
   9  -4   1    0.00    1.30
 -10   4  -1   49.50    3.60
 -10   4  -1   56.49    4.60
  10  -4   1   55.09    3.90
  10  -4   1   48.60    2.50
 -11   4  -1    3.30    2.30
 -11   4  -1    5.10    3.10
  11  -4   1    5.10    2.60
   9   3  -1    2.70    1.30
  -9  -3   1    2.80    2.00
   8   3  -1   27.50    1.90
  -8  -3   1   28.90    3.00
   7   3  -1   62.09    3.30
   7   3  -1   71.99    3.00
   7   3  -1   61.39    2.70
  -7  -3   1   64.69    3.10
  -7  -3   1   65.19    2.80
  -7  -3   1   59.99    3.20
  -7  -3   1   62.59    3.40
   6   3  -1  384.26   14.50
   6   3  -1  362.46   14.30
   6   3  -1  371.56   14.50
   6   3  -1  362.76   14.40
   6   3  -1  364.26   14.50
  -6  -3   1  366.06   14.50
  -6  -3   1  376.66   14.60
  -6  -3   1  367.86   14.70
   5   3  -1  120.49    4.70
   5   3  -1  115.39    4.70
   5   3  -1  116.39    4.70
   5   3  -1  119.19    4.70
   5   3  -1  118.59    4.50
   5   3  -1  104.79    5.20
  -5  -3   1  115.19    4.70
  -5  -3   1  115.79    4.70
  -5  -3   1  117.99    4.80
  -5  -3   1  108.89    4.90
   4   3  -1  139.39    5.50
   4   3  -1  136.29    5.30
   4   3  -1  128.69    5.70
   4   3  -1  140.19    5.40
   4   3  -1  130.29    5.30
   4   3  -1  138.09    5.40
   4   3  -1  136.29    5.40
  -4  -3   1  131.99    5.40
  -4  -3   1  133.19    5.50
  -4  -3   1  131.59    5.40
  -4  -3   1  133.69    5.40
  -4  -3   1  143.29    5.50
   3   3  -1    0.30    0.40
   3   3  -1    0.40    0.30
   3   3  -1    0.50    0.20
   3   3  -1    0.30    0.30
   3   3  -1    0.50    0.40
   3   3  -1    1.30    0.60
   3   3  -1    0.00    0.30
   3   3  -1    0.60    0.20
  -3  -3   1    0.20    0.40
  -3  -3   1    0.70    0.30
  -3  -3   1    0.20    0.30
  -3  -3   1    0.50    0.40
   2   3  -1   30.10    1.40
   2   3  -1   31.80    1.40
   2   3  -1   30.90    1.30
   2   3  -1   30.20    1.60
   2   3  -1   32.30    1.30
   2   3  -1   31.30    1.40
   2   3  -1   32.80    1.40
  -2  -3   1   31.30    1.40
  -2  -3   1   30.80    1.40
  -2  -3   1   32.40    1.50
  -2  -3   1   33.60    1.30
  -2  -3   1   30.90    1.30
  -2  -3   1   33.60    1.40
   1   3  -1 2685.73  105.29
   1   3  -1 2614.24  105.19
  -1  -3   1 2563.14  105.29
  -1  -3   1 2771.62  105.19
  -1  -3   1 3058.39  105.29
  -1  -3   1 2591.64  105.19
  -1  -3   1 2801.32  105.19
   0   3  -1  352.46   13.80
   0   3  -1  355.76   13.80
   0   3  -1  365.16   13.80
   0   3  -1  360.26   13.80
   0   3  -1  356.86   13.80
   0  -3   1  347.77   13.80
   0  -3   1  351.16   13.80
   0  -3   1  349.67   13.80
   0  -3   1  355.86   13.80
   0  -3   1  360.66   13.80
  -1   3  -1   58.79    2.40
  -1   3  -1   60.39    2.40
  -1   3  -1   58.79    2.40
  -1   3  -1   60.69    2.40
   1  -3   1   59.89    2.40
   1  -3   1   57.29    2.40
   1  -3   1   59.39    2.40
  -2   3  -1   48.20    2.00
  -2   3  -1   50.99    2.00
  -2   3  -1   48.30    2.00
  -2   3  -1   47.70    2.00
  -2   3  -1   49.30    2.00
  -2   3  -1   49.40    2.10
   2  -3   1   50.29    2.00
   2  -3   1   51.89    2.00
   2  -3   1   49.10    2.00
   2  -3   1   51.69    2.00
   2  -3   1   49.90    2.00
   2  -3   1   50.29    2.10
  -3   3  -1  130.49    5.00
  -3   3  -1  127.79    5.00
  -3   3  -1  133.19    5.00
  -3   3  -1  126.19    5.00
  -3   3  -1  129.49    5.10
   3  -3   1  124.09    5.00
   3  -3   1  122.29    5.00
   3  -3   1  121.79    5.00
   3  -3   1  123.29    5.00
   3  -3   1  128.19    5.00
  -4   3  -1    2.20    0.50
  -4   3  -1    1.80    0.20
  -4   3  -1    1.90    0.30
  -4   3  -1    2.20    0.30
   4  -3   1    2.50    0.40
   4  -3   1    1.20    0.40
   4  -3   1    2.10    0.40
   4  -3   1    1.80    0.30
   4  -3   1    1.80    0.40
  -5   3  -1   90.29    3.60
  -5   3  -1   91.49    3.70
  -5   3  -1   90.89    3.60
  -5   3  -1   91.99    3.90
  -5   3  -1   89.79    3.60
   5  -3   1   90.59    3.70
   5  -3   1   88.49    3.80
   5  -3   1   93.49    3.70
   5  -3   1   93.49    3.80
   5  -3   1   91.89    3.70
   5  -3   1   88.69    3.80
   5  -3   1   96.39    3.70
  -6   3  -1   36.30    2.00
  -6   3  -1   35.20    1.60
  -6   3  -1   38.00    1.50
  -6   3  -1   35.80    1.50
  -6   3  -1   39.00    1.60
   6  -3   1   35.90    1.70
   6  -3   1   35.20    1.80
   6  -3   1   35.10    1.60
   6  -3   1   28.10    2.10
   6  -3   1   33.50    1.60
   6  -3   1   33.40    1.60
   6  -3   1   36.50    1.70
  -7   3  -1    0.20    0.40
  -7   3  -1   -0.30    0.70
  -7   3  -1   -0.30    0.50
  -7   3  -1    0.10    0.30
  -7   3  -1   -0.90    0.90
  -7   3  -1   -0.10    0.30
   7  -3   1    0.10    0.50
   7  -3   1   -0.10    0.40
   7  -3   1    0.50    0.70
   7  -3   1    0.40    0.60
   7  -3   1   -0.20    0.60
   7  -3   1    0.10    0.40
  -8   3  -1   27.40    2.50
  -8   3  -1   24.90    2.00
   8  -3   1   24.60    1.40
   8  -3   1   29.00    1.40
   8  -3   1   26.50    1.70
   8  -3   1   25.50    1.70
   8  -3   1   31.50    2.10
   8  -3   1   28.00    1.50
  -9   3  -1   10.50    1.80
   9  -3   1   15.20    1.70
 -10   3  -1   56.49    3.90
 -10   3  -1   63.39    5.00
  10  -3   1   68.89    4.30
 -11   3  -1    1.30    3.40
 -11   3  -1    0.40    2.30
  11  -3   1    1.20    2.60
 -10  -2   1   -2.70    2.40
   9   2  -1    1.00    1.00
  -9  -2   1   -0.80    1.80
   8   2  -1    8.30    1.00
  -8  -2   1   12.50    1.40
  -8  -2   1    9.80    1.50
  -8  -2   1   12.80    2.10
   7   2  -1   20.30    1.40
   7   2  -1   21.30    1.70
   7   2  -1   21.90    1.10
  -7  -2   1   20.20    2.00
  -7  -2   1   23.50    1.30
  -7  -2   1   22.00    1.70
   6   2  -1  157.68    6.30
   6   2  -1  152.18    6.00
   6   2  -1  159.28    6.10
   6   2  -1  149.19    6.70
   6   2  -1  150.38    6.20
   6   2  -1  147.99    6.20
  -6  -2   1  156.38    6.40
  -6  -2   1  155.08    6.30
  -6  -2   1  162.78    6.20
  -6  -2   1  153.58    6.30
   5   2  -1    1.90    0.50
   5   2  -1    3.00    0.60
   5   2  -1    3.10    0.50
   5   2  -1    2.30    0.30
   5   2  -1    2.00    0.30
   5   2  -1    1.20    0.40
  -5  -2   1    2.10    0.50
  -5  -2   1    1.40    0.30
  -5  -2   1    1.30    0.60
  -5  -2   1    1.40    0.50
   4   2  -1 1004.90   39.40
   4   2  -1 1041.10   39.30
   4   2  -1 1006.80   39.20
   4   2  -1 1012.40   39.30
   4   2  -1 1012.40   39.20
   4   2  -1 1031.10   39.30
   4   2  -1  976.10   39.30
  -4  -2   1 1017.00   39.30
  -4  -2   1 1035.30   39.30
  -4  -2   1 1012.70   39.30
  -4  -2   1 1007.70   39.20
   3   2  -1  754.02   26.60
   3   2  -1  697.03   26.70
   3   2  -1  681.33   26.70
   3   2  -1  700.13   26.70
   3   2  -1  676.43   26.60
   3   2  -1  702.03   26.60
   3   2  -1  672.03   26.60
   3   2  -1  684.93   26.80
  -3  -2   1  687.03   26.70
  -3  -2   1  667.13   26.70
  -3  -2   1  678.03   26.70
  -3  -2   1  674.83   26.60
  -3  -2   1  647.84   26.60
  -3  -2   1  705.93   26.70
   2   2  -1  241.88    9.20
   2   2  -1  234.88    9.20
   2   2  -1  245.38    9.20
   2   2  -1  230.08    9.20
   2   2  -1  238.58    9.20
   2   2  -1  229.18    9.10
   2   2  -1  237.38    9.20
  -2  -2   1  236.48    9.20
  -2  -2   1  235.48    9.20
  -2  -2   1  240.18    9.20
  -2  -2   1  235.78    9.20
  -2  -2   1  231.88    9.10
  -2  -2   1  235.18    9.30
   1   2  -1 1768.52   64.99
   1   2  -1 1803.12   65.09
   1   2  -1 1618.54   65.09
   1   2  -1 1798.92   65.09
  -1  -2   1 1620.64   64.99
  -1  -2   1 1504.75   64.99
   0   2  -1  338.47   13.00
   0   2  -1  329.17   13.00
   0   2  -1  338.37   13.00
   0   2  -1  338.67   13.00
   0  -2   1  335.07   13.00
   0  -2   1  332.57   13.00
   0  -2   1  349.37   13.00
   0  -2   1  328.57   13.00
   0  -2   1  333.27   13.00
  -1   2  -1 1950.90   73.39
  -1   2  -1 2168.18   73.39
  -1   2  -1 2072.49   73.39
  -1   2  -1 1784.42   73.39
   1  -2   1 1707.43   73.39
   1  -2   1 1726.13   73.39
  -2   2  -1  391.06   15.40
  -2   2  -1  391.26   15.40
  -2   2  -1  397.26   15.40
  -2   2  -1  391.16   15.40
  -2   2  -1  398.16   15.40
   2  -2   1  391.26   15.40
   2  -2   1  394.36   15.40
   2  -2   1  406.96   15.40
   2  -2   1  401.96   15.40
   2  -2   1  405.16   15.40
  -3   2  -1    4.10    0.30
  -3   2  -1    4.30    0.30
  -3   2  -1    4.00    0.30
  -3   2  -1    4.40    0.30
   3  -2   1    4.20    0.40
   3  -2   1    3.90    0.40
   3  -2   1    4.30    0.40
   3  -2   1    3.40    0.40
   3  -2   1    3.60    0.30
   3  -2   1    4.50    0.60
  -4   2  -1   32.50    1.40
  -4   2  -1   29.00    1.50
  -4   2  -1   32.00    1.30
  -4   2  -1   31.30    1.30
  -4   2  -1   31.50    1.30
   4  -2   1   32.70    1.40
   4  -2   1   28.90    1.50
   4  -2   1   30.40    1.30
   4  -2   1   32.10    1.40
   4  -2   1   30.50    1.40
   4  -2   1   33.90    1.40
  -5   2  -1   75.89    2.90
  -5   2  -1   73.69    3.00
  -5   2  -1   74.69    2.90
  -5   2  -1   69.89    3.00
   5  -2   1   73.79    3.00
   5  -2   1   75.19    3.00
   5  -2   1   77.29    3.10
   5  -2   1   72.99    3.20
   5  -2   1   72.29    3.00
  -6   2  -1    1.40    0.60
  -6   2  -1    1.20    0.30
  -6   2  -1    1.20    0.80
  -6   2  -1    1.20    0.40
  -6   2  -1    1.10    0.30
   6  -2   1    1.20    0.40
   6  -2   1    0.90    0.30
   6  -2   1    1.00    0.40
   6  -2   1    1.30    0.40
   6  -2   1    1.30    0.30
  -7   2  -1    0.50    0.40
  -7   2  -1    0.80    0.30
  -7   2  -1    1.20    0.80
  -7   2  -1    1.10    0.90
  -7   2  -1    0.90    0.60
   7  -2   1    1.00    0.40
   7  -2   1    0.90    0.60
   7  -2   1    0.70    0.50
   7  -2   1    0.80    0.40
   7  -2   1    1.50    0.60
   7  -2   1   -0.10    1.30
  -8   2  -1   14.30    1.40
  -8   2  -1   13.10    2.10
  -8   2  -1    8.80    1.30
   8  -2   1   11.20    1.00
   8  -2   1   14.60    1.20
   8  -2   1   10.20    1.30
   8  -2   1   11.20    1.20
   8  -2   1   11.90    1.00
  -9   2  -1   14.70    2.10
  -9   2  -1   18.40    2.30
   9  -2   1   14.80    1.60
   9  -2   1   15.00    1.30
 -10   2  -1    2.70    2.30
 -10   2  -1    1.00    1.70
  10  -2   1   -0.70    2.10
 -11   2  -1    3.20    8.40
 -11   2  -1    6.20    2.40
  10   1  -1   13.00    2.10
 -10  -1   1   15.00    2.50
   9   1  -1    4.30    0.90
  -9  -1   1    3.60    1.70
  -9  -1   1    3.30    1.40
   8   1  -1   62.39    2.80
   8   1  -1   56.49    2.60
  -8  -1   1   62.89    3.50
  -8  -1   1   67.99    3.40
  -8  -1   1   61.49    3.20
   7   1  -1  184.68    7.50
   7   1  -1  188.28    7.30
   7   1  -1  180.78    7.40
   7   1  -1  181.28    7.20
   7   1  -1  191.78    7.40
  -7  -1   1  191.08    7.60
  -7  -1   1  185.08    7.70
  -7  -1   1  177.98    7.50
   6   1  -1  453.65   17.50
   6   1  -1  443.66   17.30
   6   1  -1  459.05   17.50
   6   1  -1  432.16   17.40
   6   1  -1  458.85   17.30
   6   1  -1  446.66   17.70
  -6  -1   1  440.56   17.70
  -6  -1   1  444.46   17.40
  -6  -1   1  454.35   17.60
  -6  -1   1  440.16   17.50
   5   1  -1    6.30    0.60
   5   1  -1    5.80    0.50
   5   1  -1    6.00    0.70
   5   1  -1    6.60    0.90
   5   1  -1    6.70    0.40
   5   1  -1    5.70    0.40
  -5  -1   1    8.30    1.00
  -5  -1   1    4.90    0.50
  -5  -1   1    5.60    0.70
  -5  -1   1    6.20    0.80
   4   1  -1   36.80    2.00
   4   1  -1   42.10    1.70
   4   1  -1   42.40    1.90
   4   1  -1   41.70    1.80
   4   1  -1   44.50    1.80
   4   1  -1   42.70    1.90
   4   1  -1   42.40    1.70
   4   1  -1   42.70    1.70
  -4  -1   1   42.90    1.90
  -4  -1   1   42.50    1.80
  -4  -1   1   41.80    1.70
  -4  -1   1   40.90    1.90
   3   1  -1   32.40    1.30
   3   1  -1   34.00    1.60
   3   1  -1   33.00    1.40
   3   1  -1   33.40    1.50
   3   1  -1   32.40    1.40
   3   1  -1   34.30    1.50
   3   1  -1   32.80    1.30
   3   1  -1   32.90    1.40
  -3  -1   1   31.00    1.40
  -3  -1   1   33.60    1.30
  -3  -1   1   32.50    1.50
  -3  -1   1   32.00    1.50
  -3  -1   1   32.60    1.50
   2   1  -1    0.80    0.20
   2   1  -1    0.50    0.20
   2   1  -1    0.40    0.10
   2   1  -1    0.50    0.30
   2   1  -1    0.70    0.20
   2   1  -1    0.40    0.10
   2   1  -1    0.20    0.10
  -2  -1   1    0.30    0.20
  -2  -1   1    0.60    0.20
  -2  -1   1    0.60    0.20
  -2  -1   1    0.50    0.10
  -2  -1   1    0.70    0.10
  -2  -1   1    0.40    0.30
   1   1  -1 1988.60   73.79
   1   1  -1 1880.31   73.79
   1   1  -1 2098.59   73.79
  -1  -1   1 1823.92   73.79
  -1  -1   1 1840.52   73.79
  -1  -1   1 2049.59   73.79
  -1  -1   1 1701.13   73.79
   0   1  -1 2587.54   99.79
   1  -1   1  900.61   33.40
   1  -1   1  831.92   33.50
  -2   1  -1   20.30    0.80
  -2   1  -1   18.60    0.80
  -2   1  -1   19.40    0.80
  -2   1  -1   18.80    0.90
  -2   1  -1   20.40    0.90
   2  -1   1   19.00    0.80
   2  -1   1   20.20    0.90
   2  -1   1   19.80    0.80
   2  -1   1   19.60    0.80
  -3   1  -1  558.54   21.30
  -3   1  -1  562.94   21.30
  -3   1  -1  542.05   21.30
  -3   1  -1  546.15   21.20
  -3   1  -1  517.75   21.30
  -3   1  -1  549.74   21.40
   3  -1   1  561.64   21.30
   3  -1   1  555.44   21.30
   3  -1   1  567.74   21.30
   3  -1   1  542.15   21.30
   3  -1   1  545.55   21.30
  -4   1  -1  502.95   20.40
  -4   1  -1  517.55   20.30
  -4   1  -1  518.65   20.20
  -4   1  -1  503.25   20.20
  -4   1  -1  524.45   20.30
   4  -1   1  519.65   20.30
   4  -1   1  531.45   20.30
   4  -1   1  535.65   20.30
   4  -1   1  554.94   20.30
   4  -1   1  523.85   20.30
  -5   1  -1   27.00    1.50
  -5   1  -1   28.10    1.40
  -5   1  -1   26.00    1.10
  -5   1  -1   26.20    1.30
   5  -1   1   25.70    1.20
   5  -1   1   26.30    1.20
   5  -1   1   26.40    1.20
   5  -1   1   26.60    1.30
   5  -1   1   26.40    1.20
  -6   1  -1   36.60    2.10
  -6   1  -1   37.60    2.00
  -6   1  -1   37.10    1.80
  -6   1  -1   40.20    1.80
  -6   1  -1   37.90    1.60
  -6   1  -1   36.70    1.60
   6  -1   1   37.20    1.60
   6  -1   1   36.00    1.70
   6  -1   1   39.20    1.70
   6  -1   1   38.40    1.70
   6  -1   1   38.00    1.60
  -7   1  -1  172.98    7.10
  -7   1  -1  171.68    7.20
  -7   1  -1  174.08    7.00
   7  -1   1  171.08    6.80
   7  -1   1  174.58    6.90
   7  -1   1  170.68    6.90
   7  -1   1  177.18    6.90
  -8   1  -1   98.49    4.50
  -8   1  -1  109.09    4.90
  -8   1  -1  110.09    4.70
   8  -1   1  103.09    4.30
   8  -1   1  103.39    4.40
   8  -1   1  100.39    4.40
  -9   1  -1    6.00    1.80
  -9   1  -1    2.40    1.40
   9  -1   1    3.50    1.20
   9  -1   1    2.70    1.00
 -10   1  -1    6.20    2.90
 -10   1  -1    6.40    1.90
  11   0  -1    3.80    2.40
  10   0  -1    8.00    1.80
 -10   0   1    9.00    1.80
 -10   0   1    9.10    2.50
   9   0  -1    2.50    0.80
   9   0  -1    1.90    1.30
  -9   0   1    0.20    1.30
  -9   0   1    2.00    1.60
   8   0  -1  230.08    9.00
   8   0  -1  213.78    8.80
   8   0  -1  215.88    9.00
  -8   0   1  229.18    9.20
  -8   0   1  230.98    9.00
  -8   0   1  231.88    9.30
   7   0  -1   23.10    1.40
   7   0  -1   22.40    1.00
   7   0  -1   22.30    2.40
   7   0  -1   21.50    1.20
   7   0  -1   22.10    1.20
   7   0  -1   24.50    1.30
  -7   0   1   23.10    1.80
  -7   0   1   22.00    1.60
  -7   0   1   24.40    1.40
   6   0  -1   11.70    1.00
   6   0  -1   12.60    0.60
   6   0  -1   13.00    0.80
   6   0  -1   13.60    0.70
   6   0  -1   15.40    1.70
   6   0  -1   13.00    0.80
  -6   0   1   13.50    1.30
  -6   0   1   12.40    0.80
  -6   0   1   14.20    0.80
  -6   0   1   10.30    1.10
  -6   0   1   12.10    0.90
   5   0  -1  145.39    5.80
   5   0  -1  143.39    5.70
   5   0  -1  145.19    5.70
   5   0  -1  145.69    5.90
   5   0  -1  148.29    5.70
   5   0  -1  145.79    5.70
   5   0  -1  150.78    6.00
  -5   0   1  143.19    5.70
  -5   0   1  149.69    5.70
  -5   0   1  144.99    5.90
  -5   0   1  142.69    5.90
  -5   0   1  142.49    5.80
   4   0  -1  378.96   14.70
   4   0  -1  383.46   14.50
   4   0  -1  375.86   14.60
   4   0  -1  378.06   14.60
   4   0  -1  365.46   14.70
   4   0  -1  368.86   14.70
   4   0  -1  416.36   14.70
   4   0  -1  370.06   14.50
  -4   0   1  374.36   14.60
  -4   0   1  370.66   14.70
  -4   0   1  375.06   14.60
  -4   0   1  356.06   14.70
  -4   0   1  370.26   14.60
   3   0  -1  478.35   18.30
   3   0  -1  456.45   18.30
   3   0  -1  481.95   18.30
   3   0  -1  477.25   18.30
   3   0  -1  474.75   18.20
   3   0  -1  484.35   18.30
  -3   0   1  462.15   18.30
  -3   0   1  475.55   18.30
  -3   0   1  474.25   18.30
  -3   0   1  468.35   18.30
  -3   0   1  472.35   18.30
  -3   0   1  454.15   18.20
   2   0  -1 1407.16   47.50
   2   0  -1 1262.37   47.40
   2   0  -1 1173.78   47.40
   2   0  -1 1080.09   47.40
  -2   0   1 1107.89   47.40
  -2   0   1 1263.37   47.40
  -2   0   1 1293.77   47.40
  -2   0   1 1051.69   47.40
  -2   0   1 1410.46   47.50
   1   0  -1  788.72   34.80
  -1   0   1  997.70   34.80
  -1   0   1  800.82   34.80
  -1   0   1 1016.30   34.80
   0   0  -1 2140.69   83.39
   0   0   1 2182.88   83.39
  -1   0  -1  244.98    9.60
  -1   0  -1  239.78    9.60
  -1   0  -1  247.48    9.60
  -1   0  -1  243.38    9.60
   1   0   1  251.97    9.60
   1   0   1  247.48    9.60
   1   0   1  253.67    9.60
   1   0   1  247.28    9.60
  -2   0  -1  204.78    8.00
  -2   0  -1  202.48    8.00
  -2   0  -1  205.08    8.00
  -2   0  -1  203.08    8.00
   2   0   1  208.08    8.00
   2   0   1  213.28    8.00
   2   0   1  202.58    8.00
   2   0   1  210.28    8.00
  -3   0  -1  141.39    5.60
  -3   0  -1  144.29    5.60
  -3   0  -1  141.19    5.50
  -3   0  -1  139.69    5.50
  -3   0  -1  139.59    5.60
   3   0   1  140.49    5.50
   3   0   1  140.99    5.60
   3   0   1  142.29    5.50
   3   0   1  143.49    5.60
   3   0   1  141.99    5.50
  -4   0  -1 1172.48   46.20
  -4   0  -1 1189.48   46.30
  -4   0  -1 1197.28   46.40
  -4   0  -1 1209.18   46.30
  -4   0  -1 1169.18   46.20
  -4   0  -1 1176.58   46.30
   4   0   1 1369.96   46.20
   4   0   1 1157.78   46.20
   4   0   1 1185.38   46.30
   4   0   1 1140.09   46.30
   4   0   1 1193.58   46.20
  -5   0  -1  267.07   10.20
  -5   0  -1  258.67   10.30
  -5   0  -1  264.87   10.20
  -5   0  -1  264.77   10.30
  -5   0  -1  255.77   10.40
  -5   0  -1  256.67   10.40
   5   0   1  270.27   10.20
   5   0   1  257.07   10.20
   5   0   1  259.47   10.30
   5   0   1  263.47   10.20
   5   0   1  268.77   10.30
  -6   0  -1  158.48    6.10
  -6   0  -1  151.98    6.20
  -6   0  -1  149.88    5.90
  -6   0  -1  145.59    6.30
  -6   0  -1  153.88    6.10
  -6   0  -1  151.98    5.90
   6   0   1  146.29    6.10
   6   0   1  150.88    6.10
   6   0   1  152.98    6.00
   6   0   1  154.38    6.00
   6   0   1  145.99    6.00
  -7   0  -1   34.10    1.70
  -7   0  -1   29.60    2.00
  -7   0  -1   27.60    2.20
  -7   0  -1   34.00    1.90
   7   0   1   33.40    1.50
   7   0   1   30.90    1.70
   7   0   1   32.60    1.50
   7   0   1   30.10    1.80
  -8   0  -1   11.40    1.60
  -8   0  -1   16.50    1.50
  -8   0  -1   14.30    2.00
  -8   0  -1   15.20    1.80
   8   0   1   14.60    1.40
   8   0   1   14.30    1.10
  -9   0  -1    0.80    1.40
  -9   0  -1    1.80    2.10
   9   0   1   -0.40    1.00
 -10   0  -1    0.30    3.10
  11  -1  -1    2.20    2.50
 -11   1   1    0.00    2.10
 -11   1   1    2.10    3.20
  10  -1  -1   23.10    3.10
 -10   1   1   24.50    3.00
 -10   1   1   26.90    3.80
   9  -1  -1    0.20    0.70
   9  -1  -1   -0.40    1.10
  -9   1   1    0.40    1.50
  -9   1   1    0.30    1.20
   8  -1  -1   51.79    2.30
   8  -1  -1   52.39    2.20
   8  -1  -1   50.49    2.30
   8  -1  -1   55.99    2.70
  -8   1   1   49.10    2.80
  -8   1   1   57.69    2.50
  -8   1   1   51.39    3.00
   7  -1  -1  132.29    5.60
   7  -1  -1  137.39    5.40
   7  -1  -1  138.39    5.50
   7  -1  -1  139.29    5.40
   7  -1  -1  138.69    6.00
   7  -1  -1  141.99    5.60
   7  -1  -1  136.79    5.50
  -7   1   1  136.79    5.50
  -7   1   1  133.09    5.50
  -7   1   1  139.89    5.80
  -7   1   1  133.39    5.70
   6  -1  -1    0.10    0.30
   6  -1  -1    0.60    0.20
   6  -1  -1    0.70    0.50
   6  -1  -1    0.30    0.50
   6  -1  -1    0.30    0.80
   6  -1  -1    0.20    0.60
   6  -1  -1    0.00    0.30
   6  -1  -1    0.30    0.30
  -6   1   1    0.40    0.30
  -6   1   1    0.10    0.40
  -6   1   1   -0.30    0.60
  -6   1   1    1.00    0.60
   5  -1  -1   95.79    3.70
   5  -1  -1   91.69    3.60
   5  -1  -1   92.09    3.60
   5  -1  -1   90.19    3.60
   5  -1  -1   93.39    3.60
   5  -1  -1   90.79    3.60
   5  -1  -1   87.19    3.70
   5  -1  -1   92.89    3.80
   5  -1  -1   87.89    3.80
  -5   1   1   91.19    3.80
  -5   1   1   87.89    3.80
  -5   1   1   87.49    3.60
  -5   1   1   92.49    3.60
   4  -1  -1   23.40    1.00
   4  -1  -1   22.90    1.30
   4  -1  -1   23.90    0.90
   4  -1  -1   20.40    1.10
   4  -1  -1   25.30    1.10
   4  -1  -1   22.50    0.90
   4  -1  -1   23.30    1.00
   4  -1  -1   23.10    1.00
  -4   1   1   24.10    1.00
  -4   1   1   22.60    1.20
  -4   1   1   21.90    1.20
  -4   1   1   21.90    1.00
   3  -1  -1  518.55   20.00
   3  -1  -1  504.75   20.10
   3  -1  -1  530.85   20.00
   3  -1  -1  526.15   20.00
   3  -1  -1  499.35   20.00
   3  -1  -1  535.25   20.10
   3  -1  -1  518.25   20.10
   3  -1  -1  511.35   20.00
  -3   1   1  510.25   20.10
  -3   1   1  512.85   20.10
  -3   1   1  533.65   20.10
  -3   1   1  523.55   20.00
  -3   1   1  503.45   20.10
   2  -1  -1 4845.72  166.28
  -2   1   1 4088.19  166.28
  -2   1   1 4001.50  166.38
   1  -1  -1   36.00    1.40
   1  -1  -1   32.60    1.40
   1  -1  -1   34.20    1.40
   1  -1  -1   33.80    1.40
   1  -1  -1   34.20    1.40
   1  -1  -1   34.60    1.40
   1  -1  -1   36.20    1.40
  -1   1   1   34.50    1.40
  -1   1   1   34.30    1.40
  -1   1   1   34.90    1.40
  -1   1   1   35.20    1.40
  -1   1   1   34.90    1.40
  -1   1   1   33.80    1.40
   0  -1  -1   17.30    0.80
   0  -1  -1   16.70    0.80
   0  -1  -1   17.90    0.70
   0  -1  -1   17.80    0.70
   0  -1  -1   17.40    0.70
   0  -1  -1   16.80    0.70
   0  -1  -1   17.90    0.70
   0   1   1   18.40    0.80
   0   1   1   17.80    0.70
   0   1   1   18.20    0.70
   0   1   1   20.30    0.70
  -1  -1  -1  233.28    8.80
  -1  -1  -1  233.98    8.80
  -1  -1  -1  222.48    8.80
  -1  -1  -1  219.58    8.80
  -1  -1  -1  231.08    8.80
  -1  -1  -1  214.68    8.80
   1   1   1  229.38    8.80
   1   1   1  222.98    8.80
   1   1   1  231.38    8.80
   1   1   1  223.28    8.80
   1   1   1  232.38    8.90
   1   1   1  232.48    8.80
  -2  -1  -1 1032.60   34.50
  -2  -1  -1  815.62   34.50
  -2  -1  -1  829.22   34.40
  -2  -1  -1  901.81   34.40
   2   1   1  813.72   34.50
   2   1   1  829.02   34.40
   2   1   1 1017.50   34.40
  -3  -1  -1  827.12   31.90
  -3  -1  -1  803.42   31.80
  -3  -1  -1  816.62   31.80
  -3  -1  -1  814.42   31.80
  -3  -1  -1  830.52   31.80
   3   1   1  841.52   31.80
   3   1   1  826.72   31.80
   3   1   1  818.02   31.80
   3   1   1  821.42   31.90
  -4  -1  -1   65.29    2.50
  -4  -1  -1   62.89    2.70
  -4  -1  -1   62.19    2.50
  -4  -1  -1   63.49    2.70
   4   1   1   64.59    2.50
   4   1   1   63.29    2.70
   4   1   1   61.39    2.60
   4   1   1   67.69    2.70
   4   1   1   62.69    2.60
  -5  -1  -1   17.40    1.10
  -5  -1  -1   16.90    0.80
  -5  -1  -1   16.90    0.80
  -5  -1  -1   16.50    1.10
  -5  -1  -1   20.40    1.40
  -5  -1  -1   17.20    1.00
   5   1   1   13.60    1.80
   5   1   1   20.60    1.10
   5   1   1   18.30    0.90
   5   1   1   17.50    1.20
   5   1   1   18.30    1.00
  -6  -1  -1   89.99    4.60
  -6  -1  -1   98.79    4.20
  -6  -1  -1   90.99    3.90
  -6  -1  -1   95.19    4.00
   6   1   1   89.49    3.90
   6   1   1   91.69    3.80
   6   1   1   93.99    3.70
   6   1   1   94.19    3.80
   6   1   1   94.39    3.90
  -7  -1  -1   97.29    4.30
  -7  -1  -1  103.29    4.20
  -7  -1  -1   96.19    4.50
  -7  -1  -1   99.29    4.40
   7   1   1   95.79    4.20
   7   1   1   99.99    4.20
   7   1   1   99.09    4.00
   7   1   1   99.69    4.00
  -8  -1  -1    6.70    1.30
  -8  -1  -1    6.80    1.50
   8   1   1    5.30    0.70
   8   1   1    6.00    1.00
  -9  -1  -1    3.00    2.30
   9   1   1    4.90    1.20
 -11   2   1    4.00    2.00
 -11   2   1    3.70    2.80
  10  -2  -1    8.70    1.70
 -10   2   1    8.10    1.70
 -10   2   1   12.70    2.20
   9  -2  -1    3.30    0.60
   9  -2  -1    3.80    1.20
  -9   2   1    3.60    1.20
   8  -2  -1   36.70    1.70
   8  -2  -1   37.40    1.90
   8  -2  -1   39.30    2.10
   8  -2  -1   39.30    1.80
   8  -2  -1   38.10    2.20
   8  -2  -1   39.30    1.70
   8  -2  -1   37.90    2.90
  -8   2   1   35.20    1.80
  -8   2   1   36.30    2.30
  -8   2   1   38.10    1.80
  -8   2   1   39.10    2.50
   7  -2  -1  282.37   10.90
   7  -2  -1  277.07   10.90
   7  -2  -1  279.67   10.90
   7  -2  -1  275.27   10.90
   7  -2  -1  271.37   10.90
   7  -2  -1  295.87   11.20
   7  -2  -1  253.07   11.20
   7  -2  -1  279.07   11.00
  -7   2   1  285.07   10.90
  -7   2   1  280.67   10.90
  -7   2   1  285.47   11.20
  -7   2   1  285.97   11.20
   6  -2  -1    9.00    0.50
   6  -2  -1    8.10    0.60
   6  -2  -1    9.90    1.40
   6  -2  -1    8.60    0.60
   6  -2  -1    9.50    0.60
   6  -2  -1    8.80    0.70
   6  -2  -1    7.40    1.00
   6  -2  -1    9.40    1.00
  -6   2   1    9.20    1.20
  -6   2   1    9.40    0.70
  -6   2   1    9.20    1.10
  -6   2   1   10.00    0.60
   5  -2  -1   42.60    1.70
   5  -2  -1   41.20    2.00
   5  -2  -1   43.20    1.80
   5  -2  -1   40.30    2.10
   5  -2  -1   43.20    1.70
   5  -2  -1   41.90    1.70
   5  -2  -1   43.30    1.90
   5  -2  -1   43.30    1.70
  -5   2   1   41.10    1.70
  -5   2   1   39.80    2.00
  -5   2   1   42.00    1.80
  -5   2   1   41.00    2.00
   4  -2  -1  869.61   33.60
   4  -2  -1  869.91   33.70
   4  -2  -1  888.31   33.60
   4  -2  -1  847.42   33.80
   4  -2  -1  850.01   33.70
   4  -2  -1  874.21   33.60
  -4   2   1  894.01   33.60
  -4   2   1  884.71   33.60
  -4   2   1  895.01   33.60
  -4   2   1  835.92   33.70
  -4   2   1  860.01   33.80
  -4   2   1  875.81   33.70
  -4   2   1  867.31   33.70
   3  -2  -1 1601.74   54.99
   3  -2  -1 1274.07   54.99
   3  -2  -1 1393.26   54.99
   3  -2  -1 1541.95   54.99
  -3   2   1 1462.15   54.99
  -3   2   1 1375.06   54.99
  -3   2   1 1541.55   54.99
  -3   2   1 1305.27   54.99
  -3   2   1 1474.25   55.09
  -3   2   1 1269.97   55.09
   2  -2  -1 8506.05  347.47
   2  -2  -1 8666.53  347.47
   2  -2  -1 8991.30  347.47
  -2   2   1 9999.00  347.57
  -2   2   1 8884.31  347.47
   1  -2  -1 2917.41  119.79
   1  -2  -1 3007.40  119.79
   1  -2  -1 3591.54  119.89
   1  -2  -1 3340.07  119.79
  -1   2   1 3159.58  119.79
  -1   2   1 2888.11  119.79
  -1   2   1 3092.99  119.79
  -1   2   1 2656.83  119.79
  -1   2   1 3141.39  119.89
  -1   2   1 3260.37  119.79
   0  -2  -1  403.96   16.20
   0  -2  -1  426.86   16.30
   0  -2  -1  403.36   16.30
   0  -2  -1  393.26   16.30
   0  -2  -1  426.86   16.30
   0   2   1  434.96   16.30
   0   2   1  423.06   16.30
   0   2   1  429.56   16.30
   0   2   1  429.86   16.30
   0   2   1  430.06   16.30
  -1  -2  -1  201.08    7.70
  -1  -2  -1  197.68    7.70
  -1  -2  -1  194.98    7.80
  -1  -2  -1  194.68    7.80
  -1  -2  -1  207.68    7.70
  -1  -2  -1  191.98    7.70
   1   2   1  199.08    7.80
   1   2   1  198.98    7.70
   1   2   1  197.58    7.70
   1   2   1  203.58    7.70
   1   2   1  194.38    7.70
   1   2   1  197.68    7.70
  -2  -2  -1   72.69    2.90
  -2  -2  -1   69.49    2.80
  -2  -2  -1   73.29    2.80
  -2  -2  -1   71.89    2.80
  -2  -2  -1   71.19    2.80
  -2  -2  -1   68.39    2.90
   2   2   1   70.69    2.80
   2   2   1   71.89    2.80
   2   2   1   70.49    2.80
   2   2   1   72.19    2.90
   2   2   1   74.09    2.90
   2   2   1   69.49    2.90
  -3  -2  -1  150.88    5.70
  -3  -2  -1  153.48    5.80
  -3  -2  -1  143.19    5.70
  -3  -2  -1  140.69    5.70
   3   2   1  151.98    5.80
   3   2   1  144.89    5.80
   3   2   1  137.49    5.70
   3   2   1  142.49    5.70
   3   2   1  141.19    5.70
  -4  -2  -1   32.10    1.50
  -4  -2  -1   32.70    1.40
  -4  -2  -1   34.70    1.40
  -4  -2  -1   36.60    1.60
  -4  -2  -1   30.80    1.60
  -4  -2  -1   31.70    1.80
   4   2   1   32.30    1.60
   4   2   1   33.90    1.40
   4   2   1   31.70    1.40
   4   2   1   31.70    2.10
   4   2   1   32.90    1.50
   4   2   1   33.50    1.50
   4   2   1   35.60    1.60
  -5  -2  -1   34.00    1.80
  -5  -2  -1   34.70    2.00
  -5  -2  -1   34.30    1.40
  -5  -2  -1   34.80    1.70
  -5  -2  -1   34.30    1.70
  -5  -2  -1   36.30    1.50
   5   2   1   32.60    2.40
   5   2   1   33.20    1.70
   5   2   1   37.80    1.60
   5   2   1   33.70    1.70
   5   2   1   35.00    1.70
   5   2   1   33.10    1.80
   5   2   1   36.20    1.50
  -6  -2  -1   46.60    2.30
  -6  -2  -1   43.80    2.20
  -6  -2  -1   45.30    2.10
  -6  -2  -1   45.00    2.60
   6   2   1   43.00    2.10
   6   2   1   43.40    2.10
   6   2   1   41.10    1.90
   6   2   1   44.20    1.90
   6   2   1   43.00    2.20
  -7  -2  -1    2.50    0.70
  -7  -2  -1    0.80    1.00
   7   2   1    1.20    0.60
   7   2   1    0.90    1.00
   7   2   1    1.60    0.70
  -8  -2  -1    0.80    1.60
   8   2   1   -0.30    0.80
   8   2   1   -0.10    1.00
  -9  -2  -1    1.50    2.40
   9   2   1    1.20    1.40
 -11   3   1   12.40    2.60
 -11   3   1   13.00    2.30
  10  -3  -1    0.90    1.60
 -10   3   1    2.90    1.80
 -10   3   1    1.90    1.50
   9  -3  -1   13.10    1.00
   9  -3  -1   12.60    1.40
  -9   3   1   13.90    1.90
  -9   3   1   15.80    1.70
  -9   3   1   14.30    1.60
   8  -3  -1    2.80    0.50
   8  -3  -1    3.00    0.50
   8  -3  -1    2.40    0.60
   8  -3  -1    3.20    0.90
   8  -3  -1    3.00    0.50
   8  -3  -1    1.90    0.60
  -8   3   1    2.80    0.60
  -8   3   1    2.20    1.10
  -8   3   1    2.90    1.00
   7  -3  -1   29.50    2.10
   7  -3  -1   28.90    1.30
   7  -3  -1   28.60    2.30
   7  -3  -1   32.70    1.50
   7  -3  -1   29.10    1.70
   7  -3  -1   29.10    1.40
   7  -3  -1   29.80    1.30
   7  -3  -1   30.20    1.40
  -7   3   1   33.40    1.80
  -7   3   1   28.00    1.90
  -7   3   1   30.80    1.40
  -7   3   1   28.70    1.50
   6  -3  -1  110.49    4.30
   6  -3  -1  111.59    4.60
   6  -3  -1  109.29    4.30
   6  -3  -1  108.79    4.20
   6  -3  -1  105.99    4.30
   6  -3  -1  110.49    4.40
  -6   3   1  110.09    4.20
  -6   3   1  105.99    4.50
  -6   3   1  100.49    4.50
  -6   3   1  107.39    4.20
  -6   3   1  106.99    4.20
  -6   3   1  104.79    4.30
   5  -3  -1   98.59    4.10
   5  -3  -1   91.09    4.00
   5  -3  -1   95.79    3.90
   5  -3  -1  101.69    3.90
   5  -3  -1   98.99    3.90
  -5   3   1   95.29    3.80
  -5   3   1   99.69    4.10
  -5   3   1   98.59    3.80
  -5   3   1   98.89    3.90
  -5   3   1   94.49    3.90
  -5   3   1   98.29    4.10
   4  -3  -1  101.79    3.90
   4  -3  -1  100.09    3.90
   4  -3  -1  102.89    3.90
   4  -3  -1   92.59    4.00
   4  -3  -1   96.79    4.00
  -4   3   1  100.49    3.90
  -4   3   1   96.79    3.90
  -4   3   1  100.49    4.10
  -4   3   1  101.89    4.00
   3  -3  -1 1097.29   44.70
   3  -3  -1 1348.57   44.70
   3  -3  -1 1115.49   44.70
  -3   3   1 1126.19   44.70
  -3   3   1 1117.59   44.70
  -3   3   1 1125.39   44.60
   2  -3  -1 2950.70  121.89
   2  -3  -1 3612.24  121.89
   2  -3  -1 2674.83  121.89
   2  -3  -1 3067.99  121.89
  -2   3   1 3447.95  121.89
  -2   3   1 2969.50  121.89
  -2   3   1 3593.34  121.99
  -2   3   1 2875.01  121.89
  -2   3   1 2902.81  121.89
  -2   3   1 3493.75  121.89
   1  -3  -1  636.54   24.20
   1  -3  -1  626.54   24.20
   1  -3  -1  603.34   24.30
   1  -3  -1  635.94   24.20
   1  -3  -1  622.04   24.20
  -1   3   1  653.03   24.30
  -1   3   1  625.64   24.20
  -1   3   1  637.74   24.20
  -1   3   1  620.14   24.20
  -1   3   1  625.94   24.20
  -1   3   1  594.44   24.20
  -1   3   1  625.04   24.20
   0  -3  -1   70.89    2.90
   0  -3  -1   74.99    2.90
   0  -3  -1   70.69    2.90
   0  -3  -1   75.49    2.90
   0  -3  -1   72.69    2.90
   0  -3  -1   70.49    2.90
   0   3   1   72.19    3.00
   0   3   1   71.09    2.90
   0   3   1   72.79    2.90
   0   3   1   74.69    2.90
   0   3   1   69.89    2.90
   0   3   1   72.69    2.90
  -1  -3  -1 1034.50   35.50
  -1  -3  -1  859.31   35.50
  -1  -3  -1  896.51   35.40
  -1  -3  -1  992.00   35.40
  -1  -3  -1  881.61   35.50
  -1  -3  -1  892.01   35.50
   1   3   1  865.41   35.50
   1   3   1  884.11   35.50
   1   3   1 1039.20   35.50
   1   3   1  869.91   35.50
   1   3   1  872.51   35.50
  -2  -3  -1  940.51   34.40
  -2  -3  -1  853.01   34.40
  -2  -3  -1  902.01   34.50
  -2  -3  -1  851.41   34.50
  -2  -3  -1  876.91   34.40
   2   3   1  853.81   34.40
   2   3   1  965.40   34.50
   2   3   1  875.91   34.50
   2   3   1  906.51   34.50
   2   3   1  890.21   34.40
   2   3   1  864.61   34.40
  -3  -3  -1   61.09    2.40
  -3  -3  -1   59.99    2.60
  -3  -3  -1   59.39    2.50
  -3  -3  -1   62.39    2.40
  -3  -3  -1   59.89    2.50
  -3  -3  -1   60.69    2.60
   3   3   1   56.49    2.50
   3   3   1   58.59    2.50
   3   3   1   63.39    2.90
   3   3   1   57.39    2.50
   3   3   1   65.69    2.70
   3   3   1   59.59    2.50
   3   3   1   58.89    2.50
  -4  -3  -1  398.56   15.30
  -4  -3  -1  391.06   15.40
  -4  -3  -1  389.76   15.40
  -4  -3  -1  391.76   15.50
  -4  -3  -1  406.26   15.30
   4   3   1  379.56   15.40
   4   3   1  405.46   15.40
   4   3   1  387.06   15.40
   4   3   1  387.46   15.60
   4   3   1  394.76   15.50
   4   3   1  406.96   15.30
  -5  -3  -1    1.00    0.80
  -5  -3  -1    0.60    0.30
  -5  -3  -1    0.60    0.30
  -5  -3  -1    0.10    0.60
  -5  -3  -1    0.10    0.90
  -5  -3  -1    0.40    0.50
   5   3   1    1.20    0.60
   5   3   1    0.80    0.40
   5   3   1    1.30    0.60
   5   3   1    1.20    0.80
   5   3   1    0.60    0.40
   5   3   1    0.70    0.60
  -6  -3  -1    6.10    1.10
  -6  -3  -1    2.40    1.00
  -6  -3  -1    4.60    0.80
   6   3   1    3.10    0.80
   6   3   1    6.80    0.70
   6   3   1    5.60    0.60
   6   3   1    4.60    0.80
   6   3   1    4.20    1.00
  -7  -3  -1   15.00    1.80
  -7  -3  -1   11.90    1.50
   7   3   1   12.50    1.20
   7   3   1   16.10    1.60
  -8  -3  -1   13.90    2.10
   8   3   1   15.60    2.00
  -9  -3  -1    5.50    2.90
  11  -4  -1    1.70    2.20
 -11   4   1    3.10    2.00
 -11   4   1   -0.90    2.30
  10  -4  -1    1.70    1.50
  10  -4  -1    0.70    0.70
 -10   4   1    1.30    1.60
 -10   4   1    0.40    1.50
   9  -4  -1    3.90    0.60
   9  -4  -1    5.40    1.20
  -9   4   1    4.00    1.20
  -9   4   1    5.30    1.10
  -9   4   1    5.30    1.40
   8  -4  -1   68.89    2.80
   8  -4  -1   65.09    2.90
   8  -4  -1   70.89    3.00
   8  -4  -1   63.79    2.80
  -8   4   1   71.39    3.40
  -8   4   1   67.79    3.00
  -8   4   1   64.29    3.30
   7  -4  -1  296.47   11.60
   7  -4  -1  299.77   11.50
   7  -4  -1  296.37   11.70
   7  -4  -1  289.77   11.90
   7  -4  -1  289.27   11.60
   7  -4  -1  299.27   11.50
  -7   4   1  300.57   11.50
  -7   4   1  287.77   11.60
  -7   4   1  304.97   11.50
  -7   4   1  293.37   11.80
  -7   4   1  291.07   11.80
   6  -4  -1   99.49    4.00
   6  -4  -1   99.09    4.00
   6  -4  -1  101.99    4.10
   6  -4  -1   94.69    4.30
  -6   4   1   96.29    4.20
  -6   4   1  100.59    3.90
  -6   4   1   99.79    4.10
  -6   4   1   99.29    3.90
  -6   4   1  101.09    4.20
  -6   4   1  100.89    4.10
   5  -4  -1  284.87   11.10
   5  -4  -1  266.67   11.00
   5  -4  -1  279.97   11.00
   5  -4  -1  272.97   11.00
   5  -4  -1  291.27   11.10
  -5   4   1  285.57   11.10
  -5   4   1  278.27   10.90
  -5   4   1  290.07   11.30
  -5   4   1  289.67   11.00
  -5   4   1  272.87   10.90
   4  -4  -1  406.96   15.90
   4  -4  -1  418.76   15.90
   4  -4  -1  404.76   15.80
   4  -4  -1  392.06   15.90
   4  -4  -1  406.36   15.80
   4  -4  -1  404.96   15.80
  -4   4   1  406.66   15.80
  -4   4   1  415.36   15.90
  -4   4   1  429.46   15.80
  -4   4   1  404.56   15.90
  -4   4   1  403.66   15.90
  -4   4   1  397.46   15.90
   3  -4  -1   17.90    1.00
   3  -4  -1   17.50    0.80
   3  -4  -1   18.00    1.00
  -3   4   1   16.80    1.10
  -3   4   1   16.10    1.00
  -3   4   1   19.40    0.80
  -3   4   1   17.60    0.90
  -3   4   1   18.40    1.00
  -3   4   1   19.70    0.90
  -3   4   1   18.00    0.80
   2  -4  -1  812.52   30.80
   2  -4  -1  821.22   30.90
   2  -4  -1  777.72   30.80
   2  -4  -1  769.52   30.80
   2  -4  -1  789.22   30.80
  -2   4   1  774.32   30.80
  -2   4   1  796.22   30.80
  -2   4   1  815.62   30.80
  -2   4   1  780.72   30.80
  -2   4   1  798.12   30.80
  -2   4   1  799.02   30.80
  -2   4   1  806.72   30.70
   1  -4  -1   96.49    4.10
   1  -4  -1  101.39    4.20
   1  -4  -1  103.99    4.10
   1  -4  -1   99.89    4.10
   1  -4  -1  104.29    4.10
   1  -4  -1  104.09    4.10
  -1   4   1  117.99    4.20
  -1   4   1  100.69    4.10
  -1   4   1  102.39    4.10
  -1   4   1   97.19    4.10
  -1   4   1  100.69    4.20
  -1   4   1  104.19    4.10
  -1   4   1  101.59    4.00
   0  -4  -1   55.19    2.20
   0  -4  -1   55.69    2.30
   0  -4  -1   53.19    2.20
   0  -4  -1   54.19    2.40
   0  -4  -1   54.79    2.30
   0   4   1   60.69    2.30
   0   4   1   52.59    2.30
   0   4   1   56.09    2.30
   0   4   1   59.29    2.40
   0   4   1   51.99    2.30
   0   4   1   53.19    2.30
  -1  -4  -1    7.40    0.70
  -1  -4  -1    7.60    0.40
  -1  -4  -1    7.60    0.70
  -1  -4  -1    6.30    0.70
   1   4   1    7.80    0.50
   1   4   1    7.90    0.60
   1   4   1    7.20    0.70
   1   4   1    8.10    0.70
   1   4   1    8.90    0.60
   1   4   1    8.40    0.90
   1   4   1    7.00    1.00
  -2  -4  -1    8.80    0.60
  -2  -4  -1    8.80    0.80
  -2  -4  -1    8.30    0.80
  -2  -4  -1    6.60    0.70
  -2  -4  -1    8.70    0.50
   2   4   1    8.30    0.70
   2   4   1    8.00    0.60
   2   4   1    7.50    0.90
   2   4   1    6.40    0.90
   2   4   1    8.10    0.60
   2   4   1    8.80    0.70
   2   4   1    9.60    0.70
  -3  -4  -1   70.79    2.80
  -3  -4  -1   70.29    2.80
  -3  -4  -1   68.69    2.90
  -3  -4  -1   67.99    3.00
  -3  -4  -1   67.69    3.00
   3   4   1   72.59    2.80
   3   4   1   72.09    2.90
   3   4   1   69.49    2.90
   3   4   1   70.79    3.10
   3   4   1   66.49    3.00
   3   4   1   67.89    2.90
  -4  -4  -1   16.80    0.80
  -4  -4  -1   19.00    1.20
  -4  -4  -1   15.10    1.20
  -4  -4  -1   20.20    2.00
   4   4   1   14.20    1.10
   4   4   1   17.70    1.60
   4   4   1   15.40    1.00
   4   4   1   15.40    1.20
   4   4   1   18.60    0.90
   4   4   1   14.10    1.10
  -5  -4  -1    5.80    1.10
  -5  -4  -1    4.90    0.80
  -5  -4  -1    4.20    1.10
   5   4   1    5.50    0.60
   5   4   1    4.40    0.80
   5   4   1    5.40    0.80
   5   4   1    4.50    0.50
   5   4   1    4.50    0.90
   5   4   1    4.30    1.20
  -6  -4  -1   31.20    1.90
   6   4   1   29.70    2.50
   6   4   1   26.90    2.00
   6   4   1   30.00    1.70
   6   4   1   33.30    2.00
  -7  -4  -1    5.40    1.60
   7   4   1    4.90    0.90
   7   4   1    4.40    1.20
  -8  -4  -1    2.10    2.10
   8   4   1    4.20    1.40
  11  -5  -1   -1.20    2.00
 -11   5   1    0.50    1.90
 -11   5   1    0.30    2.30
  10  -5  -1    3.60    1.50
  10  -5  -1    4.90    0.80
 -10   5   1    4.40    1.50
 -10   5   1    4.20    1.70
   9  -5  -1   40.10    2.70
   9  -5  -1   38.30    1.90
  -9   5   1   40.60    2.80
  -9   5   1   40.00    2.80
  -9   5   1   35.10    2.30
   8  -5  -1   14.90    1.70
   8  -5  -1   16.80    1.20
   8  -5  -1   17.00    1.30
   8  -5  -1   17.40    1.10
   8  -5  -1   17.80    1.40
  -8   5   1   20.20    1.80
  -8   5   1   16.50    1.90
  -8   5   1   19.10    1.30
   7  -5  -1   26.10    1.30
   7  -5  -1   21.50    1.40
   7  -5  -1   21.70    1.50
   7  -5  -1   21.90    1.20
   7  -5  -1   24.60    2.10
  -7   5   1   22.40    1.40
  -7   5   1   23.30    1.20
  -7   5   1   22.00    1.10
  -7   5   1   22.40    1.60
   6  -5  -1    0.40    0.30
   6  -5  -1    1.20    0.90
   6  -5  -1    1.20    0.50
   6  -5  -1    1.10    0.50
   6  -5  -1    1.50    0.40
  -6   5   1    1.00    0.60
  -6   5   1    1.40    0.30
  -6   5   1    0.80    0.50
  -6   5   1    0.80    0.40
   5  -5  -1   42.70    1.90
   5  -5  -1   41.40    1.80
   5  -5  -1   41.80    2.00
   5  -5  -1   43.80    2.00
   5  -5  -1   40.80    2.10
   5  -5  -1   44.00    1.80
  -5   5   1   39.60    1.80
  -5   5   1   39.50    1.90
  -5   5   1   39.40    2.10
  -5   5   1   44.50    2.00
  -5   5   1   40.00    2.00
  -5   5   1   42.70    1.80
   4  -5  -1    0.30    0.30
   4  -5  -1    0.70    0.40
   4  -5  -1    0.50    0.30
   4  -5  -1    0.80    0.60
   4  -5  -1    0.30    0.40
   4  -5  -1    0.20    0.40
  -4   5   1    0.50    0.60
  -4   5   1    0.20    0.40
  -4   5   1    0.30    0.30
  -4   5   1    0.10    0.40
  -4   5   1    0.60    0.30
  -4   5   1    0.30    0.20
  -4   5   1    0.80    0.40
   3  -5  -1  346.47   13.90
   3  -5  -1  357.36   13.80
   3  -5  -1  357.36   13.80
   3  -5  -1  363.96   13.80
   3  -5  -1  356.96   13.80
  -3   5   1  351.56   13.90
  -3   5   1  357.76   13.80
  -3   5   1  356.06   13.80
  -3   5   1  356.96   13.90
  -3   5   1  368.76   13.80
  -3   5   1  340.57   13.80
  -3   5   1  338.27   13.80
   2  -5  -1   25.30    1.20
   2  -5  -1   24.00    1.30
   2  -5  -1   24.70    1.30
   2  -5  -1   29.80    1.20
   2  -5  -1   25.10    1.10
  -2   5   1   25.60    1.40
  -2   5   1   25.60    1.20
  -2   5   1   24.20    1.20
  -2   5   1   26.70    1.30
  -2   5   1   25.80    1.30
  -2   5   1   25.90    1.20
  -2   5   1   23.40    1.20
   1  -5  -1   65.89    2.80
   1  -5  -1   66.99    2.90
   1  -5  -1   68.09    2.80
   1  -5  -1   66.79    2.90
   1  -5  -1   70.59    2.90
   1  -5  -1   65.39    2.80
  -1   5   1   69.39    2.90
  -1   5   1   73.99    2.80
  -1   5   1   68.19    2.80
  -1   5   1   68.69    2.80
  -1   5   1   74.09    2.90
  -1   5   1   68.79    3.00
   0  -5  -1   15.70    0.80
   0  -5  -1   15.90    1.00
   0  -5  -1   18.30    1.00
   0  -5  -1   16.90    0.90
   0  -5  -1   19.90    1.10
   0  -5  -1   18.90    0.90
   0   5   1   17.40    0.90
   0   5   1   19.70    1.00
   0   5   1   21.20    1.40
   0   5   1   16.70    1.00
   0   5   1   16.90    0.90
   0   5   1   17.10    1.10
   0   5   1   16.00    1.30
  -1  -5  -1    5.70    0.40
  -1  -5  -1    5.40    0.80
  -1  -5  -1    5.50    0.80
  -1  -5  -1    4.50    0.60
  -1  -5  -1    6.40    0.60
   1   5   1    7.00    0.60
   1   5   1    5.90    0.60
   1   5   1    4.60    0.60
   1   5   1    5.50    0.70
   1   5   1    5.60    0.60
   1   5   1    5.30    0.90
  -2  -5  -1   88.39    3.60
  -2  -5  -1   85.59    3.50
  -2  -5  -1   88.39    3.50
  -2  -5  -1   93.59    3.60
  -2  -5  -1   83.19    3.70
   2   5   1   89.29    3.80
   2   5   1   86.59    3.70
   2   5   1   84.19    3.60
   2   5   1   87.09    4.00
   2   5   1   87.89    3.60
   2   5   1   87.39    3.60
  -3  -5  -1  668.43   26.60
  -3  -5  -1  654.43   26.80
  -3  -5  -1  711.73   26.70
  -3  -5  -1  694.93   26.70
  -3  -5  -1  769.82   27.40
   3   5   1  655.33   27.00
   3   5   1  678.13   26.70
   3   5   1  683.53   26.80
   3   5   1  680.73   26.70
   3   5   1  693.33   26.70
   3   5   1  673.93   26.70
   3   5   1  695.13   26.90
  -4  -5  -1  540.05   20.90
  -4  -5  -1  550.94   20.80
   4   5   1  540.65   20.80
   4   5   1  544.35   20.80
   4   5   1  548.85   20.80
   4   5   1  555.94   20.80
   4   5   1  451.45   21.20
   4   5   1  539.55   20.90
  -5  -5  -1   11.60    1.40
  -5  -5  -1   12.00    1.40
   5   5   1   11.20    1.60
   5   5   1   13.40    1.40
   5   5   1   11.80    1.60
   5   5   1   11.20    1.40
   5   5   1   10.90    1.10
  -6  -5  -1    1.60    1.40
  -6  -5  -1    3.10    1.00
   6   5   1    2.00    1.00
   6   5   1    2.40    0.80
  -7  -5  -1    3.10    2.10
   7   5   1    3.40    1.40
 -11   6   1    3.70    2.10
  10  -6  -1    0.30    1.50
  10  -6  -1    0.00    0.70
 -10   6   1    0.80    1.60
   9  -6  -1   14.40    1.20
   9  -6  -1   13.60    1.70
   9  -6  -1   12.80    1.40
   9  -6  -1   16.10    1.40
  -9   6   1   14.80    2.20
   8  -6  -1    1.20    0.50
   8  -6  -1    1.60    0.60
   8  -6  -1    1.30    0.70
   8  -6  -1    1.40    0.90
  -8   6   1    1.80    0.80
  -8   6   1    0.10    1.00
  -8   6   1    1.10    0.80
   7  -6  -1   71.29    3.30
   7  -6  -1   70.29    3.20
   7  -6  -1   69.69    3.00
   7  -6  -1   69.79    3.70
  -7   6   1   75.39    3.00
  -7   6   1   73.19    3.40
  -7   6   1   69.99    3.00
  -7   6   1   71.49    3.20
   6  -6  -1  145.89    5.90
   6  -6  -1  145.09    5.90
   6  -6  -1  139.19    5.90
   6  -6  -1  156.68    6.10
   6  -6  -1  155.38    6.00
  -6   6   1  149.59    5.90
  -6   6   1  150.48    5.90
  -6   6   1  145.99    6.10
  -6   6   1  143.69    6.00
  -6   6   1  150.58    6.20
  -6   6   1  147.79    6.10
   5  -6  -1    1.90    0.60
   5  -6  -1    0.20    0.60
   5  -6  -1    1.10    0.30
   5  -6  -1    1.20    0.40
   5  -6  -1    1.30    0.60
   5  -6  -1    1.20    0.80
  -5   6   1    0.90    0.60
  -5   6   1    1.00    0.60
  -5   6   1    0.30    0.50
  -5   6   1    1.10    0.30
  -5   6   1    1.10    0.50
  -5   6   1    1.50    0.60
  -5   6   1    1.30    0.40
   4  -6  -1    0.20    0.40
   4  -6  -1    0.70    0.70
   4  -6  -1    0.30    0.50
   4  -6  -1    0.20    0.30
   4  -6  -1    0.20    0.50
   4  -6  -1    0.20    0.40
  -4   6   1    0.00    0.40
  -4   6   1   -0.20    0.70
  -4   6   1   -0.10    0.50
  -4   6   1    0.30    0.30
  -4   6   1   -0.20    0.30
  -4   6   1    0.00    0.60
  -4   6   1   -0.30    0.50
   3  -6  -1    6.80    0.80
   3  -6  -1    7.60    0.60
   3  -6  -1    6.30    0.60
   3  -6  -1    7.20    0.90
   3  -6  -1    7.50    0.80
  -3   6   1    8.20    0.60
  -3   6   1    6.80    0.70
  -3   6   1    7.80    0.60
  -3   6   1    7.20    0.80
  -3   6   1    8.20    1.10
  -3   6   1    8.00    0.80
  -3   6   1    7.30    1.00
   2  -6  -1  339.77   13.40
   2  -6  -1  338.77   13.20
   2  -6  -1  338.47   13.20
   2  -6  -1  342.27   13.30
   2  -6  -1  328.37   13.20
  -2   6   1  331.57   13.30
  -2   6   1  341.07   13.20
  -2   6   1  332.77   13.20
  -2   6   1  358.36   13.40
  -2   6   1  343.47   13.20
  -2   6   1  337.87   13.30
  -2   6   1  336.87   13.20
   1  -6  -1   22.50    1.20
   1  -6  -1   20.70    1.10
   1  -6  -1   26.40    1.30
   1  -6  -1   23.00    1.20
   1  -6  -1   21.90    1.20
   1  -6  -1   23.90    1.40
  -1   6   1   24.40    1.10
  -1   6   1   24.30    1.20
  -1   6   1   20.40    1.40
  -1   6   1   24.50    1.30
  -1   6   1   22.60    1.20
  -1   6   1   21.60    1.30
  -1   6   1   24.50    1.60
   0  -6  -1    0.20    0.50
   0  -6  -1    0.40    0.20
   0  -6  -1    0.90    0.50
   0  -6  -1    1.10    0.40
   0  -6  -1    1.10    0.60
   0   6   1    0.80    0.30
   0   6   1    0.70    0.40
   0   6   1    0.50    0.40
   0   6   1    1.40    0.50
   0   6   1    0.80    0.80
   0   6   1    0.50    0.80
  -1  -6  -1  132.39    5.20
  -1  -6  -1  134.89    5.40
  -1  -6  -1  129.19    5.30
  -1  -6  -1  132.59    5.20
  -1  -6  -1  133.29    5.40
   1   6   1  133.89    5.30
   1   6   1  127.29    5.60
   1   6   1  131.09    5.30
   1   6   1  129.19    5.60
   1   6   1  129.19    5.30
   1   6   1  132.39    5.30
   1   6   1  124.69    5.30
  -2  -6  -1   10.70    0.70
  -2  -6  -1   10.00    0.90
  -2  -6  -1   10.80    1.30
  -2  -6  -1   11.60    1.10
  -2  -6  -1   11.10    1.30
   2   6   1   10.20    1.50
   2   6   1    9.90    1.00
   2   6   1   11.10    1.70
   2   6   1   12.20    1.10
   2   6   1   11.90    0.90
   2   6   1   11.10    1.00
   2   6   1   11.10    1.20
  -3  -6  -1  232.78    9.30
  -3  -6  -1  230.28    9.10
  -3  -6  -1  240.88    9.20
  -3  -6  -1  235.58    9.40
   3   6   1  236.48    9.30
   3   6   1  232.38    9.60
   3   6   1  235.78    9.30
   3   6   1  235.08    9.20
   3   6   1  223.58    9.40
  -4  -6  -1    4.30    0.90
   4   6   1    6.30    1.10
   4   6   1    5.40    0.70
   4   6   1    4.40    0.80
   4   6   1    5.80    0.90
   4   6   1    4.30    0.90
   4   6   1    3.20    1.40
  -5  -6  -1   -0.40    1.30
  -5  -6  -1    0.20    1.00
   5   6   1    0.60    1.20
   5   6   1    0.70    0.80
   5   6   1    0.50    1.00
  -6  -6  -1    7.50    1.40
  -6  -6  -1    7.90    1.80
   6   6   1    4.90    1.50
   6   6   1    5.80    1.10
  -7  -6  -1   -0.40    2.20
  11  -7  -1   10.90    2.40
  11  -7  -1   14.00    1.90
 -11   7   1   14.40    2.50
  10  -7  -1    0.40    0.80
  10  -7  -1   -0.70    1.60
 -10   7   1    0.00    1.60
   9  -7  -1    6.60    0.80
   9  -7  -1    8.70    1.20
  -9   7   1    7.30    1.50
   8  -7  -1    4.40    1.10
   8  -7  -1    4.50    0.70
   8  -7  -1    2.70    0.80
   8  -7  -1    2.90    0.90
  -8   7   1    5.40    0.80
  -8   7   1    4.00    1.20
  -8   7   1    2.90    1.10
   7  -7  -1   79.89    3.30
   7  -7  -1   69.99    3.10
   7  -7  -1   79.89    3.30
   7  -7  -1   65.49    3.00
  -7   7   1   73.49    3.40
  -7   7   1   69.09    3.00
  -7   7   1   66.99    3.00
  -7   7   1   63.59    3.40
   6  -7  -1   10.00    1.20
   6  -7  -1    9.20    0.80
   6  -7  -1    9.80    1.40
   6  -7  -1   10.60    1.10
   6  -7  -1   11.10    1.30
   6  -7  -1   10.90    1.20
  -6   7   1   13.00    1.40
  -6   7   1   11.40    0.90
  -6   7   1    8.80    1.20
  -6   7   1    9.30    1.40
  -6   7   1    8.80    1.10
  -6   7   1   10.30    1.60
   5  -7  -1   93.59    3.80
   5  -7  -1   93.89    4.20
   5  -7  -1   92.29    3.80
   5  -7  -1   87.49    4.00
   5  -7  -1   90.79    3.90
   5  -7  -1   97.09    3.90
  -5   7   1   94.49    3.80
  -5   7   1   91.39    3.90
  -5   7   1   93.69    4.10
  -5   7   1   88.89    4.00
  -5   7   1   93.29    3.80
  -5   7   1   95.59    3.70
  -5   7   1   89.49    4.00
   4  -7  -1    6.60    0.70
   4  -7  -1    6.10    0.60
   4  -7  -1    5.20    0.80
   4  -7  -1    5.40    0.70
  -4   7   1    4.70    0.60
  -4   7   1    7.20    0.70
  -4   7   1    6.30    0.90
  -4   7   1    3.90    0.60
  -4   7   1    5.50    1.00
  -4   7   1    5.80    0.70
  -4   7   1    4.40    0.70
   3  -7  -1  458.25   18.70
   3  -7  -1  489.55   18.70
   3  -7  -1  468.55   18.80
   3  -7  -1  483.25   18.70
   3  -7  -1  493.75   18.90
  -3   7   1  484.55   18.80
  -3   7   1  469.35   18.70
  -3   7   1  478.15   18.80
  -3   7   1  498.35   18.70
  -3   7   1  472.85   18.80
  -3   7   1  496.75   18.70
  -3   7   1  476.85   18.90
   2  -7  -1   71.79    3.20
   2  -7  -1   70.09    3.10
   2  -7  -1   73.39    3.00
   2  -7  -1   70.09    3.00
   2  -7  -1   71.29    3.00
  -2   7   1   66.19    3.10
  -2   7   1   72.99    3.00
  -2   7   1   78.59    3.60
  -2   7   1   69.29    3.20
  -2   7   1   73.39    3.00
  -2   7   1   71.19    3.00
  -2   7   1   72.29    3.00
   1  -7  -1   16.90    0.90
   1  -7  -1   14.30    1.00
   1  -7  -1   15.60    1.10
   1  -7  -1   18.20    1.30
   1  -7  -1   16.80    1.30
  -1   7   1   18.20    1.20
  -1   7   1   14.50    1.10
  -1   7   1   16.20    1.30
  -1   7   1   17.10    1.00
  -1   7   1   14.40    1.70
  -1   7   1   16.20    0.90
   0  -7  -1   -0.20    0.70
   0  -7  -1    0.20    0.30
   0  -7  -1    0.60    0.70
   0  -7  -1    0.20    0.70
   0  -7  -1    0.00    0.50
   0   7   1   -0.20    0.60
   0   7   1    0.60    0.60
   0   7   1   -0.20    0.50
   0   7   1    0.30    0.40
  -1  -7  -1    3.60    1.00
  -1  -7  -1    2.00    0.40
  -1  -7  -1    3.50    0.80
  -1  -7  -1    3.90    0.90
  -1  -7  -1    2.30    0.60
   1   7   1    4.10    1.30
   1   7   1    2.00    0.70
   1   7   1    2.30    0.50
   1   7   1    2.60    0.70
   1   7   1    1.60    0.60
  -2  -7  -1   38.70    1.90
  -2  -7  -1   38.80    2.30
  -2  -7  -1   36.40    2.60
  -2  -7  -1   37.80    2.10
  -2  -7  -1   41.10    1.70
   2   7   1   33.80    2.10
   2   7   1   38.20    2.80
   2   7   1   36.50    2.10
   2   7   1   44.30    2.10
   2   7   1   39.20    2.10
  -3  -7  -1    7.00    1.20
  -3  -7  -1   10.90    1.50
   3   7   1    9.80    1.00
   3   7   1   12.60    1.50
   3   7   1   10.60    1.20
   3   7   1   11.10    1.50
  -4  -7  -1    3.20    1.10
   4   7   1    4.90    1.10
   4   7   1    2.70    0.90
   4   7   1    2.60    1.10
  -5  -7  -1   18.40    2.10
  -5  -7  -1   16.00    2.30
   5   7   1   14.00    1.80
   5   7   1   14.40    1.80
  -6  -7  -1   -0.60    2.10
   6   7   1   -0.50    1.90
  11  -8  -1    3.40    1.30
 -11   8   1    2.30    2.40
  10  -8  -1    1.90    1.90
  10  -8  -1    0.90    1.00
 -10   8   1    1.60    1.90
   9  -8  -1    0.00    0.80
   9  -8  -1    1.30    1.20
   9  -8  -1    0.50    1.40
  -9   8   1   -0.30    1.40
   8  -8  -1   39.50    2.00
   8  -8  -1   36.50    2.70
   8  -8  -1   41.60    2.80
  -8   8   1   41.00    3.00
  -8   8   1   38.20    3.10
  -8   8   1   39.10    2.00
   7  -8  -1   67.29    3.30
   7  -8  -1   65.59    3.10
   7  -8  -1   65.79    2.90
   7  -8  -1   62.39    3.20
  -7   8   1   69.59    3.50
  -7   8   1   63.39    3.00
  -7   8   1   70.29    3.20
  -7   8   1   66.79    3.40
  -7   8   1   65.29    2.90
   6  -8  -1   60.69    3.00
   6  -8  -1   64.89    3.20
   6  -8  -1   70.99    3.10
   6  -8  -1   63.89    3.60
   6  -8  -1   71.09    2.90
   6  -8  -1   65.99    3.10
  -6   8   1   69.99    3.10
  -6   8   1   65.39    3.00
  -6   8   1   61.09    3.20
  -6   8   1   65.79    2.90
  -6   8   1   70.49    3.40
  -6   8   1   67.49    3.60
   5  -8  -1    4.10    0.90
   5  -8  -1    3.70    0.70
   5  -8  -1    3.90    0.70
   5  -8  -1    4.90    1.20
   5  -8  -1    6.10    0.90
  -5   8   1    4.90    0.70
  -5   8   1    3.10    0.80
  -5   8   1    2.80    1.00
  -5   8   1    6.00    0.80
  -5   8   1    4.10    0.60
  -5   8   1    2.90    1.00
  -5   8   1    2.70    0.70
   4  -8  -1    2.70    0.80
   4  -8  -1    2.40    0.70
   4  -8  -1    1.80    0.60
   4  -8  -1    3.30    0.50
   4  -8  -1    1.40    0.80
  -4   8   1    3.00    0.50
  -4   8   1    3.50    0.60
  -4   8   1    2.30    1.00
  -4   8   1    1.80    0.70
  -4   8   1    1.00    1.00
  -4   8   1    1.70    0.70
  -4   8   1    2.40    0.80
   3  -8  -1  149.29    5.90
   3  -8  -1  142.39    5.90
   3  -8  -1  153.58    5.90
   3  -8  -1  145.79    6.00
   3  -8  -1  144.79    6.10
  -3   8   1  149.19    5.90
  -3   8   1  145.39    6.20
  -3   8   1  145.69    5.90
  -3   8   1  150.18    5.90
  -3   8   1  135.99    6.00
  -3   8   1  139.19    5.90
  -3   8   1  148.69    6.10
   2  -8  -1  118.79    4.70
   2  -8  -1  117.09    4.70
   2  -8  -1  109.89    4.70
   2  -8  -1  118.29    4.90
   2  -8  -1  111.69    4.80
  -2   8   1  118.29    4.80
  -2   8   1  118.39    4.70
  -2   8   1  116.59    4.70
  -2   8   1  117.79    4.70
  -2   8   1  109.99    4.90
  -2   8   1  117.69    4.70
  -2   8   1  107.39    5.00
   1  -8  -1   77.09    3.50
   1  -8  -1   78.29    3.20
   1  -8  -1   75.49    3.30
   1  -8  -1   73.99    3.30
  -1   8   1   79.19    3.50
  -1   8   1   83.89    3.40
   0  -8  -1  266.97   10.40
   0  -8  -1  260.47   10.40
   0  -8  -1  240.18   10.50
   0  -8  -1  282.37   10.70
   0  -8  -1  275.57   10.40
   0   8   1  271.37   10.50
   0   8   1  279.77   10.50
   0   8   1  265.27   10.60
   0   8   1  252.87   10.80
   0   8   1  244.88   10.50
  -1  -8  -1   24.20    1.90
  -1  -8  -1   25.60    1.50
  -1  -8  -1   22.00    1.20
   1   8   1   21.80    1.60
   1   8   1   22.30    1.50
   1   8   1   21.70    1.80
  -2  -8  -1   67.79    3.30
  -2  -8  -1   63.49    2.70
   2   8   1   61.99    3.10
   2   8   1   69.39    3.30
   2   8   1   61.09    2.90
  -3  -8  -1    0.10    1.20
   3   8   1    0.00    0.90
   3   8   1    0.50    1.10
   3   8   1    0.30    1.10
  -4  -8  -1   24.10    2.40
  -4  -8  -1   14.30    1.90
   4   8   1   19.50    2.40
   4   8   1   19.10    2.20
   4   8   1   20.10    1.90
  -5  -8  -1    9.40    2.90
  -5  -8  -1    8.30    2.20
   5   8   1    8.80    1.90
   5   8   1    9.10    2.90
  10  -9  -1    0.60    2.20
  10  -9  -1    0.60    1.10
 -10   9   1    0.40    2.00
   9  -9  -1    0.90    1.40
   9  -9  -1    0.10    0.90
   9  -9  -1    0.70    1.60
  -9   9   1   -0.20    1.70
   8  -9  -1    4.40    0.90
   8  -9  -1    5.80    1.40
   8  -9  -1    4.70    1.30
  -8   9   1    4.10    1.50
   7  -9  -1    0.10    1.10
   7  -9  -1    0.70    1.10
   7  -9  -1   -0.70    1.00
   7  -9  -1   -0.30    0.70
  -7   9   1   -0.40    1.10
  -7   9   1    0.10    1.20
  -7   9   1    0.00    0.70
   6  -9  -1    4.30    0.70
   6  -9  -1    3.50    1.10
   6  -9  -1    3.90    1.10
   6  -9  -1    5.20    1.10
  -6   9   1    5.40    0.80
  -6   9   1    4.20    1.10
  -6   9   1    6.50    1.20
   5  -9  -1    8.30    1.00
   5  -9  -1   10.40    1.20
   5  -9  -1    6.60    1.20
   5  -9  -1    8.40    1.00
  -5   9   1    8.30    1.10
  -5   9   1    7.80    1.10
  -5   9   1    7.10    1.20
  -5   9   1   10.00    1.10
   4  -9  -1    0.80    0.80
   4  -9  -1    0.70    1.00
   4  -9  -1    0.70    0.60
  -4   9   1    0.00    0.60
  -4   9   1    0.30    0.80
  -4   9   1    0.50    0.80
  -4   9   1    1.10    1.20
  -4   9   1    1.40    0.60
   3  -9  -1    2.00    0.80
   3  -9  -1    0.20    0.50
   3  -9  -1    2.10    1.00
  -3   9   1    0.50    0.80
  -3   9   1    0.70    0.60
  -3   9   1    0.30    1.20
  -3   9   1    0.80    0.60
  -3   9   1    1.00    0.80
   2  -9  -1    0.00    0.90
   2  -9  -1   -0.40    0.50
   2  -9  -1   -0.30    0.70
  -2   9   1    0.40    0.80
  -2   9   1   -0.60    0.60
  -2   9   1    0.40    0.70
  -2   9   1    0.30    1.10
   1  -9  -1    5.20    0.60
   1  -9  -1    4.10    1.00
  -1   9   1    3.80    1.00
  -1   9   1    3.50    0.70
  -1   9   1    5.70    1.30
   0  -9  -1    3.00    1.10
   0   9   1    3.90    0.80
   0   9   1    2.70    0.90
   0   9   1    1.40    1.00
  -1  -9  -1   -0.50    1.10
   1   9   1   -0.20    1.00
   1   9   1    0.00    1.10
   1   9   1   -0.20    0.80
  -2  -9  -1   12.40    1.60
   2   9   1   14.60    1.70
   2   9   1   12.60    1.60
   2   9   1   16.30    2.00
  -3  -9  -1   14.20    1.80
   3   9   1    7.90    1.60
   3   9   1   14.30    1.40
   3   9   1   12.10    1.60
  -4  -9  -1   19.80    2.50
  10 -10  -1    4.90    1.30
 -10  10   1    3.80    2.40
   9 -10  -1   12.20    2.20
   9 -10  -1    8.20    2.30
   9 -10  -1   11.20    1.30
  -9  10   1    9.10    2.20
   8 -10  -1   11.20    1.80
   8 -10  -1    9.10    1.60
  -8  10   1   10.70    1.90
   7 -10  -1    1.10    1.30
   7 -10  -1    1.60    1.40
   7 -10  -1    0.60    0.80
  -7  10   1   -0.60    0.90
  -7  10   1    1.60    1.40
   6 -10  -1   -0.50    1.10
   6 -10  -1   -0.70    0.80
   6 -10  -1   -1.10    1.20
  -6  10   1    0.00    1.30
  -6  10   1    0.00    1.20
  -6  10   1   -0.20    0.80
   5 -10  -1    1.50    0.70
   5 -10  -1    2.80    1.20
   5 -10  -1    1.20    0.90
  -5  10   1    0.60    1.10
  -5  10   1    2.90    1.20
  -5  10   1    1.70    0.80
   4 -10  -1    8.30    1.10
   4 -10  -1    8.40    1.40
   4 -10  -1    7.90    0.90
  -4  10   1    7.60    0.90
  -4  10   1    7.10    1.20
   3 -10  -1   -0.20    0.60
   3 -10  -1    0.60    0.90
   3 -10  -1    0.50    1.10
  -3  10   1    0.30    0.80
  -3  10   1    0.10    0.80
  -3  10   1   -0.20    1.10
   2 -10  -1   10.10    1.50
   2 -10  -1   13.20    1.30
  -2  10   1   10.70    1.40
  -2  10   1   13.20    1.50
  -2  10   1   10.80    1.10
   1 -10  -1    3.90    0.70
   1 -10  -1    7.80    1.50
  -1  10   1    4.70    1.10
  -1  10   1    5.30    1.00
  -1  10   1    4.90    1.30
   0 -10  -1    5.20    0.80
   0 -10  -1    5.10    1.50
   0  10   1    3.40    1.20
   0  10   1    3.60    1.30
   0  10   1    3.70    1.00
  -1 -10  -1    2.90    1.60
   1  10   1    2.70    1.30
   1  10   1    5.30    1.40
   1  10   1    4.00    1.50
  -2 -10  -1   41.60    3.30
   2  10   1   41.20    3.40
   2  10   1   32.80    3.00
   2  10   1   42.20    4.40
  -9  11   1   15.60    2.70
   8 -11  -1    3.40    1.20
   8 -11  -1    5.70    1.80
   8 -11  -1    5.40    2.00
  -8  11   1    5.40    2.00
   7 -11  -1   14.50    1.60
   7 -11  -1   14.70    1.80
   7 -11  -1   14.10    2.00
  -7  11   1   11.70    1.40
  -7  11   1   15.50    1.90
  -7  11   1   16.60    2.10
   6 -11  -1    3.00    1.60
   6 -11  -1    4.20    1.30
  -6  11   1    4.60    1.10
  -6  11   1    4.40    1.60
   5 -11  -1    6.30    1.00
   5 -11  -1    6.40    1.30
   5 -11  -1    6.50    1.60
  -5  11   1    4.40    1.50
  -5  11   1    6.30    1.20
   4 -11  -1   18.60    2.30
   4 -11  -1   19.70    2.70
   4 -11  -1   17.80    1.60
  -4  11   1   20.40    1.80
  -4  11   1   15.60    1.80
   3 -11  -1   -0.50    0.80
   3 -11  -1    1.10    1.50
   3 -11  -1    0.40    1.00
  -3  11   1    1.00    1.10
  -3  11   1    0.80    1.40
   2 -11  -1   18.20    2.80
   2 -11  -1   14.20    1.50
  -2  11   1   13.90    1.90
   1 -11  -1    2.40    1.70
   1 -11  -1    2.20    0.90
  -1  11   1    1.70    1.30
  -1  11   1    2.30    1.20
  -1  11   1    4.30    1.70
   0 -11  -1    0.80    1.90
   0  11   1    2.10    1.30
   0  11   1    0.60    1.80
   0  11   1    1.80    1.90
  -1 -11  -1    0.10    2.00
   1  11   1    0.00    2.00
   1  11   1   -0.10    1.60
   7 -12  -1    7.30    2.20
  -7  12   1    5.50    1.40
  -7  12   1    7.70    2.30
   6 -12  -1    3.00    1.90
   6 -12  -1    5.30    1.30
  -6  12   1    2.10    2.00
   5 -12  -1    9.30    1.60
   5 -12  -1   10.30    2.10
   5 -12  -1   11.30    1.30
  -5  12   1    9.00    2.00
   4 -12  -1   14.10    2.10
  -4  12   1   12.10    1.50
  -4  12   1   10.60    2.00
   3 -12  -1    3.20    2.00
   3 -12  -1    3.00    1.10
  -3  12   1    4.00    1.90
  -3  12   1    2.70    1.40
   2 -12  -1   12.20    1.30
   0  12  -2    1.90    1.30
   0  12  -2    0.70    1.70
   0 -12   2    1.60    2.00
  -1  12  -2    3.00    1.50
  -1  12  -2    4.80    1.80
  -1  12  -2    2.50    1.30
   1 -12   2    2.90    2.00
  -2  12  -2    4.10    1.50
   2 -12   2    4.10    2.70
   2 -12   2    3.90    1.00
  -3  12  -2    2.70    1.30
  -3  12  -2    0.40    1.60
   3 -12   2    1.80    1.80
   3 -12   2    2.20    1.00
  -4  12  -2    3.10    1.20
   4 -12   2    2.60    1.90
  -5  12  -2   94.49    5.10
  -5  12  -2   98.89    4.60
   5 -12   2   92.79    4.30
  -6  12  -2   43.60    3.30
   6 -12   2   39.80    2.60
   6 -12   2   35.00    3.70
  -7  12  -2    2.10    1.80
  -7  12  -2    3.00    2.10
   7 -12   2    5.60    2.30
   2  11  -2    0.40    1.20
   2  11  -2    1.10    1.60
   2  11  -2    1.10    1.90
  -2 -11   2    0.80    1.80
   1  11  -2   48.70    3.40
   1  11  -2   49.70    3.80
  -1 -11   2   44.40    3.70
   0  11  -2   80.39    3.70
   0  11  -2   81.39    4.00
   0 -11   2   78.79    4.30
  -1  11  -2   12.10    1.40
  -1  11  -2   11.80    1.60
  -1  11  -2    8.00    1.10
   1 -11   2   12.50    1.30
   1 -11   2   11.60    1.70
  -2  11  -2   53.09    2.90
  -2  11  -2   54.69    3.20
  -2  11  -2   55.39    2.80
   2 -11   2   51.59    2.60
   2 -11   2   56.69    3.50
  -3  11  -2    0.20    1.20
  -3  11  -2    0.40    1.00
  -3  11  -2   -0.40    0.90
   3 -11   2   -0.10    0.80
   3 -11   2   -0.20    1.30
  -4  11  -2    0.60    0.90
  -4  11  -2    1.30    1.20
   4 -11   2    0.30    1.40
   4 -11   2    0.90    0.90
  -5  11  -2    7.00    1.40
  -5  11  -2    5.30    1.10
   5 -11   2    5.60    1.60
   5 -11   2    5.10    1.30
   5 -11   2    5.60    1.00
  -6  11  -2    1.30    1.10
  -6  11  -2    0.80    1.30
   6 -11   2    1.00    1.30
   6 -11   2    0.70    1.10
   6 -11   2    2.50    1.70
  -7  11  -2   24.50    2.20
   7 -11   2   23.40    2.50
   7 -11   2   23.00    3.00
  -8  11  -2    0.60    1.70
  -8  11  -2    0.00    2.00
   8 -11   2    0.00    1.20
   8 -11   2   -0.80    2.00
   8 -11   2    5.30    2.00
   4  10  -2   -0.30    2.10
   3  10  -2    0.00    1.40
   3  10  -2    0.90    1.10
  -3 -10   2   -0.60    1.50
   2  10  -2    1.80    1.30
   2  10  -2   -0.10    1.30
   2  10  -2    1.00    0.90
  -2 -10   2    0.30    1.40
   1  10  -2   40.80    2.30
   1  10  -2   44.30    2.70
   1  10  -2   43.70    2.80
  -1 -10   2   48.90    3.00
   0  10  -2   68.99    3.40
   0  10  -2   69.09    3.60
   0  10  -2   73.99    3.20
   0 -10   2   68.29    3.00
   0 -10   2   73.69    3.70
   0 -10   2   73.39    3.60
  -1  10  -2    1.30    1.00
  -1  10  -2    1.00    0.70
  -1  10  -2    1.30    0.90
   1 -10   2    2.20    1.20
   1 -10   2    1.30    0.60
  -2  10  -2    9.80    1.30
  -2  10  -2    8.40    1.20
  -2  10  -2   11.40    1.80
   2 -10   2    8.50    1.00
   2 -10   2    8.60    1.30
  -3  10  -2   16.70    1.80
  -3  10  -2   18.00    1.50
  -3  10  -2   18.30    1.60
   3 -10   2   18.90    1.40
   3 -10   2   17.10    2.10
  -4  10  -2   61.69    3.00
  -4  10  -2   60.59    3.20
  -4  10  -2   65.39    3.00
   4 -10   2   66.49    3.40
   4 -10   2   63.09    2.90
  -5  10  -2   36.10    2.10
  -5  10  -2   37.40    2.30
   5 -10   2   31.60    2.70
   5 -10   2   34.50    1.90
  -6  10  -2   -0.50    0.90
  -6  10  -2    0.10    1.00
   6 -10   2   -0.50    1.30
   6 -10   2    0.20    1.10
   6 -10   2   -0.20    0.80
  -7  10  -2    6.00    1.10
   7 -10   2    6.50    1.50
   7 -10   2    7.20    1.00
   7 -10   2    4.70    1.60
  -8  10  -2    0.20    1.10
   8 -10   2    0.20    1.00
   8 -10   2   -0.40    1.60
   8 -10   2    0.20    1.60
  -9  10  -2    2.10    2.10
   9 -10   2    0.60    1.20
   5   9  -2   12.10    1.90
   5   9  -2   11.60    1.80
   4   9  -2   -0.60    1.30
   4   9  -2    1.90    1.40
   4   9  -2    1.20    1.00
  -4  -9   2    1.30    1.30
   3   9  -2    0.30    0.80
   3   9  -2    0.60    1.10
   3   9  -2    0.50    1.10
  -3  -9   2    1.70    1.30
   2   9  -2    0.30    1.00
   2   9  -2   -0.50    0.60
   2   9  -2   -0.50    1.00
  -2  -9   2    0.90    1.10
   1   9  -2   15.40    1.20
   1   9  -2   12.90    1.50
   1   9  -2   14.10    1.90
   1   9  -2   13.00    1.60
  -1  -9   2   14.80    1.80
  -1  -9   2   13.80    1.30
  -1  -9   2   16.20    1.00
   0   9  -2   48.60    2.50
   0   9  -2   45.40    2.50
   0   9  -2   48.60    2.30
   0   9  -2   51.59    2.50
   0  -9   2   49.50    2.70
   0  -9   2   49.50    2.30
   0  -9   2   48.70    2.20
  -1   9  -2  141.79    5.70
  -1   9  -2  139.39    5.80
  -1   9  -2  141.49    6.60
  -1   9  -2  134.39    5.80
  -1   9  -2  141.49    5.80
   1  -9   2  139.49    5.70
   1  -9   2  139.19    5.60
   1  -9   2  144.89    6.00
  -2   9  -2    7.30    1.00
  -2   9  -2    9.80    1.00
  -2   9  -2   10.80    1.20
   2  -9   2   11.00    1.20
   2  -9   2   11.70    1.50
   2  -9   2    6.80    1.10
   2  -9   2   11.90    1.00
  -3   9  -2   15.60    1.20
  -3   9  -2   14.60    1.10
   3  -9   2   14.10    1.30
   3  -9   2   13.80    1.60
   3  -9   2   12.90    1.10
   3  -9   2   12.50    1.60
  -4   9  -2   51.99    2.50
  -4   9  -2   55.09    2.50
  -4   9  -2   60.19    2.70
   4  -9   2   55.79    2.90
   4  -9   2   51.89    2.50
   4  -9   2   52.39    2.70
  -5   9  -2   22.10    1.70
  -5   9  -2   24.60    1.50
   5  -9   2   20.40    1.80
   5  -9   2   21.60    1.90
   5  -9   2   21.80    2.10
   5  -9   2   24.00    1.40
  -6   9  -2   54.29    2.70
  -6   9  -2   53.49    2.50
   6  -9   2   53.49    2.50
   6  -9   2   53.59    2.90
   6  -9   2   46.00    3.00
  -7   9  -2    1.20    0.80
   7  -9   2    0.80    1.30
   7  -9   2    1.40    1.30
   7  -9   2    1.00    0.80
  -8   9  -2    6.30    1.10
   8  -9   2    7.70    1.70
   8  -9   2    7.70    1.00
   8  -9   2    7.80    1.80
  -9   9  -2    7.80    2.00
   9  -9   2    6.70    1.20
   9  -9   2    6.50    2.10
   9  -9   2    5.40    1.90
 -10   9  -2   31.10    3.40
  10  -9   2   25.50    2.60
   6   8  -2   30.40    2.80
   5   8  -2   33.80    2.70
   5   8  -2   36.50    3.10
   5   8  -2   35.20    2.10
   4   8  -2    4.70    1.10
   4   8  -2    6.20    0.80
   4   8  -2    4.30    1.20
  -4  -8   2    5.90    1.20
   3   8  -2   37.80    1.80
   3   8  -2   35.80    2.20
   3   8  -2   32.80    2.60
   3   8  -2   34.10    2.20
   3   8  -2   36.90    2.20
  -3  -8   2   36.00    2.30
  -3  -8   2   32.90    2.20
   2   8  -2   88.79    4.00
   2   8  -2   90.99    3.80
   2   8  -2   89.39    4.30
   2   8  -2   94.99    4.00
   2   8  -2   95.29    4.10
  -2  -8   2   94.49    3.70
  -2  -8   2   91.39    4.10
  -2  -8   2   94.29    4.30
   1   8  -2  174.68    7.50
   1   8  -2  188.58    7.40
   1   8  -2  178.68    7.70
   1   8  -2  160.78    7.50
   1   8  -2  187.48    7.20
  -1  -8   2  182.68    7.40
  -1  -8   2  183.78    7.10
  -1  -8   2  187.18    7.20
  -1  -8   2  177.38    7.30
   0   8  -2    2.70    0.50
   0   8  -2    2.70    1.10
   0   8  -2    2.10    0.70
   0   8  -2    1.20    0.60
   0   8  -2    2.00    0.90
   0   8  -2    3.40    0.80
   0  -8   2    2.30    0.80
   0  -8   2    2.40    0.80
   0  -8   2    4.30    0.50
   0  -8   2    2.90    0.60
  -1   8  -2   26.70    1.90
  -1   8  -2   25.50    1.30
  -1   8  -2   25.50    1.50
  -1   8  -2   29.70    1.50
  -1   8  -2   27.30    1.80
   1  -8   2   26.60    1.40
   1  -8   2   24.10    1.30
   1  -8   2   21.80    1.70
   1  -8   2   26.60    1.70
  -2   8  -2   -0.10    0.50
  -2   8  -2    0.00    0.60
  -2   8  -2   -0.40    0.40
  -2   8  -2    0.10    0.90
  -2   8  -2   -0.80    0.90
   2  -8   2   -0.10    0.70
   2  -8   2    0.10    0.40
   2  -8   2    0.10    0.70
   2  -8   2    0.00    0.50
  -3   8  -2   34.90    2.30
  -3   8  -2   36.90    1.80
  -3   8  -2   33.60    1.80
  -3   8  -2   34.50    1.60
  -3   8  -2   34.10    1.70
   3  -8   2   31.90    1.90
   3  -8   2   32.70    1.70
   3  -8   2   34.30    2.10
   3  -8   2   31.40    1.60
  -4   8  -2   15.60    1.10
  -4   8  -2   20.00    2.00
  -4   8  -2   19.00    1.40
  -4   8  -2   19.10    1.40
   4  -8   2   15.60    1.10
   4  -8   2   16.90    1.40
   4  -8   2   17.70    1.40
   4  -8   2   19.10    1.60
  -5   8  -2    1.10    1.00
  -5   8  -2    1.40    0.50
  -5   8  -2    1.30    0.70
  -5   8  -2    2.10    0.70
  -5   8  -2    2.70    0.70
   5  -8   2    1.30    0.50
   5  -8   2    1.80    0.70
   5  -8   2    1.90    0.80
   5  -8   2    2.50    0.90
   5  -8   2    1.40    0.70
  -6   8  -2   41.00    2.70
  -6   8  -2   44.00    2.20
  -6   8  -2   42.90    2.30
  -6   8  -2   45.80    2.10
   6  -8   2   47.70    2.60
   6  -8   2   46.00    2.10
   6  -8   2   43.20    2.20
  -7   8  -2   22.40    1.90
   7  -8   2   25.20    2.10
   7  -8   2   24.30    1.50
   7  -8   2   22.80    2.30
   8  -8   2    0.40    1.20
   8  -8   2    0.70    1.30
   8  -8   2    0.60    0.80
  -9   8  -2    7.30    1.90
   9  -8   2    6.20    1.60
   9  -8   2    6.10    1.10
   9  -8   2    6.20    1.80
 -10   8  -2    3.90    2.20
  10  -8   2    4.90    2.20
  10  -8   2    7.50    1.60
   7   7  -2   54.19    3.50
   6   7  -2   95.99    4.50
   6   7  -2  100.69    5.00
   5   7  -2    6.00    1.10
   5   7  -2    5.50    1.10
   5   7  -2    3.20    0.70
  -5  -7   2    4.20    1.30
  -5  -7   2    3.80    1.00
   4   7  -2    0.70    0.60
   4   7  -2    1.30    0.80
   4   7  -2    0.00    1.10
   4   7  -2    1.30    0.80
   4   7  -2    0.80    0.80
  -4  -7   2    1.80    0.80
  -4  -7   2    0.00    0.90
  -4  -7   2    0.20    1.10
   3   7  -2    1.60    0.70
   3   7  -2    1.10    0.70
   3   7  -2    1.10    0.70
   3   7  -2    1.00    0.50
   3   7  -2    2.90    1.00
  -3  -7   2    1.70    0.80
  -3  -7   2    2.50    0.80
  -3  -7   2    1.30    1.00
   2   7  -2   24.80    1.40
   2   7  -2   26.60    1.90
   2   7  -2   27.20    2.50
   2   7  -2   24.90    1.40
   2   7  -2   21.60    1.50
   2   7  -2   27.60    1.30
   2   7  -2   25.10    1.50
  -2  -7   2   24.70    1.20
  -2  -7   2   24.60    1.60
  -2  -7   2   23.30    1.50
  -2  -7   2   22.70    1.10
   1   7  -2   31.00    2.40
   1   7  -2   29.60    1.50
   1   7  -2   31.10    1.70
   1   7  -2   31.10    1.90
   1   7  -2   33.90    1.50
   1   7  -2   32.00    1.70
  -1  -7   2   31.40    1.40
  -1  -7   2   34.90    1.50
  -1  -7   2   31.70    1.80
  -1  -7   2   33.70    1.80
  -1  -7   2   28.70    1.90
   0   7  -2    5.40    0.60
   0   7  -2    2.70    0.90
   0   7  -2    3.20    0.50
   0   7  -2    2.90    0.40
   0   7  -2    3.30    0.60
   0   7  -2    3.40    0.80
   0  -7   2    3.30    0.70
   0  -7   2    4.10    0.40
   0  -7   2    2.10    0.60
   0  -7   2    3.70    0.50
   0  -7   2    2.50    0.70
  -1   7  -2    7.80    0.80
  -1   7  -2    5.60    0.80
  -1   7  -2    5.20    0.80
  -1   7  -2    6.20    0.60
  -1   7  -2    4.70    0.60
   1  -7   2    5.80    0.70
   1  -7   2    6.90    0.60
   1  -7   2    6.90    1.10
   1  -7   2    6.00    0.70
  -2   7  -2   30.70    1.50
  -2   7  -2   30.80    1.40
  -2   7  -2   28.60    1.50
  -2   7  -2   32.40    1.70
   2  -7   2   28.00    1.70
   2  -7   2   30.90    1.60
   2  -7   2   30.50    1.50
   2  -7   2   29.90    1.40
  -3   7  -2    1.50    0.50
  -3   7  -2    3.10    0.50
  -3   7  -2    1.50    0.90
  -3   7  -2    3.00    0.60
   3  -7   2    2.30    0.50
   3  -7   2    1.40    0.70
   3  -7   2    1.10    0.60
   3  -7   2    2.70    0.40
  -4   7  -2  548.75   20.80
  -4   7  -2  513.85   20.60
  -4   7  -2  536.15   20.60
  -4   7  -2  523.55   20.60
  -4   7  -2  524.05   20.60
   4  -7   2  526.45   20.60
   4  -7   2  513.05   20.60
   4  -7   2  542.25   20.80
   4  -7   2  524.35   20.60
   4  -7   2  519.95   20.60
   4  -7   2  553.84   20.60
  -5   7  -2   46.80    2.20
  -5   7  -2   50.49    2.20
  -5   7  -2   49.40    2.20
  -5   7  -2   49.70    2.20
  -5   7  -2   49.99    2.60
   5  -7   2   51.69    2.50
   5  -7   2   52.49    2.40
   5  -7   2   46.20    2.20
   5  -7   2   48.80    2.20
   5  -7   2   52.99    2.50
   5  -7   2   46.90    2.50
  -6   7  -2    0.90    0.50
  -6   7  -2    0.40    0.60
  -6   7  -2    1.80    1.00
   6  -7   2    0.70    0.80
   6  -7   2    0.70    1.00
   6  -7   2    1.70    0.80
   6  -7   2    0.70    0.80
  -7   7  -2    0.60    0.80
  -7   7  -2   -0.40    0.50
   7  -7   2   -0.50    1.00
   7  -7   2    0.30    1.20
   7  -7   2    0.60    0.60
   7  -7   2   -0.80    1.10
  -8   7  -2    1.10    1.30
  -8   7  -2    1.10    0.70
   8  -7   2    1.60    1.30
   8  -7   2    1.70    0.70
   8  -7   2    2.10    1.20
  -9   7  -2   55.69    3.60
   9  -7   2   52.59    2.70
   9  -7   2   53.59    3.40
   9  -7   2   60.69    3.80
 -10   7  -2   52.19    4.10
 -10   7  -2   57.49    4.90
  10  -7   2   61.19    3.90
   8   6  -2   15.50    1.90
  -8  -6   2   17.80    2.60
   7   6  -2    2.50    1.20
  -7  -6   2    3.60    1.80
   6   6  -2    4.90    1.10
  -6  -6   2    7.70    1.50
   5   6  -2    7.40    1.20
   5   6  -2    9.60    1.40
   5   6  -2    7.40    0.90
   5   6  -2    8.00    0.90
  -5  -6   2    5.70    1.20
  -5  -6   2    9.00    1.20
  -5  -6   2    6.30    0.90
   4   6  -2    5.10    0.70
   4   6  -2    2.50    0.70
   4   6  -2    3.40    0.50
   4   6  -2    6.50    1.10
  -4  -6   2    3.10    0.90
  -4  -6   2    3.10    0.70
  -4  -6   2    4.80    0.90
   3   6  -2  124.89    5.30
   3   6  -2  126.69    5.10
   3   6  -2  130.29    5.10
   3   6  -2  127.09    5.20
   3   6  -2  125.99    5.00
   3   6  -2  122.49    5.60
   3   6  -2  123.49    5.00
  -3  -6   2  116.99    5.20
  -3  -6   2  124.99    4.90
  -3  -6   2  129.49    5.20
  -3  -6   2  129.49    4.90
  -3  -6   2  125.59    5.20
   2   6  -2  111.79    4.50
   2   6  -2  110.49    4.50
   2   6  -2  115.59    4.50
   2   6  -2  111.89    4.90
   2   6  -2  113.09    4.60
   2   6  -2  114.89    4.70
   2   6  -2  113.99    4.60
  -2  -6   2  109.39    4.70
  -2  -6   2  111.39    4.50
  -2  -6   2  108.99    4.60
  -2  -6   2  113.49    4.40
  -2  -6   2  107.69    4.60
   1   6  -2   18.30    1.30
   1   6  -2   17.80    1.10
   1   6  -2   16.80    1.10
   1   6  -2   17.30    1.60
   1   6  -2   18.00    1.00
   1   6  -2   18.50    0.90
  -1  -6   2   16.80    0.90
  -1  -6   2   16.70    1.20
  -1  -6   2   17.10    1.20
  -1  -6   2   17.70    0.80
  -1  -6   2   16.30    1.40
   0   6  -2    2.50    0.60
   0   6  -2    4.40    0.70
   0   6  -2    2.60    0.40
   0   6  -2    1.80    0.40
   0   6  -2    2.50    0.40
   0   6  -2    2.70    0.50
   0  -6   2    2.10    0.50
   0  -6   2    2.80    0.50
   0  -6   2    2.20    0.40
   0  -6   2    2.70    0.30
   0  -6   2    2.40    0.60
  -1   6  -2   44.40    1.80
  -1   6  -2   41.50    1.80
  -1   6  -2   41.30    2.00
  -1   6  -2   40.90    1.80
   1  -6   2   38.80    1.80
   1  -6   2   41.20    2.00
   1  -6   2   40.50    1.80
   1  -6   2   41.00    1.90
  -2   6  -2   27.30    1.60
  -2   6  -2   27.80    1.30
  -2   6  -2   25.50    1.30
   2  -6   2   28.10    1.40
   2  -6   2   26.40    1.30
   2  -6   2   27.10    1.50
   2  -6   2   24.80    1.20
  -3   6  -2  105.79    4.50
  -3   6  -2  106.49    4.50
  -3   6  -2  118.49    4.70
  -3   6  -2  107.19    4.50
   3  -6   2  117.79    4.50
   3  -6   2  108.69    4.50
   3  -6   2  114.19    4.50
   3  -6   2  116.49    4.50
   3  -6   2  115.29    4.70
   3  -6   2  110.59    4.50
  -4   6  -2    1.00    0.50
  -4   6  -2    2.40    0.70
  -4   6  -2    1.00    0.40
  -4   6  -2    1.90    0.40
  -4   6  -2    2.10    0.50
   4  -6   2    0.60    0.40
   4  -6   2    1.50    0.60
   4  -6   2    1.30    0.50
   4  -6   2    1.60    0.40
   4  -6   2    1.10    0.60
   4  -6   2    0.80    0.50
  -5   6  -2   69.19    2.90
  -5   6  -2   73.29    2.90
  -5   6  -2   67.09    3.20
  -5   6  -2   69.49    3.00
   5  -6   2   65.49    2.90
   5  -6   2   72.69    3.20
   5  -6   2   70.09    3.00
   5  -6   2   68.39    3.10
   5  -6   2   69.39    3.10
  -6   6  -2    7.50    0.80
  -6   6  -2    7.90    0.90
  -6   6  -2    6.80    1.00
  -6   6  -2    7.70    0.80
   6  -6   2    7.60    0.90
   6  -6   2    7.70    1.00
   6  -6   2   10.30    0.90
   6  -6   2    7.10    1.10
   6  -6   2    8.90    0.90
  -7   6  -2   13.80    1.00
  -7   6  -2   15.10    1.80
  -7   6  -2   13.90    1.30
   7  -6   2   15.10    1.20
   7  -6   2   12.70    1.50
   7  -6   2   13.70    1.70
   7  -6   2    9.70    1.50
   7  -6   2   12.80    1.70
   7  -6   2   13.00    1.50
  -8   6  -2   10.10    1.50
   8  -6   2   13.60    1.90
   8  -6   2    7.90    1.30
   8  -6   2   11.20    1.10
   8  -6   2   11.90    1.40
  -9   6  -2   32.00    3.40
  -9   6  -2   23.40    2.70
   9  -6   2   20.70    2.30
   9  -6   2   27.30    3.00
   9  -6   2   23.30    1.70
 -10   6  -2    4.40    2.00
 -10   6  -2    5.40    2.40
  10  -6   2    3.30    1.10
  10  -6   2    2.20    2.40
   9   5  -2    1.20    1.70
   8   5  -2   19.80    2.30
  -8  -5   2   15.40    2.30
   7   5  -2    4.90    1.00
  -7  -5   2    7.40    1.70
   6   5  -2    0.00    0.70
   6   5  -2    1.40    0.50
   6   5  -2    0.80    0.80
  -6  -5   2    0.70    1.10
  -6  -5   2    1.10    0.70
   5   5  -2   38.60    1.80
   5   5  -2   32.80    2.00
   5   5  -2   36.10    1.60
   5   5  -2   33.90    1.60
  -5  -5   2   36.40    2.10
  -5  -5   2   34.00    2.00
  -5  -5   2   34.30    1.80
   4   5  -2    0.80    0.40
   4   5  -2    0.20    0.70
   4   5  -2    0.90    0.50
   4   5  -2    1.60    0.70
   4   5  -2    0.30    1.20
   4   5  -2    1.00    0.30
   4   5  -2    1.20    0.50
   4   5  -2    1.50    0.80
  -4  -5   2    1.60    0.70
  -4  -5   2    1.80    0.50
  -4  -5   2    1.40    0.70
   3   5  -2    7.40    1.10
   3   5  -2   10.20    1.00
   3   5  -2   10.30    0.60
   3   5  -2   10.30    1.00
   3   5  -2    7.70    1.10
   3   5  -2    8.00    0.90
   3   5  -2    9.50    0.90
  -3  -5   2    8.70    0.40
  -3  -5   2    8.00    0.90
  -3  -5   2    8.60    1.20
  -3  -5   2   10.40    0.90
  -3  -5   2    9.20    0.50
  -3  -5   2    8.60    1.00
   2   5  -2  103.39    4.60
   2   5  -2  107.39    4.30
   2   5  -2  112.39    4.40
   2   5  -2  111.39    4.50
   2   5  -2  106.29    4.40
   2   5  -2  111.79    4.30
  -2  -5   2  111.19    4.40
  -2  -5   2  101.29    4.30
  -2  -5   2  108.39    4.60
  -2  -5   2  112.69    4.30
  -2  -5   2  107.99    4.40
  -2  -5   2  111.49    4.50
   1   5  -2   12.00    1.00
   1   5  -2   13.50    0.80
   1   5  -2   13.80    0.80
   1   5  -2   13.60    1.30
   1   5  -2   13.60    0.80
   1   5  -2   13.40    0.70
  -1  -5   2   14.30    0.70
  -1  -5   2   14.10    0.70
  -1  -5   2   14.90    1.10
  -1  -5   2   11.80    0.90
  -1  -5   2   11.90    0.90
   0   5  -2    2.90    0.50
   0   5  -2    3.30    0.40
   0   5  -2    2.50    0.40
   0   5  -2    2.20    0.50
   0   5  -2    2.10    0.30
   0  -5   2    2.90    0.50
   0  -5   2    2.40    0.30
   0  -5   2    2.30    0.50
   0  -5   2    2.00    0.40
   0  -5   2    3.10    0.40
  -1   5  -2  363.56   14.20
  -1   5  -2  350.76   14.10
  -1   5  -2  369.46   14.10
  -1   5  -2  365.06   14.10
   1  -5   2  359.06   14.10
   1  -5   2  359.66   14.10
   1  -5   2  365.96   14.20
   1  -5   2  369.16   14.10
  -2   5  -2  151.28    6.20
  -2   5  -2  156.98    6.20
  -2   5  -2  158.18    6.20
   2  -5   2  151.68    6.20
   2  -5   2  162.18    6.20
   2  -5   2  161.38    6.30
  -3   5  -2    8.70    0.70
  -3   5  -2    8.40    0.70
  -3   5  -2    9.80    0.80
  -3   5  -2    9.80    0.70
  -3   5  -2    8.30    0.60
   3  -5   2   10.00    0.70
   3  -5   2    9.40    0.70
   3  -5   2    8.50    0.80
   3  -5   2    8.70    0.80
   3  -5   2    8.90    0.90
   3  -5   2    8.10    0.60
  -4   5  -2  305.67   12.20
  -4   5  -2  302.77   12.20
  -4   5  -2  307.87   12.20
  -4   5  -2  315.87   12.20
  -4   5  -2  316.67   12.30
   4  -5   2  306.47   12.20
   4  -5   2  317.37   12.20
   4  -5   2  308.67   12.20
   4  -5   2  319.47   12.30
   4  -5   2  322.57   12.20
  -5   5  -2    3.30    0.50
  -5   5  -2    3.70    0.50
  -5   5  -2    3.30    0.40
  -5   5  -2    3.70    0.70
  -5   5  -2    5.60    0.80
   5  -5   2    4.90    0.60
   5  -5   2    3.20    0.40
   5  -5   2    2.20    0.70
   5  -5   2    3.10    0.60
   5  -5   2    4.10    0.70
  -6   5  -2    1.70    0.40
  -6   5  -2    1.80    0.60
  -6   5  -2    1.70    0.40
  -6   5  -2    1.30    0.50
  -6   5  -2    1.00    0.80
   6  -5   2    2.20    0.70
   6  -5   2    1.10    0.90
   6  -5   2    1.70    0.60
   6  -5   2    0.10    0.60
   6  -5   2    1.50    0.40
   6  -5   2    1.90    0.70
  -7   5  -2   16.50    1.00
  -7   5  -2   15.70    1.30
  -7   5  -2   17.70    1.10
  -7   5  -2   15.90    1.90
   7  -5   2   18.00    1.50
   7  -5   2   14.80    1.50
   7  -5   2   15.50    1.10
   7  -5   2   15.80    1.30
   7  -5   2   16.50    1.50
   7  -5   2   12.80    1.60
  -8   5  -2   28.70    2.20
  -8   5  -2   35.50    2.60
   8  -5   2   30.00    2.00
   8  -5   2   27.80    2.10
   8  -5   2   26.10    2.40
   8  -5   2   24.60    1.60
   8  -5   2   28.00    1.60
  -9   5  -2    2.50    1.40
  -9   5  -2    3.10    1.80
   9  -5   2    3.60    1.20
   9  -5   2    3.80    0.80
   9  -5   2    5.00    1.50
 -10   5  -2    7.50    2.40
 -10   5  -2    9.10    2.00
  10  -5   2    8.10    1.20
  10  -5   2    8.90    2.20
   9   4  -2    0.30    1.30
  -9  -4   2    1.20    2.20
   8   4  -2    3.00    1.10
  -8  -4   2    2.00    1.60
   7   4  -2    0.80    0.80
  -7  -4   2   -0.30    1.20
   6   4  -2   48.80    2.10
   6   4  -2   47.20    2.40
   6   4  -2   49.40    2.50
   6   4  -2   52.79    2.30
  -6  -4   2   54.49    2.30
  -6  -4   2   48.70    2.70
  -6  -4   2   49.10    2.40
   5   4  -2  142.69    5.80
   5   4  -2  137.79    5.60
   5   4  -2  140.89    5.60
   5   4  -2  138.49    5.80
   5   4  -2  135.19    5.70
   5   4  -2  141.89    5.80
   5   4  -2  152.88    5.80
  -5  -4   2  139.39    5.70
  -5  -4   2  139.89    5.70
  -5  -4   2  146.09    5.90
   4   4  -2    5.10    0.50
   4   4  -2    5.30    0.80
   4   4  -2    6.10    0.70
   4   4  -2    5.10    0.70
   4   4  -2    7.50    0.80
   4   4  -2    4.30    1.00
   4   4  -2    6.20    0.70
   4   4  -2    5.00    0.50
  -4  -4   2    7.00    1.00
  -4  -4   2    8.00    0.90
  -4  -4   2    5.60    0.70
  -4  -4   2    5.40    0.70
   3   4  -2   60.29    2.40
   3   4  -2   58.19    2.50
   3   4  -2   59.59    2.60
   3   4  -2   57.99    2.50
   3   4  -2   58.79    2.90
   3   4  -2   60.09    2.40
   3   4  -2   57.49    2.50
   3   4  -2   62.89    2.60
  -3  -4   2   60.49    2.50
  -3  -4   2   54.79    2.50
  -3  -4   2   59.89    2.60
  -3  -4   2   60.09    2.80
   2   4  -2 1678.23   57.29
   2   4  -2 1411.46   57.49
   2   4  -2 1392.36   57.39
   2   4  -2 1467.95   57.39
   2   4  -2 1381.96   57.39
   2   4  -2 1756.02   57.39
  -2  -4   2 1454.15   57.39
  -2  -4   2 1402.86   57.39
  -2  -4   2 1441.96   57.49
  -2  -4   2 1487.65   57.29
  -2  -4   2 1453.15   57.39
   1   4  -2  805.72   32.10
   1   4  -2  837.12   32.10
   1   4  -2  839.32   32.20
   1   4  -2  839.02   32.10
   1   4  -2  844.92   32.20
   1   4  -2  837.22   32.10
  -1  -4   2  836.82   32.20
  -1  -4   2  813.02   32.20
  -1  -4   2  791.82   32.00
  -1  -4   2  822.12   32.20
  -1  -4   2  857.01   32.10
   0   4  -2  952.30   38.40
   0   4  -2 1003.50   38.30
   0   4  -2  981.10   38.40
   0  -4   2 1039.30   38.30
   0  -4   2  982.50   38.40
   0  -4   2 1005.90   38.40
   0  -4   2  978.30   38.40
  -1   4  -2  192.58    7.50
  -1   4  -2  196.38    7.60
  -1   4  -2  189.48    7.50
  -1   4  -2  195.48    7.60
   1  -4   2  188.68    7.50
   1  -4   2  196.28    7.50
   1  -4   2  189.98    7.60
   1  -4   2  194.88    7.60
   1  -4   2  192.88    7.60
  -2   4  -2    5.60    0.50
  -2   4  -2    5.60    0.40
   2  -4   2    5.30    0.50
   2  -4   2    5.60    0.50
  -3   4  -2   55.69    2.40
  -3   4  -2   56.49    2.20
  -3   4  -2   52.99    2.20
  -3   4  -2   52.69    2.30
  -3   4  -2   54.89    2.20
   3  -4   2   51.09    2.20
   3  -4   2   51.29    2.30
   3  -4   2   53.49    2.30
   3  -4   2   54.29    2.20
   3  -4   2   57.59    2.20
  -4   4  -2  230.18    9.20
  -4   4  -2  241.68    9.20
  -4   4  -2  237.48    9.20
  -4   4  -2  232.78    9.30
   4  -4   2  247.38    9.20
   4  -4   2  235.68    9.20
   4  -4   2  238.18    9.30
   4  -4   2  229.68    9.20
   4  -4   2  222.88    9.30
  -5   4  -2  109.49    4.50
  -5   4  -2  109.19    4.30
  -5   4  -2  107.19    4.30
  -5   4  -2  104.09    4.30
  -5   4  -2  106.29    4.20
   5  -4   2  104.39    4.40
   5  -4   2  112.39    4.30
   5  -4   2  100.79    4.50
   5  -4   2  113.39    4.40
   5  -4   2  105.39    4.30
   5  -4   2  107.19    4.40
  -6   4  -2    0.20    0.40
  -6   4  -2    0.40    0.30
  -6   4  -2    0.30    0.30
  -6   4  -2    0.90    0.50
  -6   4  -2    0.30    0.80
   6  -4   2    0.70    0.60
   6  -4   2    0.20    0.60
   6  -4   2    0.50    0.40
   6  -4   2    0.30    0.40
   6  -4   2    0.60    0.50
   6  -4   2    0.10    0.60
  -7   4  -2  142.79    5.50
  -7   4  -2  142.19    5.60
  -7   4  -2  140.69    6.00
  -7   4  -2  137.69    5.60
   7  -4   2  138.09    5.60
   7  -4   2  134.39    5.70
   7  -4   2  132.09    5.60
   7  -4   2  136.49    5.60
   7  -4   2  141.29    5.70
  -8   4  -2   29.70    2.70
  -8   4  -2   31.40    2.20
   8  -4   2   31.00    1.80
   8  -4   2   31.80    2.30
   8  -4   2   30.30    1.70
   8  -4   2   26.80    1.90
   8  -4   2   23.40    2.10
   8  -4   2   27.40    1.60
  -9   4  -2    0.90    1.40
  -9   4  -2    2.30    1.80
   9  -4   2    1.80    0.80
   9  -4   2    2.20    1.70
   9  -4   2    3.10    1.60
 -10   4  -2   82.49    4.90
 -10   4  -2  102.59    5.90
  10  -4   2   97.59    5.10
  10  -4   2   84.39    4.00
 -10  -3   2    7.10    2.50
   9   3  -2    7.40    1.30
  -9  -3   2    9.70    2.00
   8   3  -2    0.80    0.80
  -8  -3   2    1.60    1.10
  -8  -3   2    1.20    1.70
   7   3  -2    0.10    0.60
   7   3  -2    0.10    0.40
  -7  -3   2    0.20    1.10
  -7  -3   2    0.60    0.80
   6   3  -2   14.80    0.80
   6   3  -2   15.60    1.20
   6   3  -2   12.70    1.10
   6   3  -2   14.80    1.40
   6   3  -2   16.30    1.50
   6   3  -2   15.20    0.70
  -6  -3   2   15.00    1.30
  -6  -3   2   14.70    1.60
   5   3  -2    0.40    0.40
   5   3  -2    0.40    0.20
   5   3  -2    0.40    0.70
   5   3  -2   -0.40    1.00
   5   3  -2    0.80    0.50
   5   3  -2    0.30    0.20
   5   3  -2    0.90    0.70
   5   3  -2    0.70    0.50
  -5  -3   2    0.70    0.50
  -5  -3   2    0.50    0.30
  -5  -3   2    0.20    0.60
  -5  -3   2    0.70    0.50
   4   3  -2   12.60    0.80
   4   3  -2   12.00    0.60
   4   3  -2   12.30    0.80
   4   3  -2   12.90    1.00
   4   3  -2   13.20    0.90
   4   3  -2   12.00    1.40
   4   3  -2   11.30    1.10
   4   3  -2   11.20    0.60
  -4  -3   2   13.00    1.20
  -4  -3   2   11.30    1.00
  -4  -3   2   11.70    0.70
   3   3  -2  131.99    5.10
   3   3  -2  131.39    5.10
   3   3  -2  133.19    5.20
   3   3  -2  128.69    5.00
   3   3  -2  129.29    5.10
   3   3  -2  127.79    5.30
   3   3  -2  125.09    5.10
   3   3  -2  127.79    5.00
  -3  -3   2  127.59    5.10
  -3  -3   2  127.09    5.20
  -3  -3   2  129.39    5.10
  -3  -3   2  123.69    5.10
   2   3  -2   12.90    0.70
   2   3  -2   11.00    0.60
   2   3  -2   12.30    0.70
   2   3  -2   13.00    0.70
   2   3  -2   12.40    0.70
   2   3  -2   13.20    0.70
   2   3  -2   12.50    0.60
   2   3  -2   11.70    1.00
  -2  -3   2   11.80    0.70
  -2  -3   2   11.10    0.50
  -2  -3   2   12.50    0.90
  -2  -3   2   11.20    0.50
  -2  -3   2   11.30    0.70
  -2  -3   2   11.90    0.70
   1   3  -2  411.76   16.20
   1   3  -2  425.36   16.10
   1   3  -2  411.26   16.20
   1   3  -2  423.56   16.10
  -1  -3   2  413.16   16.10
  -1  -3   2  411.66   16.20
  -1  -3   2  429.56   16.20
  -1  -3   2  418.16   16.10
  -1  -3   2  407.76   16.20
   0   3  -2    1.90    0.20
   0   3  -2    1.50    0.20
   0   3  -2    1.90    0.20
   0   3  -2    1.90    0.30
   0  -3   2    1.50    0.30
   0  -3   2    2.10    0.30
   0  -3   2    2.00    0.20
   0  -3   2    2.40    0.30
   0  -3   2    1.50    0.30
  -1   3  -2  725.53   28.40
  -1   3  -2  732.83   28.30
  -1   3  -2  718.13   28.30
   1  -3   2  748.33   28.30
   1  -3   2  755.02   28.30
   1  -3   2  717.83   28.40
  -2   3  -2  136.39    5.40
  -2   3  -2  133.89    5.40
  -2   3  -2  133.19    5.40
  -2   3  -2  139.79    5.40
  -2   3  -2  139.69    5.40
  -2   3  -2  140.29    5.50
   2  -3   2  135.39    5.40
   2  -3   2  136.29    5.40
   2  -3   2  132.19    5.40
   2  -3   2  141.29    5.40
   2  -3   2  139.99    5.50
  -3   3  -2  359.16   13.60
  -3   3  -2  356.16   13.60
  -3   3  -2  323.17   13.60
  -3   3  -2  352.26   13.70
   3  -3   2  362.86   13.70
   3  -3   2  346.07   13.60
   3  -3   2  349.17   13.70
   3  -3   2  352.16   13.60
  -4   3  -2  415.66   16.70
  -4   3  -2  440.66   16.60
  -4   3  -2  414.36   16.60
  -4   3  -2  450.45   16.70
   4  -3   2  419.76   16.60
   4  -3   2  450.25   16.60
   4  -3   2  409.76   16.60
   4  -3   2  423.56   16.60
   4  -3   2  415.46   16.70
  -5   3  -2   25.70    1.20
   5  -3   2   25.00    1.20
   5  -3   2   24.10    1.20
   5  -3   2   25.30    1.40
   5  -3   2   22.70    1.20
   5  -3   2   23.30    1.30
  -6   3  -2   75.69    3.00
  -6   3  -2   69.49    2.90
  -6   3  -2   72.39    3.30
  -6   3  -2   73.29    3.00
   6  -3   2   68.39    3.00
   6  -3   2   70.89    3.10
   6  -3   2   70.79    3.10
   6  -3   2   68.19    3.00
   6  -3   2   75.59    3.00
  -7   3  -2   13.50    1.50
  -7   3  -2   14.40    1.90
  -7   3  -2   15.40    1.00
  -7   3  -2   13.10    0.90
  -7   3  -2   14.30    1.20
   7  -3   2   14.90    1.10
   7  -3   2   12.90    1.30
   7  -3   2   12.20    1.00
   7  -3   2   12.80    1.00
   7  -3   2   15.20    1.30
  -8   3  -2    7.40    1.20
  -8   3  -2   10.30    1.50
   8  -3   2    9.90    1.20
   8  -3   2   11.30    1.30
   8  -3   2    9.40    1.10
   8  -3   2    9.30    1.00
   8  -3   2    9.10    1.40
  -9   3  -2    8.50    1.50
  -9   3  -2    8.20    1.90
   9  -3   2    7.50    1.40
   9  -3   2   10.20    1.20
 -10   3  -2    3.30    2.50
 -10   3  -2    2.90    1.90
  10  -3   2    2.70    1.00
  10  -3   2    4.10    2.00
 -10  -2   2   -1.20    2.20
   9   2  -2    1.30    0.90
  -9  -2   2   -1.10    1.30
  -9  -2   2    0.90    1.70
   8   2  -2  267.47   11.00
  -8  -2   2  286.47   11.30
  -8  -2   2  280.77   11.40
   7   2  -2  155.58    6.40
   7   2  -2  157.98    6.30
   7   2  -2  151.48    6.10
  -7  -2   2  150.68    6.60
  -7  -2   2  158.58    6.40
  -7  -2   2  162.38    6.20
  -7  -2   2  147.89    6.30
   6   2  -2   20.90    0.90
   6   2  -2   21.20    1.40
   6   2  -2   20.30    0.90
   6   2  -2   20.60    1.50
   6   2  -2   17.20    2.10
   6   2  -2   22.10    1.20
   6   2  -2   20.60    1.20
  -6  -2   2   20.00    1.60
  -6  -2   2   21.60    1.30
  -6  -2   2   20.50    1.00
  -6  -2   2   23.70    1.40
   5   2  -2   38.90    2.30
   5   2  -2   39.10    1.70
   5   2  -2   39.30    2.00
   5   2  -2   37.70    1.50
   5   2  -2   37.00    1.50
   5   2  -2   39.80    1.80
   5   2  -2   37.80    1.80
  -5  -2   2   37.00    1.90
  -5  -2   2   38.90    1.90
  -5  -2   2   38.40    1.60
   4   2  -2  162.38    6.50
   4   2  -2  160.68    6.50
   4   2  -2  161.68    6.30
   4   2  -2  163.48    6.40
   4   2  -2  159.78    6.30
   4   2  -2  173.88    6.50
   4   2  -2  151.38    6.60
   4   2  -2  168.58    6.40
   4   2  -2  161.78    6.50
  -4  -2   2  163.88    6.40
  -4  -2   2  160.58    6.40
  -4  -2   2  161.48    6.50
  -4  -2   2  157.38    6.60
  -4  -2   2  173.98    6.50
   3   2  -2  572.44   21.90
   3   2  -2  573.64   22.00
   3   2  -2  560.14   22.10
   3   2  -2  550.04   22.00
   3   2  -2  589.04   22.00
   3   2  -2  488.05   22.20
   3   2  -2  580.64   22.00
   3   2  -2  596.44   22.00
  -3  -2   2  556.44   21.90
  -3  -2   2  569.34   22.00
  -3  -2   2  583.64   22.00
  -3  -2   2  565.94   22.10
  -3  -2   2  583.44   22.00
   2   2  -2  634.74   24.10
   2   2  -2  626.74   24.10
   2   2  -2  535.55   24.20
   2   2  -2  625.94   24.20
   2   2  -2  635.44   24.10
   2   2  -2  663.43   24.10
   2   2  -2  623.54   24.10
   2   2  -2  635.44   24.10
   2   2  -2  628.04   24.10
  -2  -2   2  611.54   24.20
  -2  -2   2  624.14   24.10
  -2  -2   2  624.94   24.10
  -2  -2   2  629.34   24.10
   1   2  -2    2.60    0.30
   1   2  -2    2.40    0.30
   1   2  -2    2.50    0.20
   1   2  -2    1.80    0.40
   1   2  -2    2.30    0.20
   1   2  -2    1.90    0.30
  -1  -2   2    2.90    0.30
  -1  -2   2    1.90    0.20
  -1  -2   2    2.50    0.30
  -1  -2   2    2.20    0.20
  -1  -2   2    2.10    0.30
   0   2  -2    0.40    0.20
   0   2  -2    0.40    0.20
   0   2  -2    0.20    0.10
   0   2  -2    0.40    0.10
   0   2  -2    0.20    0.10
   0  -2   2    0.20    0.10
   0  -2   2    0.90    0.20
   0  -2   2    0.20    0.20
  -1   2  -2   50.99    2.10
  -1   2  -2   53.39    2.10
  -1   2  -2   50.29    2.10
  -1   2  -2   52.09    2.10
  -1   2  -2   52.09    2.10
  -1   2  -2   53.79    2.10
  -1   2  -2   54.19    2.10
   1  -2   2   53.49    2.10
   1  -2   2   52.99    2.10
   1  -2   2   52.69    2.10
   1  -2   2   51.19    2.10
  -2   2  -2   56.09    2.20
  -2   2  -2   55.69    2.20
  -2   2  -2   53.89    2.20
  -2   2  -2   53.69    2.20
   2  -2   2   53.89    2.20
   2  -2   2   50.89    2.20
   2  -2   2   52.09    2.20
   2  -2   2   52.39    2.20
   2  -2   2   53.09    2.10
  -3   2  -2  602.44   23.70
  -3   2  -2  597.44   23.70
  -3   2  -2  594.34   23.80
  -3   2  -2  603.14   23.70
   3  -2   2  607.34   23.70
   3  -2   2  622.34   23.80
   3  -2   2  629.74   23.70
   3  -2   2  613.94   23.70
   3  -2   2  636.54   23.80
  -4   2  -2   84.09    3.40
  -4   2  -2   84.69    3.40
  -4   2  -2   83.99    3.60
  -4   2  -2   85.09    3.40
   4  -2   2   82.79    3.40
   4  -2   2   78.99    3.50
   4  -2   2   85.99    3.40
   4  -2   2   92.49    3.50
  -5   2  -2   72.89    2.70
  -5   2  -2   57.99    2.60
  -5   2  -2   62.69    2.60
  -5   2  -2   62.49    2.80
   5  -2   2   62.59    2.60
   5  -2   2   61.99    2.70
   5  -2   2   63.99    2.70
   5  -2   2   64.59    2.70
   5  -2   2   60.89    2.60
  -6   2  -2   41.70    2.30
  -6   2  -2   39.30    1.70
  -6   2  -2   40.70    1.90
   6  -2   2   38.50    1.90
   6  -2   2   40.00    1.90
   6  -2   2   37.20    1.80
   6  -2   2   42.30    1.80
   6  -2   2   38.70    1.90
  -7   2  -2    4.60    0.90
  -7   2  -2    2.10    1.00
  -7   2  -2    2.60    0.70
  -7   2  -2    3.10    0.40
   7  -2   2    2.60    0.50
   7  -2   2    4.00    0.70
   7  -2   2    2.70    0.50
   7  -2   2    2.80    0.80
   7  -2   2    3.50    0.70
  -8   2  -2   44.00    3.10
  -8   2  -2   36.60    2.50
  -8   2  -2   36.10    2.50
   8  -2   2   38.90    2.10
   8  -2   2   43.60    1.90
   8  -2   2   35.50    2.20
   8  -2   2   36.20    2.10
   8  -2   2   41.60    2.30
  -9   2  -2    1.10    1.80
  -9   2  -2   -0.10    1.50
   9  -2   2   -0.10    0.80
   9  -2   2    0.10    1.00
 -10   2  -2   15.40    3.00
 -10   2  -2    8.40    2.10
  10   1  -2   12.10    1.80
 -10  -1   2   11.90    2.30
 -10  -1   2   10.40    1.90
   9   1  -2   57.19    2.80
  -9  -1   2   60.29    3.40
  -9  -1   2   65.09    3.80
   8   1  -2  548.35   21.50
   8   1  -2  546.35   21.50
  -8  -1   2  557.54   21.70
  -8  -1   2  544.15   21.70
  -8  -1   2  551.74   21.50
   7   1  -2   12.40    1.00
   7   1  -2   12.00    0.90
   7   1  -2   10.40    1.20
   7   1  -2   11.90    0.70
   7   1  -2   11.80    0.60
  -7  -1   2   11.90    1.20
  -7  -1   2   11.70    0.80
  -7  -1   2   12.60    1.70
  -7  -1   2    9.70    1.40
   6   1  -2    5.20    0.40
   6   1  -2    5.30    0.30
   6   1  -2    3.70    1.10
   6   1  -2    5.90    0.90
   6   1  -2    5.40    0.60
   6   1  -2    5.40    0.70
   6   1  -2    6.60    0.70
  -6  -1   2    4.50    0.70
  -6  -1   2    5.50    0.50
  -6  -1   2    7.60    0.90
  -6  -1   2    5.70    0.60
   5   1  -2   43.30    1.90
   5   1  -2   42.80    2.10
   5   1  -2   40.70    2.30
   5   1  -2   43.90    1.90
   5   1  -2   46.10    1.80
   5   1  -2   44.50    2.10
  -5  -1   2   44.10    2.10
  -5  -1   2   42.20    2.00
  -5  -1   2   44.50    1.80
  -5  -1   2   42.10    1.90
   4   1  -2   71.29    2.90
   4   1  -2   76.09    3.20
   4   1  -2   77.69    3.00
   4   1  -2   77.19    3.00
   4   1  -2   74.89    2.90
   4   1  -2   76.89    3.10
   4   1  -2   68.99    3.10
  -4  -1   2   73.59    3.10
  -4  -1   2   73.39    3.10
  -4  -1   2   72.39    3.00
  -4  -1   2   69.69    3.10
  -4  -1   2   72.19    2.90
   3   1  -2  747.13   29.40
   3   1  -2  761.92   29.30
   3   1  -2  749.53   29.30
   3   1  -2  749.23   29.30
   3   1  -2  763.42   29.40
   3   1  -2  766.72   29.40
   3   1  -2  855.81   29.50
  -3  -1   2  720.53   29.40
  -3  -1   2  761.42   29.40
  -3  -1   2  753.02   29.30
  -3  -1   2  733.23   29.30
  -3  -1   2  749.23   29.30
  -3  -1   2  742.93   29.40
   2   1  -2   28.70    1.20
   2   1  -2   28.10    1.20
   2   1  -2   27.00    1.10
   2   1  -2   27.50    1.20
   2   1  -2   25.90    1.10
  -2  -1   2   26.90    1.10
  -2  -1   2   26.40    1.20
  -2  -1   2   27.50    1.20
  -2  -1   2   26.60    1.20
  -2  -1   2   25.60    1.10
  -2  -1   2   26.00    1.10
   1   1  -2 3965.00  151.68
   1   1  -2 3483.95  151.68
   1   1  -2 3974.90  151.68
   1   1  -2 4367.96  151.68
   1   1  -2 4035.50  151.68
  -1  -1   2 3692.83  151.68
  -1  -1   2 3615.64  151.68
  -1  -1   2 4319.47  151.68
   0   1  -2  370.56   14.50
   0   1  -2  375.36   14.50
   0   1  -2  368.56   14.40
   0   1  -2  373.26   14.50
   0  -1   2  370.96   14.50
   0  -1   2  375.26   14.50
   0  -1   2  386.86   14.50
   0  -1   2  367.56   14.50
   0  -1   2  373.76   14.40
  -1   1  -2  678.13   27.10
  -1   1  -2  644.54   27.10
  -1   1  -2  771.22   27.10
   1  -1   2  674.83   27.10
   1  -1   2  814.52   27.10
   1  -1   2  671.23   27.10
   1  -1   2  654.43   27.10
  -2   1  -2   70.79    2.80
  -2   1  -2   66.99    2.80
  -2   1  -2   68.09    2.80
  -2   1  -2   70.49    2.80
   2  -1   2   70.29    2.80
   2  -1   2   70.39    2.80
   2  -1   2   73.09    2.80
   2  -1   2   68.59    2.80
  -3   1  -2 1322.37   57.19
  -3   1  -2 1345.47   57.19
  -3   1  -2 1314.37   57.19
  -3   1  -2 1731.53   57.19
  -3   1  -2 1344.17   57.19
   3  -1   2 1598.84   57.19
   3  -1   2 1702.83   57.19
  -4   1  -2  181.38    7.20
  -4   1  -2  183.58    7.30
  -4   1  -2  186.88    7.30
  -4   1  -2  181.48    7.20
  -4   1  -2  184.48    7.40
   4  -1   2  184.78    7.30
   4  -1   2  190.38    7.20
   4  -1   2  192.58    7.30
   4  -1   2  180.88    7.30
  -5   1  -2   28.50    1.50
  -5   1  -2   30.20    1.50
  -5   1  -2   30.00    1.30
  -5   1  -2   30.90    1.80
  -5   1  -2   30.70    1.40
   5  -1   2   33.80    1.30
   5  -1   2   29.90    1.40
   5  -1   2   33.20    1.50
   5  -1   2   31.60    1.40
   5  -1   2   31.90    1.50
  -6   1  -2  139.59    5.70
  -6   1  -2  134.09    5.80
  -6   1  -2  148.99    5.80
  -6   1  -2  140.79    5.60
  -6   1  -2  143.09    5.90
   6  -1   2  144.19    5.60
   6  -1   2  136.59    5.60
   6  -1   2  147.79    5.70
   6  -1   2  139.79    5.60
   6  -1   2  140.49    5.70
  -7   1  -2  155.58    6.60
  -7   1  -2  161.28    6.50
  -7   1  -2  166.98    6.80
  -7   1  -2  163.08    6.50
   7  -1   2  166.18    6.50
   7  -1   2  155.88    6.40
   7  -1   2  153.28    6.30
   7  -1   2  155.98    6.50
  -8   1  -2   17.60    2.10
  -8   1  -2   18.90    2.70
  -8   1  -2   17.20    1.90
   8  -1   2   18.40    2.50
   8  -1   2   20.10    1.40
  -9   1  -2    1.20    1.40
  -9   1  -2    1.20    2.00
   9  -1   2    1.40    0.80
   9  -1   2    2.40    1.10
 -10   1  -2    6.70    3.30
  11   0  -2    2.80    2.20
 -11   0   2    1.50    2.90
 -11   0   2    1.40    2.10
  10   0  -2   29.10    3.10
 -10   0   2   24.80    3.00
 -10   0   2   26.80    3.70
   9   0  -2   15.40    1.30
   9   0  -2   14.70    2.10
  -9   0   2   11.50    1.80
  -9   0   2   15.10    2.10
   8   0  -2   78.49    3.80
   8   0  -2   84.59    3.60
   8   0  -2   88.99    3.40
   8   0  -2   85.09    3.80
  -8   0   2   90.09    3.70
  -8   0   2   83.69    4.00
  -8   0   2   86.09    4.10
   7   0  -2  124.99    5.10
   7   0  -2  127.89    5.60
   7   0  -2  128.99    5.10
   7   0  -2  129.19    5.30
   7   0  -2  126.59    5.00
   7   0  -2  127.79    5.00
   7   0  -2  123.79    5.20
   7   0  -2  120.29    5.00
  -7   0   2  135.09    5.20
  -7   0   2  132.39    5.50
  -7   0   2  131.09    5.40
  -7   0   2  126.59    5.10
   6   0  -2   43.50    1.90
   6   0  -2   44.10    1.80
   6   0  -2   45.30    1.80
   6   0  -2   43.70    1.90
   6   0  -2   49.00    2.30
   6   0  -2   46.20    2.40
   6   0  -2   45.80    2.10
   6   0  -2   46.30    2.10
   6   0  -2   48.50    2.00
   6   0  -2   46.20    2.50
  -6   0   2   46.60    2.30
  -6   0   2   46.30    2.00
  -6   0   2   47.10    2.30
  -6   0   2   43.00    2.00
   5   0  -2  155.68    6.10
   5   0  -2  145.29    6.10
   5   0  -2  149.99    6.10
   5   0  -2  152.48    5.80
   5   0  -2  146.39    5.80
   5   0  -2  154.18    5.90
   5   0  -2  149.99    6.00
  -5   0   2  147.69    5.90
  -5   0   2  151.88    6.10
  -5   0   2  145.79    6.10
  -5   0   2  147.29    6.00
   4   0  -2   10.30    0.90
   4   0  -2    9.50    0.90
   4   0  -2   12.10    0.90
   4   0  -2   10.40    0.70
   4   0  -2   10.60    0.60
  -4   0   2   10.00    0.60
  -4   0   2   10.90    0.80
  -4   0   2    9.30    0.80
  -4   0   2   11.80    0.90
   3   0  -2  118.79    4.70
   3   0  -2  114.39    4.60
   3   0  -2  119.09    4.60
   3   0  -2  124.59    4.70
   3   0  -2  114.89    4.70
  -3   0   2  109.99    4.60
  -3   0   2  112.89    4.60
  -3   0   2  117.89    4.70
  -3   0   2  115.29    4.60
   2   0  -2  412.86   16.00
   2   0  -2  409.06   15.90
   2   0  -2  421.76   15.90
   2   0  -2  412.16   16.00
   2   0  -2  414.56   15.90
   2   0  -2  419.96   16.00
   2   0  -2  415.36   16.00
  -2   0   2  407.36   15.90
  -2   0   2  404.06   16.00
  -2   0   2  402.66   15.90
  -2   0   2  402.06   16.00
   1   0  -2   20.40    0.80
   1   0  -2   19.00    0.90
   1   0  -2   20.40    0.80
   1   0  -2   20.20    0.80
   1   0  -2   19.90    0.90
   1   0  -2   19.60    0.80
  -1   0   2   18.90    0.80
  -1   0   2   18.50    0.80
  -1   0   2   19.40    0.80
  -1   0   2   19.60    0.80
  -1   0   2   18.90    0.80
   0   0  -2 1644.44   58.49
   0   0  -2 1300.27   58.49
   0   0   2 1396.56   58.49
   0   0   2 1691.73   58.59
   0   0   2 1548.35   58.49
  -1   0  -2  426.06   16.20
  -1   0  -2  424.66   16.30
  -1   0  -2  423.06   16.30
   1   0   2  412.76   16.30
   1   0   2  423.26   16.20
   1   0   2  426.76   16.30
   1   0   2  409.46   16.30
   1   0   2  413.36   16.30
  -2   0  -2   -0.10    0.10
  -2   0  -2    0.00    0.10
  -2   0  -2    0.00    0.20
   2   0   2    0.00    0.10
   2   0   2    0.10    0.20
   2   0   2    0.00    0.20
   2   0   2    0.00    0.10
  -3   0  -2  467.15   17.30
  -3   0  -2  448.56   17.40
  -3   0  -2  439.06   17.40
  -3   0  -2  451.65   17.40
   3   0   2  435.86   17.40
   3   0   2  426.96   17.40
   3   0   2  464.25   17.30
  -4   0  -2    4.90    0.70
  -4   0  -2    3.90    0.50
  -4   0  -2    2.80    0.60
  -4   0  -2    3.70    0.40
   4   0   2    5.10    0.60
   4   0   2    3.50    0.40
   4   0   2    4.20    0.40
   4   0   2    3.70    0.50
  -5   0  -2   35.80    1.80
  -5   0  -2   38.30    1.70
  -5   0  -2   36.20    1.60
  -5   0  -2   38.20    1.80
  -5   0  -2   35.30    2.00
  -5   0  -2   36.90    1.50
   5   0   2   37.70    1.60
   5   0   2   38.30    1.60
   5   0   2   38.10    1.70
   5   0   2   32.80    1.70
   5   0   2   34.30    1.60
  -6   0  -2    9.60    1.00
  -6   0  -2   10.70    1.20
  -6   0  -2    9.60    0.70
  -6   0  -2   10.40    0.70
  -6   0  -2    7.80    1.10
  -6   0  -2    7.70    1.10
   6   0   2   10.30    0.80
   6   0   2    9.10    0.70
   6   0   2    9.60    1.10
   6   0   2    8.90    0.90
  -7   0  -2    0.10    0.90
  -7   0  -2    0.20    0.70
  -7   0  -2    1.30    1.20
  -7   0  -2   -0.30    0.90
   7   0   2   -0.60    0.80
   7   0   2    0.20    0.50
   7   0   2   -0.30    0.60
   7   0   2   -0.10    0.50
  -8   0  -2    1.10    1.40
  -8   0  -2    1.20    1.00
  -8   0  -2    0.80    1.20
   8   0   2    1.50    0.90
   8   0   2    1.10    0.70
  -9   0  -2    3.00    2.30
   9   0   2    2.30    1.30
 -10   0  -2   -0.40    4.80
  11  -1  -2   10.70    2.20
 -11   1   2    8.70    2.10
 -11   1   2    9.70    2.70
  10  -1  -2   61.59    3.60
 -10   1   2   41.50    3.50
 -10   1   2   54.49    4.00
   9  -1  -2    0.00    1.10
   9  -1  -2    0.30    0.60
  -9   1   2    0.20    0.60
  -9   1   2    0.80    1.20
   8  -1  -2  256.07    9.60
   8  -1  -2  222.78   10.10
   8  -1  -2  247.48    9.80
   8  -1  -2  233.68    9.60
   8  -1  -2  251.27    9.80
  -8   1   2  251.07    9.70
  -8   1   2  246.78   10.00
  -8   1   2  235.48    9.90
  -8   1   2  252.97    9.60
   7  -1  -2   27.80    1.30
   7  -1  -2   29.30    1.70
   7  -1  -2   27.60    1.20
   7  -1  -2   26.60    2.00
   7  -1  -2   27.50    1.40
   7  -1  -2   28.90    1.70
   7  -1  -2   29.70    1.30
   7  -1  -2   28.40    2.20
   7  -1  -2   28.70    1.20
  -7   1   2   32.30    1.80
  -7   1   2   28.40    1.40
  -7   1   2   27.20    1.90
   6  -1  -2    1.80    0.30
   6  -1  -2    1.20    0.80
   6  -1  -2    1.30    0.30
   6  -1  -2    0.90    0.50
   6  -1  -2    1.20    0.20
   6  -1  -2    1.30    0.60
   6  -1  -2    1.30    0.50
   6  -1  -2    1.00    0.20
   6  -1  -2    1.60    0.20
   6  -1  -2    0.70    0.80
  -6   1   2    1.20    0.60
  -6   1   2    1.10    0.40
  -6   1   2    1.40    0.60
   5  -1  -2   38.40    1.60
   5  -1  -2   38.60    1.50
   5  -1  -2   41.30    1.90
   5  -1  -2   38.60    1.60
   5  -1  -2   38.80    1.60
   5  -1  -2   37.90    1.50
   5  -1  -2   36.70    1.70
   5  -1  -2   36.70    1.90
   5  -1  -2   40.70    1.80
  -5   1   2   38.90    1.80
  -5   1   2   38.20    1.80
  -5   1   2   38.40    1.70
  -5   1   2   40.10    1.90
   4  -1  -2  100.49    3.90
   4  -1  -2   98.59    4.00
   4  -1  -2  103.59    4.10
   4  -1  -2  102.69    4.10
   4  -1  -2  101.29    3.90
   4  -1  -2   97.99    4.10
   4  -1  -2  101.59    4.00
   4  -1  -2  101.29    3.90
   4  -1  -2   99.89    3.90
   4  -1  -2  101.09    3.90
  -4   1   2   96.59    4.10
  -4   1   2  104.29    4.10
  -4   1   2   98.39    4.00
  -4   1   2   96.79    4.10
   3  -1  -2  375.76   14.40
   3  -1  -2  431.06   14.70
   3  -1  -2  377.16   14.40
   3  -1  -2  371.56   14.50
   3  -1  -2  367.56   14.50
   3  -1  -2  369.36   14.50
  -3   1   2  366.66   14.50
  -3   1   2  366.56   14.60
  -3   1   2  371.16   14.50
  -3   1   2  360.26   14.50
  -3   1   2  354.96   14.50
   2  -1  -2 5821.42  217.58
   2  -1  -2 5702.93  217.58
   2  -1  -2 5847.62  217.58
   2  -1  -2 5178.68  217.58
  -2   1   2 5208.68  217.58
  -2   1   2 6089.79  217.58
   1  -1  -2 2656.93   97.79
   1  -1  -2 2670.33   97.79
   1  -1  -2 2157.08   97.79
  -1   1   2 2685.03   97.79
  -1   1   2 2771.82   97.79
  -1   1   2 2266.27   97.79
   0  -1  -2 1120.39   43.80
   0  -1  -2 1149.08   43.80
   0  -1  -2 1191.98   43.80
   0  -1  -2 1134.69   43.80
   0   1   2 1075.99   43.80
  -1  -1  -2    0.20    0.20
  -1  -1  -2    0.10    0.20
  -1  -1  -2    0.10    0.20
  -1  -1  -2    0.20    0.20
  -1  -1  -2    0.20    0.10
   1   1   2    0.10    0.20
   1   1   2    0.10    0.10
   1   1   2    0.30    0.20
   1   1   2    0.20    0.10
   1   1   2    0.10    0.20
  -2  -1  -2   34.00    1.40
  -2  -1  -2   33.80    1.40
  -2  -1  -2   32.20    1.30
  -2  -1  -2   31.00    1.40
   2   1   2   33.30    1.50
   2   1   2   33.80    1.40
   2   1   2   33.30    1.40
   2   1   2   31.90    1.40
   2   1   2   31.70    1.30
  -3  -1  -2  643.04   24.60
  -3  -1  -2  641.04   24.50
  -3  -1  -2  640.54   24.60
  -3  -1  -2  631.24   24.50
   3   1   2  609.64   24.50
   3   1   2  636.44   24.60
   3   1   2  644.84   24.60
   3   1   2  636.24   24.50
   3   1   2  618.64   24.50
  -4  -1  -2   40.70    1.80
  -4  -1  -2   42.30    1.70
  -4  -1  -2   41.60    1.80
  -4  -1  -2   40.20    1.90
  -4  -1  -2   39.30    2.10
  -4  -1  -2   40.80    1.70
   4   1   2   39.40    1.80
   4   1   2   41.20    1.70
   4   1   2   43.50    1.90
   4   1   2   42.40    1.90
   4   1   2   41.60    1.90
  -5  -1  -2  133.69    5.40
  -5  -1  -2  143.69    5.60
  -5  -1  -2  132.89    5.80
  -5  -1  -2  139.99    5.60
  -5  -1  -2  144.59    5.50
  -5  -1  -2  136.99    5.60
   5   1   2  140.09    5.60
   5   1   2  134.09    5.50
   5   1   2  135.59    5.50
   5   1   2  131.49    5.40
   5   1   2  137.29    5.60
   5   1   2  145.99    5.60
  -6  -1  -2  144.39    6.00
  -6  -1  -2  152.18    6.20
  -6  -1  -2  146.59    6.00
  -6  -1  -2  143.09    5.90
  -6  -1  -2  144.09    6.00
   6   1   2  145.99    6.00
   6   1   2  147.49    5.80
   6   1   2  150.58    6.10
   6   1   2  144.39    5.90
   6   1   2  147.89    6.00
  -7  -1  -2    4.50    0.90
  -7  -1  -2    6.00    1.10
  -7  -1  -2    6.20    1.30
   7   1   2    6.80    0.90
   7   1   2    6.90    0.70
   7   1   2    6.70    0.90
   7   1   2    8.80    2.10
  -8  -1  -2    8.30    2.00
   8   1   2    5.20    1.10
   8   1   2    5.30    0.80
  -9  -1  -2   10.10    2.90
   9   1   2   10.20    1.60
  11  -2  -2   -0.30    2.00
 -11   2   2    1.80    2.00
 -11   2   2   -1.10    2.30
  10  -2  -2   75.69    3.90
 -10   2   2   65.59    3.90
 -10   2   2   67.39    4.40
   9  -2  -2   24.30    1.30
   9  -2  -2   28.20    2.20
  -9   2   2   27.80    2.50
  -9   2   2   24.80    2.20
  -9   2   2   23.90    1.60
   8  -2  -2  143.09    5.70
   8  -2  -2  142.49    5.70
   8  -2  -2  141.89    6.30
   8  -2  -2  147.59    5.70
   8  -2  -2  137.89    5.70
   8  -2  -2  148.79    5.90
  -8   2   2  148.19    6.20
  -8   2   2  150.28    5.80
  -8   2   2  134.09    6.10
   7  -2  -2   21.60    1.10
   7  -2  -2   23.20    1.50
   7  -2  -2   21.90    1.90
   7  -2  -2   25.10    2.10
   7  -2  -2   22.40    1.10
   7  -2  -2   23.40    1.10
   7  -2  -2   23.60    1.00
  -7   2   2   23.80    1.30
  -7   2   2   24.50    1.60
  -7   2   2   21.90    1.70
   6  -2  -2  192.78    7.60
   6  -2  -2  188.98    7.40
   6  -2  -2  193.68    7.50
   6  -2  -2  190.18    7.70
   6  -2  -2  190.18    7.40
   6  -2  -2  191.18    7.40
   6  -2  -2  191.68    7.40
  -6   2   2  186.18    7.70
  -6   2   2  189.48    7.70
  -6   2   2  189.58    7.50
   5  -2  -2  217.98    8.70
   5  -2  -2  220.08    8.60
   5  -2  -2  218.88    8.50
   5  -2  -2  220.98    8.50
   5  -2  -2  214.98    8.50
   5  -2  -2  223.38    8.70
   5  -2  -2  221.08    8.60
   5  -2  -2  218.38    8.50
  -5   2   2  219.08    8.60
  -5   2   2  216.78    8.70
  -5   2   2  210.18    8.70
  -5   2   2  216.78    8.50
   4  -2  -2   25.30    1.10
   4  -2  -2   25.50    1.10
   4  -2  -2   26.10    1.30
   4  -2  -2   26.00    1.10
   4  -2  -2   26.60    1.20
   4  -2  -2   26.10    1.20
  -4   2   2   25.50    1.20
  -4   2   2   25.40    1.00
  -4   2   2   25.10    1.20
  -4   2   2   23.20    1.00
  -4   2   2   24.90    1.10
  -4   2   2   23.80    1.30
   3  -2  -2 7009.20  244.58
   3  -2  -2 5840.52  244.48
   3  -2  -2 7021.30  244.68
   3  -2  -2 6163.68  244.48
   3  -2  -2 6221.48  244.48
   3  -2  -2 6149.48  244.48
  -3   2   2 6127.69  244.48
  -3   2   2 5866.21  244.48
  -3   2   2 7094.89  244.58
  -3   2   2 6306.17  244.48
  -3   2   2 5923.61  244.58
   2  -2  -2 2557.34   99.49
   2  -2  -2 2740.63   99.49
   2  -2  -2 3071.69   99.39
   2  -2  -2 2358.46   99.39
  -2   2   2 2289.07   99.49
  -2   2   2 2464.35   99.39
  -2   2   2 2785.72   99.49
  -2   2   2 2345.67   99.39
   1  -2  -2   96.69    3.80
   1  -2  -2   93.19    3.70
   1  -2  -2   91.29    3.70
   1  -2  -2   98.69    3.80
   1  -2  -2   95.59    3.70
   1  -2  -2   91.59    3.80
   1  -2  -2   92.99    3.70
  -1   2   2   97.49    3.70
  -1   2   2   95.69    3.80
  -1   2   2  100.19    3.80
  -1   2   2   94.99    3.70
  -1   2   2   97.19    3.80
  -1   2   2   93.69    3.70
  -1   2   2   92.99    3.70
   0  -2  -2    0.40    0.10
   0  -2  -2    0.40    0.10
   0  -2  -2    0.20    0.20
   0  -2  -2    0.10    0.20
   0  -2  -2    0.70    0.30
   0  -2  -2    0.20    0.20
   0  -2  -2    0.20    0.20
   0   2   2    0.60    0.10
   0   2   2    0.20    0.20
   0   2   2    0.20    0.20
   0   2   2    0.30    0.20
   0   2   2    0.50    0.20
  -1  -2  -2    6.30    0.50
  -1  -2  -2    5.60    0.30
  -1  -2  -2    5.60    0.50
  -1  -2  -2    5.80    0.50
  -1  -2  -2    6.20    0.50
  -1  -2  -2    5.70    0.40
   1   2   2    6.30    0.40
   1   2   2    5.40    0.50
   1   2   2    6.00    0.50
   1   2   2    4.30    0.50
   1   2   2    5.70    0.40
   1   2   2    5.10    0.40
  -2  -2  -2 1318.97   54.19
  -2  -2  -2 1393.86   54.09
  -2  -2  -2 1384.76   54.19
  -2  -2  -2 1373.56   54.09
   2   2   2 1633.44   54.19
   2   2   2 1387.36   54.19
   2   2   2 1314.47   54.09
  -3  -2  -2   60.49    2.60
  -3  -2  -2   60.09    2.50
  -3  -2  -2   63.89    2.40
  -3  -2  -2   60.29    2.50
  -3  -2  -2   61.49    2.60
   3   2   2   58.69    2.50
   3   2   2   62.99    2.70
   3   2   2   59.89    2.60
   3   2   2   60.69    2.50
   3   2   2   59.59    2.50
  -4  -2  -2   34.60    1.40
  -4  -2  -2   31.40    1.50
  -4  -2  -2   32.70    1.40
  -4  -2  -2   32.20    1.70
  -4  -2  -2   29.60    1.50
   4   2   2   33.20    1.70
   4   2   2   32.50    1.60
   4   2   2   30.50    1.50
   4   2   2   29.00    1.40
   4   2   2   31.20    1.50
  -5  -2  -2   19.00    1.70
  -5  -2  -2   16.10    1.20
  -5  -2  -2   18.90    1.30
  -5  -2  -2   19.30    1.00
  -5  -2  -2   18.80    1.50
  -5  -2  -2   19.50    1.00
   5   2   2   18.50    1.10
   5   2   2   16.90    1.20
   5   2   2   21.30    1.30
   5   2   2   20.00    1.10
   5   2   2   19.70    1.40
   5   2   2   19.50    1.00
  -6  -2  -2   60.79    2.90
  -6  -2  -2   68.99    3.40
  -6  -2  -2   59.69    2.80
  -6  -2  -2   60.29    3.10
   6   2   2   65.19    2.60
   6   2   2   58.79    2.90
   6   2   2   61.69    2.70
   6   2   2   63.49    3.00
   6   2   2   62.19    2.90
  -7  -2  -2    4.00    1.00
  -7  -2  -2    6.20    1.50
   7   2   2    4.80    1.00
   7   2   2    6.90    0.80
  -8  -2  -2   11.70    2.40
   8   2   2   10.60    1.40
   8   2   2    9.00    1.40
  -9  -2  -2   16.80    4.20
   9   2   2   10.90    1.80
  12  -3  -2    2.70    2.50
 -12   3   2    4.20    2.60
 -12   3   2    4.50    3.50
  11  -3  -2    3.70    2.00
 -11   3   2    4.20    2.00
 -11   3   2    1.00    2.10
  10  -3  -2    2.10    1.50
 -10   3   2    1.20    1.40
 -10   3   2    2.20    1.40
   9  -3  -2   36.90    1.80
   9  -3  -2   43.00    2.60
  -9   3   2   35.00    2.50
  -9   3   2   40.80    2.10
  -9   3   2   40.20    2.70
   8  -3  -2    0.10    0.50
   8  -3  -2    0.50    0.50
   8  -3  -2    1.10    0.40
   8  -3  -2    0.20    0.80
   8  -3  -2    1.20    0.40
   8  -3  -2    1.10    1.20
   8  -3  -2    0.80    0.40
  -8   3   2    1.30    0.90
  -8   3   2    0.20    0.60
  -8   3   2    1.80    1.00
   7  -3  -2   10.60    0.80
   7  -3  -2    9.30    1.30
   7  -3  -2   11.00    0.70
   7  -3  -2    9.50    0.70
   7  -3  -2   10.30    1.20
   7  -3  -2   10.50    0.70
  -7   3   2   10.00    1.40
  -7   3   2   11.30    0.90
  -7   3   2   10.90    1.30
   6  -3  -2   10.20    0.60
   6  -3  -2    9.00    0.90
   6  -3  -2   10.90    0.70
   6  -3  -2    8.70    0.70
   6  -3  -2    8.80    1.40
  -6   3   2   10.80    1.10
  -6   3   2   10.80    0.70
  -6   3   2    9.00    0.80
  -6   3   2   10.90    1.10
   5  -3  -2   92.09    3.70
   5  -3  -2   86.19    3.90
   5  -3  -2   91.29    3.60
   5  -3  -2   94.89    3.70
   5  -3  -2   87.09    3.70
   5  -3  -2   97.19    3.60
  -5   3   2   87.49    3.80
  -5   3   2   94.19    3.60
  -5   3   2   92.29    3.70
  -5   3   2   92.49    3.70
  -5   3   2   93.89    3.60
  -5   3   2   88.49    3.80
   4  -3  -2  544.15   20.90
   4  -3  -2  552.84   21.00
   4  -3  -2  553.74   20.90
   4  -3  -2  536.15   20.90
   4  -3  -2  536.15   20.90
   4  -3  -2  510.05   20.90
  -4   3   2  547.05   20.90
  -4   3   2  536.95   21.00
  -4   3   2  544.75   20.90
  -4   3   2  526.95   21.00
  -4   3   2  541.85   20.90
   3  -3  -2   10.60    0.60
   3  -3  -2   12.70    0.80
   3  -3  -2   11.20    0.70
   3  -3  -2   12.30    0.70
   3  -3  -2   12.80    0.60
   3  -3  -2   10.80    0.80
  -3   3   2   11.80    0.60
  -3   3   2   13.30    0.70
  -3   3   2   12.00    0.60
  -3   3   2   11.60    0.80
  -3   3   2   14.30    0.90
  -3   3   2   12.30    0.50
   2  -3  -2  401.56   14.60
   2  -3  -2  364.06   14.60
   2  -3  -2  369.56   14.60
   2  -3  -2  390.26   14.50
   2  -3  -2  363.26   14.60
   2  -3  -2  377.16   14.50
   2  -3  -2  367.76   14.60
  -2   3   2  356.96   14.60
  -2   3   2  364.16   14.60
  -2   3   2  378.46   14.50
  -2   3   2  380.66   14.60
  -2   3   2  380.46   14.60
  -2   3   2  371.76   14.60
  -2   3   2  385.76   14.60
   1  -3  -2  540.95   21.10
   1  -3  -2  537.75   21.10
   1  -3  -2  540.65   21.10
   1  -3  -2  528.85   21.10
   1  -3  -2  550.44   21.10
   1  -3  -2  537.95   21.10
   1  -3  -2  539.15   21.20
  -1   3   2  530.05   21.10
  -1   3   2  571.34   21.10
  -1   3   2  560.44   21.10
  -1   3   2  552.14   21.20
  -1   3   2  554.74   21.10
  -1   3   2  535.75   21.10
  -1   3   2  541.45   21.10
   0  -3  -2   80.49    3.40
   0  -3  -2   85.79    3.40
   0  -3  -2   85.89    3.40
   0  -3  -2   86.89    3.40
   0  -3  -2   83.89    3.50
   0  -3  -2   88.49    3.40
   0   3   2   83.69    3.40
   0   3   2   83.79    3.50
   0   3   2   85.59    3.40
   0   3   2   87.09    3.50
   0   3   2   84.89    3.40
   0   3   2   88.59    3.40
  -1  -3  -2  510.95   19.50
  -1  -3  -2  512.25   19.60
  -1  -3  -2  494.45   19.60
  -1  -3  -2  479.45   19.60
  -1  -3  -2  518.05   19.50
  -1  -3  -2  486.75   19.50
   1   3   2  501.35   19.60
   1   3   2  497.55   19.50
   1   3   2  515.75   19.60
   1   3   2  521.85   19.60
   1   3   2  502.35   19.60
  -2  -3  -2   34.60    1.60
  -2  -3  -2   36.30    1.50
  -2  -3  -2   34.90    1.70
  -2  -3  -2   36.80    1.60
  -2  -3  -2   35.80    1.70
   2   3   2   36.70    1.60
   2   3   2   37.10    1.50
   2   3   2   33.90    1.60
   2   3   2   36.60    1.60
  -3  -3  -2   44.70    1.80
  -3  -3  -2   42.20    1.80
  -3  -3  -2   42.40    2.00
  -3  -3  -2   42.10    1.90
  -3  -3  -2   42.00    1.80
   3   3   2   44.20    1.90
   3   3   2   43.40    1.80
   3   3   2   40.90    1.90
   3   3   2   42.70    1.90
   3   3   2   40.50    1.90
  -4  -3  -2   -0.30    0.50
  -4  -3  -2   -0.10    0.30
  -4  -3  -2   -0.20    0.60
  -4  -3  -2   -0.10    0.40
  -4  -3  -2    0.00    0.40
   4   3   2   -0.30    0.60
   4   3   2   -0.10    0.40
   4   3   2    0.10    0.50
   4   3   2   -0.50    0.40
   4   3   2   -0.10    0.40
  -5  -3  -2    4.50    0.80
  -5  -3  -2    4.10    1.10
  -5  -3  -2    3.60    0.40
  -5  -3  -2    4.20    1.00
  -5  -3  -2    3.10    0.70
   5   3   2    3.50    0.60
   5   3   2    4.60    0.90
   5   3   2    2.20    0.70
   5   3   2    3.30    0.70
   5   3   2    4.00    0.70
   5   3   2    4.80    0.50
  -6  -3  -2   17.70    1.50
   6   3   2   18.00    2.00
   6   3   2   15.70    1.20
   6   3   2   16.60    1.50
  -7  -3  -2    2.50    1.10
  -7  -3  -2    1.40    1.70
   7   3   2    2.40    1.10
   7   3   2    2.40    0.80
  -8  -3  -2   16.20    2.90
   8   3   2   15.30    2.00
  12  -4  -2   -0.30    2.70
 -12   4   2    0.20    2.50
  11  -4  -2    4.00    1.90
 -11   4   2    3.90    1.90
 -11   4   2    5.40    2.20
  10  -4  -2   -0.80    1.30
 -10   4   2   -0.80    1.60
 -10   4   2    0.50    1.40
   9  -4  -2  107.19    4.40
   9  -4  -2  108.49    4.80
  -9   4   2  105.89    5.00
  -9   4   2  102.09    5.00
  -9   4   2  115.69    4.60
   8  -4  -2   82.09    3.20
   8  -4  -2   77.29    3.20
   8  -4  -2   79.09    3.50
  -8   4   2   74.29    3.30
  -8   4   2   75.49    3.60
  -8   4   2   75.19    3.70
   7  -4  -2    9.30    0.70
   7  -4  -2    8.90    0.70
   7  -4  -2    9.00    0.90
   7  -4  -2    8.90    1.10
  -7   4   2   10.60    0.90
  -7   4   2   10.20    1.30
  -7   4   2    8.90    0.60
  -7   4   2   10.50    1.00
  -7   4   2    9.20    0.50
   6  -4  -2   23.80    1.10
   6  -4  -2   23.10    1.10
   6  -4  -2   23.90    1.80
   6  -4  -2   20.00    1.20
   6  -4  -2   22.90    1.40
  -6   4   2   24.10    1.00
  -6   4   2   21.30    1.50
  -6   4   2   23.70    1.30
  -6   4   2   22.30    1.30
  -6   4   2   22.80    1.00
  -6   4   2   25.00    1.70
   5  -4  -2  139.99    5.90
   5  -4  -2  148.09    5.70
   5  -4  -2  142.59    5.70
   5  -4  -2  140.39    5.60
   5  -4  -2  150.08    5.80
   5  -4  -2  139.49    5.70
  -5   4   2  145.19    5.80
  -5   4   2  144.09    5.60
  -5   4   2  139.49    5.70
  -5   4   2  140.69    5.60
   4  -4  -2 1732.53   68.39
   4  -4  -2 1981.30   68.29
   4  -4  -2 1738.93   68.39
  -4   4   2 1802.12   68.29
  -4   4   2 1739.03   68.29
  -4   4   2 1700.63   68.39
  -4   4   2 1682.73   68.39
   3  -4  -2  408.06   15.80
   3  -4  -2  391.56   15.70
   3  -4  -2  400.86   15.70
   3  -4  -2  420.76   15.70
  -3   4   2  419.86   15.70
  -3   4   2  399.16   15.80
  -3   4   2  405.36   15.70
  -3   4   2  401.66   15.70
  -3   4   2  405.56   15.80
  -3   4   2  394.36   15.80
  -3   4   2  406.46   15.80
   2  -4  -2  122.99    4.60
   2  -4  -2  133.99    5.00
   2  -4  -2  124.69    4.60
   2  -4  -2  113.19    4.60
   2  -4  -2  107.89    4.60
   2  -4  -2  112.89    4.70
  -2   4   2  110.39    4.70
  -2   4   2  111.79    4.60
  -2   4   2  122.89    4.80
  -2   4   2  113.99    4.70
  -2   4   2  112.69    4.60
  -2   4   2  108.79    4.60
   1  -4  -2   98.89    3.70
   1  -4  -2   90.69    3.70
   1  -4  -2   92.79    3.70
   1  -4  -2   98.59    3.80
   1  -4  -2   96.89    3.70
   1  -4  -2   92.79    3.80
  -1   4   2   90.29    3.70
  -1   4   2   93.39    3.70
  -1   4   2   85.39    3.80
  -1   4   2   90.79    3.70
  -1   4   2   90.49    3.70
   0  -4  -2   37.60    1.70
   0  -4  -2   39.30    1.70
   0  -4  -2   39.50    1.80
   0  -4  -2   45.60    1.80
   0  -4  -2   41.20    1.80
   0  -4  -2   40.00    1.70
   0   4   2   41.70    1.70
   0   4   2   40.10    1.70
   0   4   2   43.90    1.90
   0   4   2   40.00    1.80
   0   4   2   40.00    1.80
   0   4   2   40.70    1.80
  -1  -4  -2   88.59    3.80
  -1  -4  -2   90.59    3.70
  -1  -4  -2   94.49    3.80
  -1  -4  -2   93.29    3.70
  -1  -4  -2   93.39    3.70
  -1  -4  -2   87.49    3.60
   1   4   2   92.09    3.70
   1   4   2   93.19    3.70
   1   4   2   94.59    3.70
   1   4   2   91.69    3.70
   1   4   2   86.49    3.70
  -2  -4  -2   43.10    1.80
  -2  -4  -2   39.70    1.90
  -2  -4  -2   39.20    1.80
  -2  -4  -2   41.30    1.70
  -2  -4  -2   40.80    1.90
  -2  -4  -2   41.00    2.00
   2   4   2   41.00    1.80
   2   4   2   39.00    1.90
   2   4   2   44.00    1.90
   2   4   2   41.70    1.90
   2   4   2   39.50    1.80
   2   4   2   42.60    2.10
  -3  -4  -2  217.18    8.40
  -3  -4  -2  217.18    8.60
  -3  -4  -2  213.48    8.40
  -3  -4  -2  222.68    8.60
  -3  -4  -2  207.98    8.50
   3   4   2  217.78    8.80
   3   4   2  215.68    8.50
   3   4   2  217.18    8.50
   3   4   2  216.08    8.70
   3   4   2  209.28    8.50
   3   4   2  214.48    8.40
   3   4   2  212.58    8.60
  -4  -4  -2    7.60    0.60
  -4  -4  -2   10.20    0.80
  -4  -4  -2    8.30    1.10
  -4  -4  -2    9.60    1.40
  -4  -4  -2    7.50    1.10
   4   4   2    9.40    1.10
   4   4   2    9.60    1.20
   4   4   2    7.80    0.80
   4   4   2    9.00    0.90
   4   4   2    8.00    0.80
  -5  -4  -2   27.70    1.80
  -5  -4  -2   28.20    2.40
   5   4   2   30.50    1.80
   5   4   2   29.30    1.90
   5   4   2   30.60    1.60
   5   4   2   28.20    2.40
  -6  -4  -2   20.60    2.10
  -6  -4  -2   23.40    1.90
   6   4   2   21.30    1.50
   6   4   2   21.70    1.90
  -7  -4  -2    0.70    1.80
   7   4   2    0.50    1.30
   7   4   2    2.10    1.00
  -8  -4  -2   32.60    3.90
   8   4   2   32.90    3.10
 -12   5   2    1.50    4.50
 -11   5   2   21.70    3.40
  10  -5  -2    5.00    1.40
 -10   5   2    7.40    1.60
   9  -5  -2    0.00    1.00
   9  -5  -2   -0.10    0.50
  -9   5   2    0.00    0.80
   8  -5  -2   22.40    1.20
   8  -5  -2   23.90    1.80
   8  -5  -2   22.90    1.30
   8  -5  -2   23.40    1.50
  -8   5   2   25.20    1.60
  -8   5   2   25.50    2.00
   7  -5  -2   61.49    2.70
   7  -5  -2   61.69    2.80
   7  -5  -2   65.49    3.00
   7  -5  -2   65.89    2.70
  -7   5   2   70.69    2.90
  -7   5   2   67.39    2.70
  -7   5   2   62.79    2.90
  -7   5   2   64.69    3.10
   6  -5  -2    2.70    0.60
   6  -5  -2    2.70    0.40
   6  -5  -2    2.50    0.60
   6  -5  -2    2.50    0.50
   6  -5  -2    3.80    0.40
   6  -5  -2    3.10    1.00
  -6   5   2    3.00    0.60
  -6   5   2    2.40    0.90
  -6   5   2    2.00    0.70
  -6   5   2    2.20    0.40
   5  -5  -2  462.25   18.10
   5  -5  -2  458.95   18.00
   5  -5  -2  461.35   18.20
   5  -5  -2  471.35   18.00
   5  -5  -2  452.85   18.00
   5  -5  -2  460.45   18.00
  -5   5   2  464.65   18.10
  -5   5   2  463.25   18.00
  -5   5   2  474.85   18.10
  -5   5   2  444.56   18.10
  -5   5   2  475.35   18.00
   4  -5  -2   88.89    3.60
   4  -5  -2   87.09    3.50
   4  -5  -2   85.89    3.60
   4  -5  -2   77.39    3.50
   4  -5  -2   87.99    3.60
  -4   5   2   86.69    3.50
  -4   5   2   89.39    3.60
  -4   5   2   82.69    3.60
  -4   5   2   88.59    3.70
  -4   5   2   85.49    3.60
  -4   5   2   90.59    3.50
  -4   5   2   85.09    3.40
   3  -5  -2   83.39    3.40
   3  -5  -2   77.59    3.20
   3  -5  -2   76.29    3.30
   3  -5  -2   79.39    3.20
   3  -5  -2   83.29    3.30
   3  -5  -2   80.89    3.20
  -3   5   2   79.39    3.30
  -3   5   2   81.59    3.30
  -3   5   2   79.19    3.20
  -3   5   2   77.09    3.30
  -3   5   2   78.89    3.20
  -3   5   2   82.99    3.40
  -3   5   2   77.89    3.20
   2  -5  -2   54.99    2.40
   2  -5  -2   54.79    2.30
   2  -5  -2   54.59    2.20
   2  -5  -2   52.79    2.20
   2  -5  -2   52.39    2.20
  -2   5   2   50.39    2.30
  -2   5   2   52.99    2.20
  -2   5   2   56.09    2.50
  -2   5   2   52.09    2.20
  -2   5   2   52.59    2.30
  -2   5   2   51.29    2.30
  -2   5   2   54.29    2.20
   1  -5  -2   26.90    1.30
   1  -5  -2   28.20    1.40
   1  -5  -2   28.50    1.50
   1  -5  -2   28.90    1.30
   1  -5  -2   30.70    1.30
   1  -5  -2   32.20    1.50
  -1   5   2   28.60    1.50
  -1   5   2   29.70    1.30
  -1   5   2   29.90    1.60
  -1   5   2   27.30    1.40
  -1   5   2   27.50    1.30
   0  -5  -2   59.19    2.50
   0  -5  -2   60.49    2.60
   0  -5  -2   60.09    2.40
   0  -5  -2   56.39    2.50
   0  -5  -2   62.09    2.60
   0  -5  -2   59.19    2.60
   0   5   2   60.79    2.80
   0   5   2   61.99    2.50
   0   5   2   58.09    2.60
   0   5   2   57.39    2.70
   0   5   2   62.19    2.50
   0   5   2   59.99    2.50
   0   5   2   57.69    2.50
  -1  -5  -2   64.09    2.70
  -1  -5  -2   64.49    2.70
  -1  -5  -2   61.59    2.80
  -1  -5  -2   63.19    2.80
  -1  -5  -2   63.39    2.80
  -1  -5  -2   62.59    2.60
   1   5   2   64.09    3.00
   1   5   2   65.69    2.70
   1   5   2   69.09    3.10
   1   5   2   68.59    2.70
   1   5   2   65.39    2.80
   1   5   2   59.89    2.80
   1   5   2   64.49    2.70
  -2  -5  -2  273.57   10.70
  -2  -5  -2  278.27   10.80
  -2  -5  -2  273.77   10.90
  -2  -5  -2  278.97   10.90
  -2  -5  -2  270.47   10.80
  -2  -5  -2  272.67   10.80
   2   5   2  286.67   10.90
   2   5   2  282.07   11.10
   2   5   2  277.47   10.80
   2   5   2  283.37   10.90
   2   5   2  254.27   11.10
   2   5   2  278.47   10.80
   2   5   2  272.67   10.80
  -3  -5  -2   57.09    2.90
  -3  -5  -2   59.19    2.60
  -3  -5  -2   59.79    2.80
  -3  -5  -2   62.59    2.80
  -3  -5  -2   63.29    2.50
   3   5   2   60.99    2.70
   3   5   2   56.79    2.60
   3   5   2   59.89    3.10
   3   5   2   60.49    2.70
   3   5   2   57.39    2.60
   3   5   2   59.99    2.90
  -4  -5  -2    0.00    0.80
   4   5   2   -0.80    0.70
   4   5   2    0.50    0.60
   4   5   2    0.10    0.70
   4   5   2   -1.00    1.20
   4   5   2   -1.30    0.80
  -5  -5  -2   10.60    1.50
  -5  -5  -2    8.20    1.10
   5   5   2    7.20    0.90
   5   5   2    8.40    1.10
   5   5   2    7.60    0.90
  -6  -5  -2    1.00    1.80
  -6  -5  -2   -0.10    1.20
   6   5   2    0.30    1.20
   6   5   2   -0.10    0.90
  -7  -5  -2   36.20    4.40
   7   5   2   34.60    3.00
  11  -6  -2    3.30    2.00
 -11   6   2    2.40    2.10
  10  -6  -2   -0.10    0.70
  10  -6  -2    0.70    1.50
 -10   6   2   -0.20    1.50
   9  -6  -2   16.30    2.00
   9  -6  -2   16.00    2.20
  -9   6   2   17.10    2.10
  -9   6   2   18.40    1.70
   8  -6  -2    2.50    0.70
   8  -6  -2    3.50    0.80
   8  -6  -2    3.30    1.00
   8  -6  -2    3.40    0.60
  -8   6   2    3.40    1.10
  -8   6   2    3.70    0.90
   7  -6  -2   -0.30    0.70
   7  -6  -2    0.00    0.40
   7  -6  -2    0.30    0.50
   7  -6  -2    0.00    0.60
   7  -6  -2    0.30    0.60
  -7   6   2    0.10    0.80
  -7   6   2    0.00    0.40
  -7   6   2    0.20    0.40
  -7   6   2   -0.10    1.20
  -7   6   2    0.90    0.80
   6  -6  -2   13.80    1.30
   6  -6  -2   12.40    1.80
   6  -6  -2   12.40    0.90
   6  -6  -2   13.40    1.20
   6  -6  -2   13.60    1.20
   6  -6  -2   11.70    0.90
  -6   6   2   12.50    0.80
  -6   6   2   10.80    1.50
  -6   6   2   11.90    1.00
  -6   6   2   11.90    1.40
  -6   6   2   12.60    1.20
   5  -6  -2   29.20    1.40
   5  -6  -2   29.50    1.60
   5  -6  -2   30.50    1.90
   5  -6  -2   29.70    1.40
   5  -6  -2   29.40    1.60
   5  -6  -2   30.40    1.60
  -5   6   2   28.30    1.70
  -5   6   2   28.10    1.70
  -5   6   2   29.20    1.60
  -5   6   2   28.90    1.40
  -5   6   2   30.00    2.00
  -5   6   2   28.30    1.40
   4  -6  -2   89.09    3.70
   4  -6  -2   92.39    3.70
   4  -6  -2   88.39    3.90
   4  -6  -2   90.99    3.80
   4  -6  -2  105.29    3.90
  -4   6   2   91.89    3.90
  -4   6   2   85.19    3.80
  -4   6   2   92.09    3.90
  -4   6   2   90.69    3.70
  -4   6   2   92.49    3.70
  -4   6   2   93.99    3.90
  -4   6   2   87.49    3.60
   3  -6  -2   35.50    1.50
   3  -6  -2   35.30    1.70
   3  -6  -2   33.90    1.80
   3  -6  -2   33.70    1.60
   3  -6  -2   31.40    1.50
  -3   6   2   31.40    1.50
  -3   6   2   30.00    1.70
  -3   6   2   30.50    1.60
  -3   6   2   33.70    1.60
  -3   6   2   37.20    2.00
  -3   6   2   31.30    1.50
  -3   6   2   32.80    1.50
   2  -6  -2   36.10    1.60
   2  -6  -2   37.30    1.80
   2  -6  -2   35.30    1.60
   2  -6  -2   33.70    1.80
   2  -6  -2   36.60    1.60
   2  -6  -2   33.20    1.60
  -2   6   2   32.00    1.70
  -2   6   2   35.40    1.80
  -2   6   2   34.40    2.00
  -2   6   2   35.90    1.70
  -2   6   2   34.80    1.60
  -2   6   2   34.50    1.60
  -2   6   2   38.60    1.60
   1  -6  -2    5.50    0.70
   1  -6  -2    6.00    0.70
   1  -6  -2    6.50    0.70
   1  -6  -2    6.10    0.90
   1  -6  -2    6.10    0.80
   1  -6  -2    5.80    0.60
  -1   6   2    6.40    0.70
  -1   6   2    8.50    1.00
  -1   6   2    4.90    0.70
  -1   6   2    6.30    0.70
  -1   6   2    5.80    0.50
  -1   6   2    3.80    0.60
   0  -6  -2  157.78    6.30
   0  -6  -2  159.38    6.40
   0  -6  -2  162.48    6.30
   0  -6  -2  163.38    6.40
   0  -6  -2  160.08    6.30
   0  -6  -2  161.18    6.50
   0   6   2  157.38    6.40
   0   6   2  166.38    6.40
   0   6   2  153.18    6.40
   0   6   2  151.98    6.40
   0   6   2  166.58    6.60
   0   6   2  160.08    6.60
   0   6   2  153.48    6.40
  -1  -6  -2   62.09    2.60
  -1  -6  -2   63.49    2.90
  -1  -6  -2   63.69    2.70
  -1  -6  -2   64.59    3.00
  -1  -6  -2   64.59    2.90
  -1  -6  -2   66.79    2.70
   1   6   2   66.49    2.90
   1   6   2   61.49    3.40
   1   6   2   59.09    2.80
   1   6   2   68.59    2.80
   1   6   2   61.69    2.80
   1   6   2   68.99    3.50
   1   6   2   66.19    2.90
  -2  -6  -2   23.00    1.50
  -2  -6  -2   24.20    1.40
  -2  -6  -2   23.50    1.60
  -2  -6  -2   23.60    1.20
  -2  -6  -2   24.10    1.80
  -2  -6  -2   22.80    1.70
   2   6   2   22.30    2.10
   2   6   2   27.60    1.50
   2   6   2   27.30    1.80
   2   6   2   23.80    1.60
   2   6   2   23.60    1.70
   2   6   2   24.70    1.40
   2   6   2   22.20    2.70
  -3  -6  -2    4.50    0.90
  -3  -6  -2    3.30    0.70
  -3  -6  -2    3.20    0.50
   3   6   2    5.00    0.70
   3   6   2    3.50    0.80
   3   6   2    4.60    0.80
   3   6   2    4.30    0.80
   3   6   2    4.00    1.00
   3   6   2    5.40    1.50
  -4  -6  -2   12.20    1.70
   4   6   2   15.00    1.30
   4   6   2   13.90    1.70
   4   6   2   14.70    1.60
  -5  -6  -2    0.40    1.80
  -5  -6  -2    0.70    1.20
   5   6   2   -0.30    1.10
   5   6   2    1.30    0.90
  -6  -6  -2    0.10    1.90
  -6  -6  -2    0.60    1.40
   6   6   2   -0.20    1.10
   6   6   2    1.50    1.50
  11  -7  -2    5.30    2.30
  11  -7  -2    4.80    1.60
 -11   7   2    5.80    2.30
  10  -7  -2   10.90    1.80
  10  -7  -2    9.40    1.00
 -10   7   2    8.30    2.00
   9  -7  -2    0.40    1.20
   9  -7  -2    1.80    1.00
   9  -7  -2    2.00    0.70
  -9   7   2    0.80    1.10
  -9   7   2    1.00    1.40
   8  -7  -2   -0.10    0.50
   8  -7  -2   -0.10    0.70
   8  -7  -2    0.10    0.80
   8  -7  -2   -0.30    1.00
  -8   7   2    0.30    1.20
   7  -7  -2   11.60    1.20
   7  -7  -2   13.00    1.40
   7  -7  -2   12.00    1.60
   7  -7  -2   11.10    1.50
   7  -7  -2   10.70    1.10
  -7   7   2    9.60    1.30
  -7   7   2   13.10    1.30
  -7   7   2   10.00    1.00
  -7   7   2    9.40    1.10
   6  -7  -2   79.39    4.00
   6  -7  -2   81.39    3.60
   6  -7  -2   86.39    3.60
   6  -7  -2   79.39    3.40
   6  -7  -2   87.09    3.70
  -6   7   2   83.99    3.80
  -6   7   2   81.79    3.40
  -6   7   2   82.29    3.60
  -6   7   2   80.99    3.50
  -6   7   2   80.89    3.70
   5  -7  -2   15.30    1.80
   5  -7  -2   13.10    0.90
   5  -7  -2   14.70    1.30
   5  -7  -2   11.90    1.40
   5  -7  -2   12.80    1.00
   5  -7  -2   12.50    1.30
  -5   7   2   12.10    0.70
  -5   7   2   12.10    1.20
  -5   7   2   12.90    1.30
  -5   7   2   12.70    0.90
  -5   7   2   13.70    1.50
  -5   7   2   14.50    1.30
   4  -7  -2  142.79    5.90
   4  -7  -2  149.49    5.80
   4  -7  -2  146.89    5.90
   4  -7  -2  145.59    5.80
   4  -7  -2  148.49    6.00
  -4   7   2  144.79    6.10
  -4   7   2  145.99    5.80
  -4   7   2  140.29    5.90
  -4   7   2  152.28    5.90
  -4   7   2  136.89    5.90
  -4   7   2  146.89    5.70
  -4   7   2  141.89    6.00
   3  -7  -2  119.79    5.10
   3  -7  -2  118.19    4.90
   3  -7  -2  119.99    5.10
   3  -7  -2  111.79    4.90
   3  -7  -2  118.59    4.90
  -3   7   2  125.79    4.90
  -3   7   2  123.89    4.90
  -3   7   2  127.99    5.30
  -3   7   2  122.99    4.90
  -3   7   2  129.79    5.00
  -3   7   2  121.89    5.10
   2  -7  -2   30.30    1.40
   2  -7  -2   29.00    1.80
   2  -7  -2   29.80    1.80
   2  -7  -2   30.50    1.60
   2  -7  -2   33.20    1.60
   2  -7  -2   31.80    1.60
  -2   7   2   33.10    1.50
  -2   7   2   31.30    2.10
  -2   7   2   32.50    1.70
  -2   7   2   30.00    1.50
  -2   7   2   28.80    1.90
  -2   7   2   31.60    1.60
  -2   7   2   28.90    1.70
   1  -7  -2    3.00    0.80
   1  -7  -2    1.10    0.70
   1  -7  -2    1.60    0.50
   1  -7  -2    2.00    0.60
  -1   7   2    2.90    0.50
  -1   7   2    3.50    1.00
  -1   7   2    1.20    0.60
  -1   7   2    1.90    0.80
  -1   7   2    2.20    1.10
   0  -7  -2   79.49    3.50
   0  -7  -2   77.29    3.50
   0  -7  -2   76.99    3.20
   0  -7  -2   82.09    3.50
   0  -7  -2   79.09    3.30
   0   7   2   79.69    3.40
   0   7   2   71.19    3.40
   0   7   2   72.99    3.50
   0   7   2   77.79    3.30
   0   7   2   75.69    3.80
   0   7   2   79.19    3.30
  -1  -7  -2  924.81   36.10
  -1  -7  -2  913.91   36.30
  -1  -7  -2  898.21   36.30
  -1  -7  -2  962.20   36.10
  -1  -7  -2  929.81   36.10
  -1  -7  -2  904.51   36.20
   1   7   2  923.91   36.40
   1   7   2  952.00   36.40
   1   7   2  967.60   36.20
   1   7   2  935.81   36.20
   1   7   2  936.91   36.30
  -2  -7  -2  239.48    9.70
  -2  -7  -2  250.17    9.70
  -2  -7  -2  248.58    9.60
  -2  -7  -2  232.18    9.80
  -2  -7  -2  243.18    9.90
   2   7   2  245.88    9.70
   2   7   2  247.58    9.80
   2   7   2  247.58    9.80
   2   7   2  244.68    9.80
  -3  -7  -2    0.90    1.00
   3   7   2    0.20    0.80
   3   7   2    0.10    0.90
   3   7   2    0.20    1.00
  -4  -7  -2    0.90    1.20
   4   7   2    0.50    1.10
   4   7   2   -0.20    1.20
   4   7   2    0.00    0.90
  -5  -7  -2    0.40    1.50
  -5  -7  -2    3.70    2.00
   5   7   2    3.30    1.50
   5   7   2    3.70    1.20
 -11   8   2    9.40    2.60
  10  -8  -2    2.20    1.70
  10  -8  -2    1.60    1.00
 -10   8   2    2.10    1.90
   9  -8  -2   17.60    1.80
   9  -8  -2   15.40    1.50
  -9   8   2   17.70    2.70
  -9   8   2   15.70    2.20
   8  -8  -2   49.50    2.60
   8  -8  -2   40.60    2.80
   8  -8  -2   43.00    2.20
  -8   8   2   35.90    4.00
   7  -8  -2    3.60    1.00
   7  -8  -2    2.00    1.00
   7  -8  -2    2.40    0.60
   7  -8  -2    3.50    1.00
  -7   8   2    3.60    0.70
  -7   8   2    3.00    0.90
  -7   8   2    2.50    1.30
  -7   8   2    4.20    1.10
   6  -8  -2    6.90    0.90
   6  -8  -2   11.60    1.50
   6  -8  -2   10.50    1.10
   6  -8  -2    7.60    1.00
   6  -8  -2    8.80    1.10
  -6   8   2    8.70    1.00
  -6   8   2    8.70    1.20
  -6   8   2    7.90    1.30
  -6   8   2   10.30    1.10
  -6   8   2    9.10    1.00
   5  -8  -2    0.40    0.50
   5  -8  -2    0.30    0.60
   5  -8  -2    0.90    0.80
   5  -8  -2   -0.10    0.90
   5  -8  -2    0.80    1.40
  -5   8   2    0.50    0.80
  -5   8   2   -0.50    1.10
  -5   8   2    0.90    0.80
  -5   8   2   -0.10    1.00
  -5   8   2   -0.20    0.80
  -5   8   2    0.20    0.50
   4  -8  -2   29.20    1.80
   4  -8  -2   35.50    2.10
   4  -8  -2   37.40    2.10
   4  -8  -2   35.60    1.90
   4  -8  -2   35.80    1.80
  -4   8   2   36.50    2.30
  -4   8   2   36.60    2.00
  -4   8   2   38.70    2.00
  -4   8   2   35.80    2.20
  -4   8   2   38.70    1.70
  -4   8   2   37.20    1.80
  -4   8   2   38.60    2.50
   3  -8  -2  120.89    4.60
   3  -8  -2   93.89    4.50
   3  -8  -2  106.09    4.80
  -3   8   2  109.49    4.60
  -3   8   2  122.69    4.90
  -3   8   2  109.79    4.50
  -3   8   2  114.79    4.60
  -3   8   2  106.29    4.60
  -3   8   2  107.59    4.90
   2  -8  -2    1.50    0.60
   2  -8  -2    1.70    0.80
   2  -8  -2    1.00    0.70
   2  -8  -2    1.20    0.60
  -2   8   2    1.10    0.60
  -2   8   2    1.40    0.70
  -2   8   2    1.50    1.50
  -2   8   2    2.30    0.60
  -2   8   2    1.00    0.70
   1  -8  -2  108.89    4.50
   1  -8  -2  113.39    4.60
   1  -8  -2  103.49    4.60
   1  -8  -2  114.49    4.90
  -1   8   2  115.39    4.60
  -1   8   2  113.39    4.80
  -1   8   2  110.29    4.70
  -1   8   2  110.49    4.60
   0  -8  -2   23.40    1.90
   0  -8  -2   19.60    1.90
   0  -8  -2   23.20    1.60
   0  -8  -2   24.30    1.60
   0  -8  -2   24.00    1.30
   0   8   2   22.50    1.50
   0   8   2   23.50    1.80
   0   8   2   23.60    2.30
   0   8   2   23.50    1.60
  -1  -8  -2  101.69    4.70
  -1  -8  -2  105.59    4.50
  -1  -8  -2  100.39    4.20
  -1  -8  -2   97.09    4.40
   1   8   2  101.69    4.60
   1   8   2  108.79    4.40
   1   8   2  113.99    4.60
   1   8   2  100.09    4.70
  -2  -8  -2   30.40    2.10
  -2  -8  -2   32.70    2.40
   2   8   2   28.30    2.30
   2   8   2   29.80    2.00
   2   8   2   36.70    2.20
  -3  -8  -2    3.50    1.40
   3   8   2    3.10    1.10
   3   8   2    3.60    1.30
   3   8   2    3.70    1.30
   4   8   2    7.50    1.60
   4   8   2    7.80    1.80
  10  -9  -2    4.60    1.90
  10  -9  -2    2.40    2.10
 -10   9   2    2.60    2.20
   9  -9  -2    8.10    1.10
   9  -9  -2    9.80    2.00
  -9   9   2   10.20    2.00
   8  -9  -2   12.00    1.60
   8  -9  -2   10.20    1.50
   8  -9  -2   11.10    1.40
  -8   9   2   11.50    1.80
   7  -9  -2   20.70    2.10
   7  -9  -2   19.90    1.50
   7  -9  -2   19.00    2.10
  -7   9   2   21.30    2.20
  -7   9   2   22.20    1.60
  -7   9   2   22.40    2.40
   6  -9  -2    0.30    0.90
   6  -9  -2   -0.30    0.60
   6  -9  -2   -0.30    1.00
  -6   9   2    0.10    0.70
  -6   9   2    0.00    1.00
  -6   9   2   -0.50    1.10
   5  -9  -2   17.50    1.90
   5  -9  -2   18.20    1.70
   5  -9  -2   15.00    1.30
  -5   9   2   17.00    1.80
  -5   9   2   17.00    1.40
  -5   9   2   19.40    1.90
   4  -9  -2   94.59    4.00
   4  -9  -2   98.99    4.20
   4  -9  -2  102.79    4.50
  -4   9   2   96.09    4.30
  -4   9   2   96.49    4.10
  -4   9   2   98.49    4.30
  -4   9   2   88.29    4.20
   3  -9  -2   17.40    1.20
   3  -9  -2   17.10    1.60
   3  -9  -2   20.40    1.90
  -3   9   2   18.80    1.30
  -3   9   2   17.20    1.80
  -3   9   2   16.30    1.40
  -3   9   2   20.20    2.40
   2  -9  -2    0.50    1.00
   2  -9  -2    0.80    0.70
   2  -9  -2    0.80    0.60
  -2   9   2    0.40    0.90
  -2   9   2    0.30    0.70
  -2   9   2   -0.20    1.30
  -2   9   2    0.60    0.70
   1  -9  -2    1.70    1.10
   1  -9  -2    2.40    0.80
   1  -9  -2    3.90    0.60
  -1   9   2    1.90    0.80
  -1   9   2    1.40    0.80
  -1   9   2    1.90    1.00
  -1   9   2    1.80    1.30
   0  -9  -2    3.30    0.70
   0  -9  -2    2.30    0.90
   0  -9  -2    2.20    1.20
   0   9   2    2.90    1.00
   0   9   2    3.80    0.90
   0   9   2    4.00    1.20
  -1  -9  -2    2.60    1.30
  -1  -9  -2    3.20    0.70
  -1  -9  -2    2.80    1.00
   1   9   2    3.00    1.10
   1   9   2    2.60    1.30
   1   9   2    2.70    1.00
  -2  -9  -2    0.80    1.50
   2   9   2    0.60    1.10
   2   9   2    0.20    1.40
   2   9   2    1.20    1.30
  -3  -9  -2   15.90    2.60
   3   9   2   15.20    1.80
   3   9   2   13.80    2.10
  10 -10  -2    1.20    1.20
 -10  10   2    0.70    2.50
   9 -10  -2    1.70    1.10
  -9  10   2    0.70    2.10
   8 -10  -2    6.50    1.70
   8 -10  -2    8.20    1.80
   8 -10  -2    5.30    1.60
  -8  10   2    8.20    2.00
   7 -10  -2    0.30    0.80
   7 -10  -2    0.50    1.30
   7 -10  -2    0.60    1.40
  -7  10   2    0.70    1.00
  -7  10   2    1.50    1.50
  -7  10   2    0.50    1.50
   6 -10  -2    4.00    1.20
   6 -10  -2    3.80    0.80
   6 -10  -2    4.10    1.40
  -6  10   2    2.40    1.30
  -6  10   2    4.50    1.40
  -6  10   2    5.20    1.00
   5 -10  -2   31.20    2.30
   5 -10  -2   29.20    1.80
   5 -10  -2   26.70    2.40
  -5  10   2   29.70    2.00
  -5  10   2   28.50    2.50
   4 -10  -2    5.60    0.80
   4 -10  -2    4.40    1.40
   4 -10  -2    6.70    1.20
  -4  10   2    4.80    1.30
  -4  10   2    5.70    1.00
   3 -10  -2    5.20    0.80
   3 -10  -2    4.40    1.00
   3 -10  -2    3.50    1.30
  -3  10   2    4.00    1.00
  -3  10   2    3.70    1.30
   2 -10  -2   11.30    1.20
   2 -10  -2    9.20    1.60
   2 -10  -2    8.30    0.90
  -2  10   2   10.70    1.60
  -2  10   2   10.20    1.10
  -2  10   2    8.30    1.40
   1 -10  -2    0.30    0.70
   1 -10  -2   -0.70    1.00
   1 -10  -2   -0.30    1.40
  -1  10   2    0.10    1.30
  -1  10   2   -0.20    1.00
  -1  10   2   -0.10    1.10
   0 -10  -2    1.50    0.70
   0 -10  -2    1.90    2.20
   0  10   2    1.30    1.20
   0  10   2    1.80    1.50
  -1 -10  -2    0.60    1.80
   1  10   2    0.80    1.90
   1  10   2    1.30    1.60
   1  10   2    4.30    2.10
  -2 -10  -2    3.00    2.00
   2  10   2    4.20    1.90
   2  10   2    4.80    2.10
   2  10   2    4.10    1.70
  -9  11   2    3.50    2.60
   8 -11  -2    0.00    1.10
   8 -11  -2   -1.10    1.90
  -8  11   2    0.50    2.10
   7 -11  -2   -0.30    1.60
  -7  11   2    0.60    1.80
  -7  11   2    0.70    1.20
   6 -11  -2    0.50    1.00
   6 -11  -2    1.20    1.20
   6 -11  -2    1.20    1.60
  -6  11   2    0.80    1.70
  -6  11   2    1.30    1.10
   5 -11  -2   13.10    1.60
   5 -11  -2    7.20    1.70
  -5  11   2   10.30    2.00
  -5  11   2    8.70    1.30
   4 -11  -2    5.70    1.00
   4 -11  -2    6.50    1.30
   4 -11  -2    4.60    1.90
  -4  11   2    8.20    1.30
   3 -11  -2    0.70    1.70
   3 -11  -2    0.40    1.20
   3 -11  -2    1.00    0.90
  -3  11   2    0.50    1.60
  -3  11   2    0.60    1.30
   2 -11  -2   29.90    2.50
   2 -11  -2   30.20    2.00
   2 -11  -2   29.00    3.20
  -2  11   2   29.10    3.40
  -2  11   2   30.00    2.40
   1 -11  -2    3.00    1.80
   1 -11  -2    3.50    1.00
  -1  11   2    4.40    1.90
  -1  11   2    4.60    1.40
  -1  11   2    7.00    1.50
   0  11   2    1.00    1.50
   0  11   2    0.60    2.10
   6 -12  -2    3.80    2.00
  -6  12   2    5.30    2.20
  -6  12   2    4.00    1.60
   5 -12  -2   -1.10    1.10
   5 -12  -2    1.00    2.10
   5 -12  -2    0.60    1.60
  -5  12   2   -1.20    1.50
  -5  12   2    0.40    2.00
   4 -12  -2   14.30    1.50
   4 -12  -2   12.70    2.60
  -4  12   2   13.70    1.70
   3 -12  -2    1.30    1.10
   1  12  -3    1.40    1.70
   1  12  -3    0.70    1.80
  -1 -12   3    0.80    2.10
   0  12  -3    0.70    1.60
   0  12  -3    0.20    2.00
   0  12  -3    1.00    1.20
   0 -12   3   -0.50    2.00
  -1  12  -3    3.20    1.70
  -1  12  -3    6.60    1.30
  -1  12  -3    6.00    1.60
  -2  12  -3    3.40    1.40
  -2  12  -3    4.70    1.80
   2 -12   3    4.50    1.00
   2 -12   3    4.80    2.10
  -3  12  -3    0.80    1.60
  -3  12  -3    0.60    1.40
   3 -12   3    0.40    1.00
   3 -12   3    1.00    1.90
  -5  12  -3    8.50    1.70
   5 -12   3    7.20    1.90
   5 -12   3    6.00    1.80
  -6  12  -3   13.10    1.60
   6 -12   3    9.80    2.30
   6 -12   3    8.50    1.30
   3  11  -3    2.10    2.40
  -3 -11   3   -0.30    2.00
   2  11  -3   15.70    2.10
   2  11  -3   18.40    2.30
   2  11  -3   21.00    3.20
   1  11  -3    0.70    1.40
   1  11  -3    1.60    1.50
   1  11  -3    1.20    1.00
  -1 -11   3    1.80    1.60
   0  11  -3    1.80    1.50
   0  11  -3    0.90    0.90
   0  11  -3    0.70    1.30
   0 -11   3    1.80    1.60
  -1  11  -3    0.80    1.30
  -1  11  -3    0.90    1.10
  -1  11  -3    0.90    1.00
   1 -11   3    0.60    0.80
   1 -11   3    1.60    1.50
  -2  11  -3   18.70    2.20
  -2  11  -3   12.60    1.70
  -2  11  -3   17.50    2.00
   2 -11   3   22.50    2.50
   2 -11   3   16.70    1.50
  -3  11  -3   83.29    4.00
  -3  11  -3   85.49    4.20
  -3  11  -3   96.09    4.10
   3 -11   3   86.49    3.90
   3 -11   3   85.89    4.50
  -4  11  -3  115.69    5.30
  -4  11  -3  122.09    5.10
   4 -11   3  114.29    5.00
   4 -11   3  117.59    5.60
  -5  11  -3   14.70    1.70
  -5  11  -3   17.30    1.90
   5 -11   3   12.40    1.90
   5 -11   3   15.40    1.60
  -6  11  -3    6.60    3.00
  -6  11  -3    4.80    1.20
   6 -11   3    6.80    1.20
   6 -11   3    7.30    1.60
   6 -11   3    3.60    2.70
  -7  11  -3    5.20    1.30
   7 -11   3    5.00    1.20
   7 -11   3    5.50    1.80
   7 -11   3    4.60    2.00
   8 -11   3    1.50    2.10
   8 -11   3    2.20    2.10
   4  10  -3    3.20    1.70
   4  10  -3    1.00    1.20
   3  10  -3   25.70    2.00
   3  10  -3   32.30    2.60
  -3 -10   3   26.30    2.80
   2  10  -3    1.00    1.30
   2  10  -3    1.80    0.90
   2  10  -3    1.70    1.20
  -2 -10   3    1.00    1.40
   1  10  -3   14.00    1.50
   1  10  -3   12.80    1.40
   1  10  -3   13.20    1.90
  -1 -10   3   14.30    1.60
   0  10  -3    2.90    1.00
   0  10  -3    2.50    1.10
   0  10  -3    3.30    0.80
   0 -10   3    3.80    0.70
   0 -10   3    2.80    1.30
   0 -10   3    3.70    1.00
  -1  10  -3    0.10    0.90
  -1  10  -3    0.10    0.80
  -1  10  -3    0.00    0.70
   1 -10   3    0.50    0.60
   1 -10   3    0.20    1.10
  -2  10  -3    1.10    1.00
  -2  10  -3    2.20    0.90
  -2  10  -3    1.40    0.70
   2 -10   3    2.00    0.70
   2 -10   3    2.80    1.10
  -3  10  -3  415.26   16.10
  -3  10  -3  412.66   16.10
  -3  10  -3  401.26   16.10
   3 -10   3  412.16   16.00
   3 -10   3  398.56   16.30
  -4  10  -3  104.29    4.70
  -4  10  -3  111.89    4.60
  -4  10  -3  107.39    4.60
   4 -10   3  104.09    5.00
   4 -10   3  106.79    4.50
  -5  10  -3   12.00    1.50
  -5  10  -3   17.10    1.90
   5 -10   3   15.40    1.40
   5 -10   3   13.80    1.70
  -6  10  -3    3.80    1.00
  -6  10  -3    3.40    1.20
   6 -10   3    5.00    1.50
   6 -10   3    4.20    0.90
   6 -10   3    3.80    1.40
  -7  10  -3    9.50    1.20
   7 -10   3    8.50    1.80
   7 -10   3    7.10    1.70
   7 -10   3    7.80    1.40
  -8  10  -3   35.50    2.50
   8 -10   3   39.60    5.10
   8 -10   3   31.20    4.30
   8 -10   3   33.20    3.10
   9 -10   3    0.20    2.30
   5   9  -3    9.10    1.70
   5   9  -3   12.00    1.80
   4   9  -3    7.60    1.00
   4   9  -3    5.10    1.40
   4   9  -3    8.20    1.90
  -4  -9   3    7.50    1.40
   3   9  -3    3.20    1.10
   3   9  -3    4.10    0.80
   3   9  -3    3.20    1.20
  -3  -9   3    2.80    1.20
   2   9  -3   78.69    3.40
   2   9  -3   82.99    3.70
   2   9  -3   72.99    3.60
   2   9  -3   81.09    3.80
  -2  -9   3   82.29    3.80
   1   9  -3    1.10    0.60
   1   9  -3    1.70    0.90
   1   9  -3    1.70    0.90
   1   9  -3    0.50    0.90
  -1  -9   3    1.60    1.20
  -1  -9   3    1.70    0.50
  -1  -9   3    1.30    1.00
   0   9  -3   79.89    3.50
   0   9  -3   83.39    3.60
   0   9  -3   79.29    3.60
   0   9  -3   77.89    3.60
   0  -9   3   80.49    3.40
   0  -9   3   87.29    3.50
   0  -9   3   87.09    3.90
   0  -9   3   77.09    3.80
  -1   9  -3   34.00    2.90
  -1   9  -3   28.70    1.80
  -1   9  -3   30.60    1.80
  -1   9  -3   29.70    1.90
  -1   9  -3   30.70    1.60
   1  -9   3   27.80    2.10
   1  -9   3   30.70    1.60
   1  -9   3   32.30    1.80
  -2   9  -3    0.80    0.90
  -2   9  -3   -0.30    0.70
  -2   9  -3    0.50    0.60
  -2   9  -3    0.90    0.70
   2  -9   3    0.30    1.00
   2  -9   3    0.70    0.50
   2  -9   3    0.80    0.80
   2  -9   3    0.10    0.90
  -3   9  -3    1.70    0.60
   3  -9   3    2.60    1.00
   3  -9   3    1.10    1.00
   3  -9   3    1.40    0.60
   3  -9   3    2.10    1.00
  -4   9  -3    0.50    1.10
  -4   9  -3   -0.50    0.80
  -4   9  -3    0.10    0.60
   4  -9   3    1.20    0.90
   4  -9   3    0.30    0.60
   4  -9   3   -0.30    1.00
  -5   9  -3   29.70    1.70
  -5   9  -3   26.80    1.80
   5  -9   3   24.10    1.60
   5  -9   3   28.20    2.30
   5  -9   3   26.90    2.10
   5  -9   3   25.70    2.00
  -6   9  -3    1.50    0.90
  -6   9  -3    0.30    0.70
   6  -9   3    1.80    0.70
   6  -9   3    3.20    1.30
   6  -9   3    1.70    1.20
  -7   9  -3    8.10    1.00
   7  -9   3    7.30    1.60
   7  -9   3    4.50    0.90
   7  -9   3    7.30    1.50
  -8   9  -3   22.80    1.90
   8  -9   3   26.50    3.00
   8  -9   3   22.40    2.00
   8  -9   3   22.70    3.20
   9  -9   3    0.20    2.00
   9  -9   3    0.30    1.10
   6   8  -3    3.10    1.80
   6   8  -3    4.80    1.60
   5   8  -3    3.00    1.20
   5   8  -3    2.80    1.20
   4   8  -3    0.10    1.00
   4   8  -3   -0.30    0.90
   4   8  -3   -0.10    0.70
  -4  -8   3    0.70    1.00
   3   8  -3    2.50    0.90
   3   8  -3    4.10    1.00
   3   8  -3    3.20    0.60
   3   8  -3    2.20    1.20
  -3  -8   3    1.70    1.00
   2   8  -3  463.45   17.70
   2   8  -3  426.46   17.70
   2   8  -3  466.35   17.70
   2   8  -3  460.05   17.80
   2   8  -3  440.56   17.90
  -2  -8   3  455.75   17.90
  -2  -8   3  458.55   17.90
  -2  -8   3  444.86   17.60
   1   8  -3   47.10    2.10
   1   8  -3   45.10    2.20
   1   8  -3   45.50    2.30
   1   8  -3   49.60    2.30
   1   8  -3   43.50    3.00
   1   8  -3   46.70    2.60
  -1  -8   3   42.60    2.00
  -1  -8   3   47.40    2.50
  -1  -8   3   42.90    2.40
  -1  -8   3   49.40    2.70
  -1  -8   3   47.60    2.10
   0   8  -3   32.20    1.70
   0   8  -3   30.70    2.10
   0   8  -3   28.30    1.70
   0   8  -3   33.70    1.60
   0   8  -3   32.60    1.70
   0  -8   3   30.90    1.50
   0  -8   3   33.00    1.60
   0  -8   3   31.30    2.10
   0  -8   3   29.50    1.90
   0  -8   3   32.10    2.00
  -1   8  -3    9.20    1.10
  -1   8  -3   14.00    1.70
  -1   8  -3   11.40    0.90
  -1   8  -3    8.90    1.00
   1  -8   3   11.30    1.40
   1  -8   3   10.20    1.10
   1  -8   3   10.10    1.40
   1  -8   3   11.30    0.90
  -2   8  -3   33.20    1.80
  -2   8  -3   31.90    1.80
  -2   8  -3   32.40    1.60
  -2   8  -3   35.10    2.30
   2  -8   3   30.50    2.00
   2  -8   3   36.10    2.00
   2  -8   3   30.50    1.50
   2  -8   3   32.20    2.00
  -3   8  -3  212.58    8.30
  -3   8  -3  202.18    8.60
  -3   8  -3  207.38    8.30
  -3   8  -3  204.68    8.30
   3  -8   3  210.28    8.30
   3  -8   3  208.18    8.50
   3  -8   3  211.38    8.30
   3  -8   3  208.78    8.30
  -4   8  -3  108.09    4.70
  -4   8  -3  111.79    4.60
  -4   8  -3  118.39    4.60
  -4   8  -3  114.29    4.70
  -4   8  -3  109.39    4.90
   4  -8   3  106.19    4.70
   4  -8   3  114.19    4.70
   4  -8   3  116.39    5.10
   4  -8   3  110.69    4.90
  -5   8  -3   22.70    1.60
  -5   8  -3   27.50    1.60
  -5   8  -3   29.90    1.70
  -5   8  -3   23.80    2.20
  -5   8  -3   27.20    1.70
   5  -8   3   29.50    2.00
   5  -8   3   26.80    1.70
   5  -8   3   28.70    2.00
   5  -8   3   27.30    1.50
  -6   8  -3    0.10    0.60
   6  -8   3   -0.40    1.00
   6  -8   3   -0.30    1.00
   6  -8   3   -0.20    0.60
  -7   8  -3    9.50    0.90
   7  -8   3    8.10    1.40
   7  -8   3    8.30    1.40
   7  -8   3    7.40    0.90
  -8   8  -3   16.60    1.50
   8  -8   3   12.30    1.80
   8  -8   3   16.10    1.80
   8  -8   3   12.40    1.60
   9  -8   3   69.59    4.90
   9  -8   3   58.09    4.00
   9  -8   3   57.99    3.20
 -10   8  -3   12.20    2.70
  10  -8   3    7.90    1.50
   7   7  -3   11.10    2.60
   6   7  -3   -0.50    1.10
   6   7  -3    0.30    1.10
   5   7  -3   37.70    2.20
   5   7  -3   35.20    2.30
   5   7  -3   35.50    1.80
  -5  -7   3   42.10    2.60
  -5  -7   3   36.80    2.20
   4   7  -3   17.50    1.90
   4   7  -3   19.90    1.60
   4   7  -3   17.90    1.20
   4   7  -3   21.70    1.60
  -4  -7   3   21.80    1.80
  -4  -7   3   17.50    2.10
  -4  -7   3   19.30    1.60
   3   7  -3  204.38    8.00
   3   7  -3  204.28    8.20
   3   7  -3  199.28    8.30
   3   7  -3  196.58    8.00
   3   7  -3  198.08    8.20
  -3  -7   3  208.68    8.10
  -3  -7   3  197.88    8.20
  -3  -7   3  221.68    8.40
  -3  -7   3  199.38    8.20
   2   7  -3  105.69    5.00
   2   7  -3  103.29    4.60
   2   7  -3  106.49    4.30
   2   7  -3  107.69    4.30
   2   7  -3  103.19    4.40
  -2  -7   3  111.39    4.60
  -2  -7   3  103.69    4.50
  -2  -7   3  106.89    4.70
  -2  -7   3  109.19    4.20
   1   7  -3   74.89    3.50
   1   7  -3   72.59    3.30
   1   7  -3   73.39    3.20
   1   7  -3   73.19    3.20
   1   7  -3   73.39    3.00
   1   7  -3   71.09    3.10
  -1  -7   3   80.69    3.40
  -1  -7   3   72.09    3.00
  -1  -7   3   71.39    3.30
  -1  -7   3   72.59    3.00
  -1  -7   3   73.19    3.30
   0   7  -3   35.40    1.80
   0   7  -3   34.10    1.60
   0   7  -3   30.20    1.90
   0   7  -3   34.80    1.70
   0   7  -3   35.80    1.70
   0  -7   3   36.70    2.10
   0  -7   3   37.70    1.70
   0  -7   3   37.90    1.60
   0  -7   3   35.40    1.90
   0  -7   3   36.50    1.90
  -1   7  -3   48.10    2.10
  -1   7  -3   47.10    2.50
  -1   7  -3   48.90    2.20
   1  -7   3   49.00    2.40
   1  -7   3   49.99    2.10
   1  -7   3   49.30    2.30
   1  -7   3   50.99    2.20
  -2   7  -3   52.69    2.70
  -2   7  -3   54.39    2.30
  -2   7  -3   53.69    2.30
  -2   7  -3   51.19    2.30
   2  -7   3   52.19    2.40
   2  -7   3   51.19    2.50
   2  -7   3   52.49    2.30
   2  -7   3   51.99    2.20
  -3   7  -3    1.10    0.60
  -3   7  -3    2.80    0.50
  -3   7  -3    2.30    0.80
  -3   7  -3    2.00    0.50
   3  -7   3    2.50    0.60
   3  -7   3    2.40    0.70
   3  -7   3    2.20    0.60
   3  -7   3    2.60    0.40
  -4   7  -3   24.30    1.80
  -4   7  -3   24.90    1.30
  -4   7  -3   30.50    1.50
  -4   7  -3   24.60    1.50
  -4   7  -3   25.50    1.40
   4  -7   3   24.80    1.30
   4  -7   3   26.90    1.50
   4  -7   3   27.20    1.70
   4  -7   3   27.20    1.50
   4  -7   3   27.50    2.40
   4  -7   3   27.10    1.60
  -5   7  -3   69.89    3.10
  -5   7  -3   70.29    3.40
  -5   7  -3   72.69    3.10
  -5   7  -3   73.79    3.10
  -5   7  -3   74.89    3.20
   5  -7   3   71.39    3.10
   5  -7   3   73.69    3.30
   5  -7   3   72.39    3.30
   5  -7   3   72.39    3.10
   5  -7   3   74.79    3.40
  -6   7  -3    0.70    0.60
  -6   7  -3    0.00    0.90
  -6   7  -3    0.60    0.70
   6  -7   3    1.50    0.60
   6  -7   3    0.90    1.10
   6  -7   3    0.40    1.10
  -7   7  -3   20.90    2.40
  -7   7  -3   18.80    1.40
  -7   7  -3   18.70    1.70
   7  -7   3   18.10    2.20
   7  -7   3   21.00    2.00
   7  -7   3   20.10    1.40
  -8   7  -3  139.79    6.20
  -8   7  -3  151.98    6.60
   8  -7   3  140.59    6.40
   8  -7   3  145.99    6.10
   8  -7   3  158.08    6.60
  -9   7  -3   40.90    3.80
  -9   7  -3   43.60    3.40
   9  -7   3   36.50    4.00
   9  -7   3   43.40    3.30
   9  -7   3   41.40    2.40
 -10   7  -3    0.20    2.10
 -10   7  -3    0.30    2.50
  10  -7   3    1.20    2.60
  10  -7   3   -0.60    2.10
   8   6  -3   13.50    1.80
  -8  -6   3   14.10    2.40
   7   6  -3    7.30    1.20
   6   6  -3    2.10    1.00
   6   6  -3    3.30    1.00
  -6  -6   3    2.70    1.30
   5   6  -3   14.50    1.40
   5   6  -3   14.00    1.00
   5   6  -3   13.80    1.40
   5   6  -3   12.70    1.60
  -5  -6   3   16.00    1.30
  -5  -6   3   14.00    1.70
  -5  -6   3   13.50    1.70
   4   6  -3  137.69    5.60
   4   6  -3  145.59    5.50
   4   6  -3  128.09    5.70
   4   6  -3  131.39    5.50
   4   6  -3  133.79    5.70
  -4  -6   3  146.79    5.90
  -4  -6   3  136.29    5.60
  -4  -6   3  138.49    5.70
  -4  -6   3  136.09    5.90
   3   6  -3  301.87   13.20
   3   6  -3  330.57   13.00
   3   6  -3  350.56   13.40
   3   6  -3  336.07   13.00
   3   6  -3  331.97   12.90
   3   6  -3  330.97   13.00
   3   6  -3  325.57   12.90
   3   6  -3  335.27   13.00
  -3  -6   3  331.37   12.80
  -3  -6   3  335.57   12.90
  -3  -6   3  336.07   13.00
  -3  -6   3  325.17   13.10
  -3  -6   3  314.27   13.00
  -3  -6   3  330.87   12.80
   2   6  -3   24.30    1.40
   2   6  -3   23.60    1.30
   2   6  -3   22.60    2.10
   2   6  -3   25.50    1.20
   2   6  -3   25.10    1.20
   2   6  -3   24.00    1.50
  -2  -6   3   21.00    1.70
  -2  -6   3   23.90    1.50
  -2  -6   3   24.70    1.10
  -2  -6   3   24.40    1.10
  -2  -6   3   22.80    1.40
   1   6  -3   73.99    2.90
   1   6  -3   65.29    3.20
   1   6  -3   71.59    2.90
   1   6  -3   71.59    3.00
   1   6  -3   65.99    2.90
   1   6  -3   68.09    3.10
  -1  -6   3   72.59    2.90
  -1  -6   3   69.69    3.20
  -1  -6   3   65.59    3.00
  -1  -6   3   73.09    3.00
   0   6  -3   16.00    1.00
   0   6  -3   17.00    0.90
   0   6  -3   17.00    1.20
   0   6  -3   16.00    1.00
   0  -6   3   18.10    0.90
   0  -6   3   15.50    1.20
   0  -6   3   16.20    1.30
   0  -6   3   15.50    0.80
   0  -6   3   16.30    1.10
  -1   6  -3   47.90    2.10
  -1   6  -3   48.30    2.10
  -1   6  -3   48.80    2.30
  -1   6  -3   46.00    2.00
   1  -6   3   48.10    2.20
   1  -6   3   46.70    2.10
   1  -6   3   48.20    2.00
   1  -6   3   47.90    2.30
   1  -6   3   46.00    2.10
  -2   6  -3  170.38    6.70
  -2   6  -3  168.38    6.60
  -2   6  -3  162.58    6.50
  -2   6  -3  162.88    6.50
   2  -6   3  162.98    6.70
   2  -6   3  156.18    6.50
   2  -6   3  169.98    6.50
   2  -6   3  164.68    6.60
  -3   6  -3   29.00    1.40
  -3   6  -3   28.70    1.40
  -3   6  -3   31.10    1.40
  -3   6  -3   30.00    1.70
  -3   6  -3   30.40    1.50
   3  -6   3   30.40    1.50
   3  -6   3   28.00    1.50
   3  -6   3   30.20    1.60
   3  -6   3   28.80    1.40
  -4   6  -3   84.89    3.50
  -4   6  -3   81.99    3.50
  -4   6  -3   89.39    3.50
  -4   6  -3   91.49    3.70
  -4   6  -3   85.49    3.50
   4  -6   3   85.09    3.60
   4  -6   3   79.09    3.50
   4  -6   3   82.49    3.70
   4  -6   3   83.99    3.60
   4  -6   3   84.59    3.50
  -5   6  -3    0.40    0.40
  -5   6  -3   -0.10    0.50
  -5   6  -3    0.10    0.60
  -5   6  -3   -0.20    0.50
   5  -6   3    0.00    0.70
   5  -6   3    0.00    0.70
   5  -6   3    0.30    0.70
   5  -6   3    0.00    0.40
  -6   6  -3    7.20    1.10
  -6   6  -3    9.10    1.00
  -6   6  -3    6.70    1.00
  -6   6  -3    6.70    0.70
   6  -6   3    7.70    1.00
   6  -6   3    6.70    0.90
   6  -6   3    5.80    1.00
   6  -6   3    7.90    1.00
   6  -6   3    6.80    1.00
  -7   6  -3   15.70    1.40
  -7   6  -3   14.50    2.20
  -7   6  -3   12.40    1.20
   7  -6   3   14.50    1.80
   7  -6   3   11.00    1.20
   7  -6   3   15.10    2.00
   7  -6   3   14.70    1.30
  -8   6  -3    3.00    1.50
   8  -6   3    3.00    1.40
   8  -6   3    2.20    0.80
   8  -6   3    2.80    1.10
  -9   6  -3    0.80    1.60
  -9   6  -3    4.30    2.10
   9  -6   3    1.70    0.90
   9  -6   3    2.30    1.90
   9  -6   3    1.00    1.30
 -10   6  -3    2.50    2.20
 -10   6  -3    4.20    2.70
  10  -6   3    1.00    1.20
  10  -6   3   -0.40    2.30
   9   5  -3   53.19    3.70
  -9  -5   3   53.09    4.70
   8   5  -3   27.80    2.30
  -8  -5   3   32.20    3.40
   7   5  -3   13.70    1.60
   7   5  -3   12.20    1.50
  -7  -5   3   10.00    1.60
   6   5  -3    1.00    0.70
   6   5  -3    0.70    0.50
   6   5  -3    0.10    0.70
  -6  -5   3    0.40    0.90
  -6  -5   3    1.80    0.80
  -6  -5   3    2.00    1.10
   5   5  -3    8.30    0.90
   5   5  -3    7.70    1.10
   5   5  -3    7.30    1.10
   5   5  -3    6.90    0.70
   5   5  -3    7.50    0.80
   5   5  -3    9.10    1.10
  -5  -5   3    8.60    1.10
  -5  -5   3    7.70    0.90
  -5  -5   3    7.10    1.20
  -5  -5   3    6.90    1.00
   4   5  -3   96.59    4.00
   4   5  -3   88.09    3.70
   4   5  -3   87.79    3.90
   4   5  -3   91.69    4.50
   4   5  -3   95.09    3.70
   4   5  -3   89.19    3.80
   4   5  -3   93.89    3.90
   4   5  -3   98.59    3.90
  -4  -5   3   95.39    3.90
  -4  -5   3   91.39    3.90
  -4  -5   3   92.49    3.80
  -4  -5   3   89.89    4.10
   3   5  -3   67.29    2.90
   3   5  -3   60.69    2.90
   3   5  -3   65.49    3.40
   3   5  -3   65.89    2.70
   3   5  -3   67.49    2.80
   3   5  -3   64.49    2.70
   3   5  -3   69.49    2.90
  -3  -5   3   64.69    2.90
  -3  -5   3   64.99    3.10
  -3  -5   3   63.39    2.80
  -3  -5   3   67.29    2.80
   2   5  -3   36.80    1.60
   2   5  -3   39.10    1.80
   2   5  -3   37.00    1.60
   2   5  -3   35.20    1.70
   2   5  -3   38.80    2.10
   2   5  -3   35.90    1.80
   2   5  -3   35.20    1.70
  -2  -5   3   38.10    1.70
  -2  -5   3   37.00    1.50
  -2  -5   3   39.10    1.80
  -2  -5   3   34.90    1.50
  -2  -5   3   36.40    1.80
   1   5  -3  143.19    5.70
   1   5  -3  137.69    5.80
   1   5  -3  143.39    5.60
   1   5  -3  148.69    5.80
  -1  -5   3  140.69    5.80
  -1  -5   3  145.89    5.60
  -1  -5   3  142.49    5.60
  -1  -5   3  142.79    5.70
  -1  -5   3  141.89    5.80
   0   5  -3  148.39    6.20
   0   5  -3  149.49    6.10
   0   5  -3  149.79    6.10
   0   5  -3  160.38    6.10
   0  -5   3  159.58    6.10
   0  -5   3  155.48    6.20
   0  -5   3  147.79    6.10
   0  -5   3  153.48    6.10
   0  -5   3  162.28    6.20
  -1   5  -3  453.15   17.00
  -1   5  -3  457.35   17.10
  -1   5  -3  413.96   17.00
   1  -5   3  421.96   17.00
   1  -5   3  427.06   17.10
   1  -5   3  430.06   17.10
   1  -5   3  453.55   17.00
   1  -5   3  441.96   17.00
  -2   5  -3  425.46   16.30
  -2   5  -3  431.06   16.40
  -2   5  -3  406.76   16.30
  -2   5  -3  408.96   16.30
   2  -5   3  415.66   16.30
   2  -5   3  425.66   16.30
   2  -5   3  426.16   16.40
   2  -5   3  413.66   16.30
  -3   5  -3  637.34   24.60
  -3   5  -3  642.24   24.60
  -3   5  -3  626.04   24.60
  -3   5  -3  645.54   24.70
   3  -5   3  616.44   24.60
   3  -5   3  632.54   24.60
   3  -5   3  650.63   24.60
   3  -5   3  622.64   24.70
   3  -5   3  625.54   24.60
  -4   5  -3    1.80    0.60
  -4   5  -3    0.70    0.40
  -4   5  -3    1.00    0.50
  -4   5  -3    1.40    0.30
   4  -5   3    1.20    0.40
   4  -5   3    1.10    0.50
   4  -5   3    0.80    0.50
   4  -5   3    0.40    0.30
  -5   5  -3    1.20    0.50
  -5   5  -3    1.40    0.50
  -5   5  -3    1.70    0.40
  -5   5  -3    1.90    0.70
   5  -5   3    3.20    0.50
   5  -5   3    1.60    0.60
   5  -5   3    1.30    0.60
   5  -5   3    1.60    0.40
   5  -5   3    1.50    0.60
  -6   5  -3   18.40    1.30
  -6   5  -3   20.30    1.80
  -6   5  -3   16.70    1.10
  -6   5  -3   18.50    1.20
   6  -5   3   20.20    1.60
   6  -5   3   20.00    1.40
   6  -5   3   16.90    1.10
   6  -5   3   19.60    1.60
   6  -5   3   17.40    1.40
   6  -5   3   19.10    1.50
  -7   5  -3   39.80    1.80
  -7   5  -3   32.50    2.10
  -7   5  -3   39.00    2.00
  -7   5  -3   36.70    2.60
   7  -5   3   35.30    1.90
   7  -5   3   35.70    2.30
   7  -5   3   36.30    2.20
   7  -5   3   39.00    2.40
   7  -5   3   36.80    2.00
   7  -5   3   37.00    1.80
  -8   5  -3  250.67    9.90
   8  -5   3  233.98    9.60
   8  -5   3  217.38    9.60
   8  -5   3  228.18    9.40
   8  -5   3  249.48    9.80
   8  -5   3  237.08    9.70
  -9   5  -3    0.10    1.50
  -9   5  -3    0.70    2.00
   9  -5   3    0.10    1.20
   9  -5   3    1.30    1.80
   9  -5   3    0.50    0.90
 -10   5  -3    0.30    2.10
 -10   5  -3   -1.10    2.50
  10  -5   3   -0.40    1.80
  10  -5   3   -1.00    2.20
   9   4  -3    8.50    1.40
  -9  -4   3    8.40    2.10
   8   4  -3   -0.10    0.90
  -8  -4   3    0.00    1.50
   7   4  -3    0.00    0.70
   7   4  -3   -0.50    0.70
  -7  -4   3   -0.90    1.20
   6   4  -3   15.50    0.90
   6   4  -3   16.70    1.30
   6   4  -3   14.70    1.90
   6   4  -3   14.50    1.20
  -6  -4   3   14.50    1.50
  -6  -4   3   15.30    1.00
  -6  -4   3   16.90    1.70
   5   4  -3    3.90    0.60
   5   4  -3    2.40    1.30
   5   4  -3    3.90    0.90
   5   4  -3    4.40    0.60
   5   4  -3    4.60    0.50
   5   4  -3    4.40    1.00
   5   4  -3    4.70    0.60
   5   4  -3    3.90    0.40
  -5  -4   3    5.00    0.80
  -5  -4   3    4.30    0.70
  -5  -4   3    3.50    0.90
   4   4  -3   32.50    1.60
   4   4  -3   33.30    1.80
   4   4  -3   30.00    1.60
   4   4  -3   34.20    2.30
   4   4  -3   32.00    1.40
   4   4  -3   27.40    1.90
   4   4  -3   31.10    1.60
   4   4  -3   34.20    1.40
  -4  -4   3   31.70    1.60
  -4  -4   3   31.60    1.50
  -4  -4   3   33.10    1.70
  -4  -4   3   34.40    2.00
   3   4  -3   61.69    2.70
   3   4  -3   59.09    2.60
   3   4  -3   56.89    2.60
   3   4  -3   64.39    2.60
   3   4  -3   64.19    2.50
   3   4  -3   62.89    2.40
   3   4  -3   57.69    2.90
   3   4  -3   60.39    2.60
  -3  -4   3   61.29    2.80
  -3  -4   3   60.19    2.60
  -3  -4   3   61.09    2.60
  -3  -4   3   58.39    2.60
   2   4  -3   51.09    2.20
   2   4  -3   52.89    2.20
   2   4  -3   48.40    2.20
   2   4  -3   54.29    2.20
   2   4  -3   49.70    2.50
   2   4  -3   52.89    2.10
  -2  -4   3   51.29    2.20
  -2  -4   3   54.19    2.40
  -2  -4   3   50.09    2.20
  -2  -4   3   51.39    2.00
  -2  -4   3   54.29    2.20
  -2  -4   3   51.49    2.10
   1   4  -3   83.49    3.30
   1   4  -3   83.39    3.40
   1   4  -3   79.49    3.40
   1   4  -3   83.79    3.40
   1   4  -3   82.69    3.30
  -1  -4   3   85.09    3.40
  -1  -4   3   78.79    3.30
  -1  -4   3   87.19    3.30
  -1  -4   3   88.79    3.50
  -1  -4   3   84.39    3.40
   0   4  -3    3.00    0.50
   0   4  -3    3.20    0.40
   0   4  -3    2.10    0.30
   0  -4   3    2.50    0.30
   0  -4   3    2.40    0.30
   0  -4   3    2.30    0.40
   0  -4   3    2.90    0.50
   0  -4   3    2.20    0.40
  -1   4  -3  193.48    7.80
  -1   4  -3  202.28    7.80
  -1   4  -3  194.88    7.80
   1  -4   3  198.58    7.90
   1  -4   3  195.68    7.70
   1  -4   3  206.78    7.80
   1  -4   3  195.88    7.80
  -2   4  -3   81.89    3.20
  -2   4  -3   80.19    3.20
  -2   4  -3   79.29    3.20
  -2   4  -3   77.89    3.30
  -2   4  -3   79.79    3.30
   2  -4   3   81.39    3.30
   2  -4   3   77.69    3.20
   2  -4   3   83.49    3.20
   2  -4   3   79.49    3.20
  -3   4  -3   54.99    2.20
  -3   4  -3   51.49    2.30
  -3   4  -3   52.29    2.40
   3  -4   3   52.19    2.20
   3  -4   3   51.29    2.30
   3  -4   3   55.19    2.20
  -4   4  -3    0.10    0.40
  -4   4  -3   -0.30    0.40
  -4   4  -3    0.50    0.30
  -4   4  -3   -0.20    0.50
   4  -4   3    0.00    0.40
   4  -4   3    0.60    0.50
   4  -4   3    0.00    0.50
   4  -4   3    0.10    0.30
   4  -4   3    0.60    0.30
  -5   4  -3    0.30    0.40
  -5   4  -3   -0.10    0.50
  -5   4  -3    0.70    0.70
  -5   4  -3    0.30    0.30
   5  -4   3   -0.10    0.40
   5  -4   3   -0.20    0.60
   5  -4   3    0.20    0.40
   5  -4   3   -0.40    0.40
   5  -4   3    0.60    0.50
  -6   4  -3    4.30    0.50
  -6   4  -3    4.80    0.70
  -6   4  -3    5.30    1.00
  -6   4  -3    2.60    0.60
   6  -4   3    4.70    0.60
   6  -4   3    5.10    0.60
   6  -4   3    3.70    0.60
   6  -4   3    3.50    0.70
   6  -4   3    4.10    0.90
  -7   4  -3    3.50    0.50
  -7   4  -3    1.50    0.70
  -7   4  -3    1.90    0.80
  -7   4  -3    1.50    1.20
   7  -4   3    4.10    0.90
   7  -4   3    3.40    0.70
   7  -4   3    2.90    1.10
   7  -4   3    3.00    0.60
  -8   4  -3   27.60    2.80
   8  -4   3   23.60    1.50
   8  -4   3   20.80    2.00
   8  -4   3   22.20    2.00
   8  -4   3   22.20    1.70
  -9   4  -3    1.60    1.60
  -9   4  -3    3.20    1.90
   9  -4   3    5.30    1.30
   9  -4   3    4.30    1.80
   9  -4   3    3.30    0.90
 -10   4  -3    4.20    2.90
 -10   4  -3    4.60    2.00
  10  -4   3    3.70    2.50
  10  -4   3    5.80    1.30
 -10  -3   3   15.70    2.80
   9   3  -3   14.80    1.80
  -9  -3   3   11.90    2.00
   8   3  -3   52.19    2.60
  -8  -3   3   52.19    2.90
  -8  -3   3   55.99    3.30
   7   3  -3   32.30    2.40
   7   3  -3   30.50    1.70
  -7  -3   3   33.60    2.00
  -7  -3   3   28.50    2.30
   6   3  -3   26.40    1.10
   6   3  -3   27.80    1.50
   6   3  -3   23.90    1.60
   6   3  -3   26.70    1.10
   6   3  -3   25.10    1.50
   6   3  -3   27.40    1.40
   6   3  -3   23.60    2.00
  -6  -3   3   29.20    2.00
  -6  -3   3   23.60    1.60
  -6  -3   3   28.20    1.60
  -6  -3   3   25.40    1.80
  -6  -3   3   27.60    1.30
   5   3  -3  159.18    6.40
   5   3  -3  170.08    6.40
   5   3  -3  158.58    6.80
   5   3  -3  159.78    6.30
   5   3  -3  158.58    6.50
   5   3  -3  169.98    6.60
   5   3  -3  159.68    6.30
  -5  -3   3  162.88    6.40
  -5  -3   3  166.38    6.40
  -5  -3   3  156.48    6.60
  -5  -3   3  155.18    6.70
   4   3  -3  191.08    7.40
   4   3  -3  184.88    7.30
   4   3  -3  183.98    7.60
   4   3  -3  185.48    7.20
   4   3  -3  182.08    7.20
   4   3  -3  189.48    7.50
   4   3  -3  181.18    7.40
   4   3  -3  189.38    7.30
  -4  -3   3  189.28    7.40
  -4  -3   3  178.28    7.30
  -4  -3   3  194.88    7.40
  -4  -3   3  183.48    7.50
   3   3  -3   56.29    2.70
   3   3  -3   60.99    2.50
   3   3  -3   55.09    2.50
   3   3  -3   58.79    2.30
   3   3  -3   56.39    2.30
   3   3  -3   59.49    2.50
   3   3  -3   57.49    2.40
   3   3  -3   57.79    2.40
  -3  -3   3   57.39    2.60
  -3  -3   3   59.19    2.50
  -3  -3   3   57.29    2.50
  -3  -3   3   59.39    2.40
   2   3  -3    4.80    0.30
   2   3  -3    5.50    0.50
   2   3  -3    6.00    0.70
   2   3  -3    5.10    0.50
   2   3  -3    4.70    0.50
   2   3  -3    6.00    0.50
   2   3  -3    4.50    0.30
  -2  -3   3    4.80    0.30
  -2  -3   3    4.80    0.60
  -2  -3   3    4.70    0.20
  -2  -3   3    5.30    0.60
  -2  -3   3    5.60    0.50
  -2  -3   3    5.80    0.50
   1   3  -3  194.78    7.80
   1   3  -3  191.28    7.70
   1   3  -3  206.78    7.80
   1   3  -3  196.88    7.70
   1   3  -3  203.18    7.80
  -1  -3   3  207.68    7.80
  -1  -3   3  192.28    7.80
  -1  -3   3  200.88    7.70
  -1  -3   3  194.48    7.70
  -1  -3   3  196.58    7.80
   0   3  -3  165.78    6.50
   0   3  -3  163.58    6.40
   0   3  -3  164.98    6.50
   0   3  -3  162.48    6.50
   0   3  -3  155.18    6.40
   0  -3   3  167.48    6.40
   0  -3   3  167.58    6.50
   0  -3   3  165.08    6.50
   0  -3   3  169.98    6.40
  -1   3  -3   12.10    0.60
  -1   3  -3   13.50    0.70
  -1   3  -3   13.70    0.70
  -1   3  -3   12.70    0.70
  -1   3  -3   14.30    0.80
  -1   3  -3   14.30    0.70
   1  -3   3   12.00    0.80
   1  -3   3   13.70    0.70
   1  -3   3   12.80    0.60
   1  -3   3   13.40    0.60
  -2   3  -3  730.63   27.50
  -2   3  -3  706.73   27.50
  -2   3  -3  699.23   27.60
  -2   3  -3  713.03   27.50
  -2   3  -3  723.23   27.50
   2  -3   3  689.83   27.60
   2  -3   3  696.33   27.60
   2  -3   3  726.23   27.50
   2  -3   3  703.93   27.70
   2  -3   3  723.93   27.50
  -3   3  -3  188.38    7.50
  -3   3  -3  195.38    7.60
  -3   3  -3  197.28    7.50
  -3   3  -3  191.28    7.60
   3  -3   3  190.38    7.60
   3  -3   3  194.28    7.50
   3  -3   3  186.38    7.60
   3  -3   3  190.98    7.50
  -4   3  -3   36.40    1.60
  -4   3  -3   39.10    1.70
  -4   3  -3   35.30    1.70
  -4   3  -3   39.30    1.90
   4  -3   3   40.20    1.80
   4  -3   3   38.50    1.70
   4  -3   3   38.40    1.70
   4  -3   3   36.10    1.80
   4  -3   3   39.60    1.70
  -5   3  -3   41.50    1.70
  -5   3  -3   39.90    2.10
  -5   3  -3   36.30    1.80
  -5   3  -3   41.10    1.80
   5  -3   3   36.90    1.70
   5  -3   3   39.20    1.90
   5  -3   3   39.80    2.00
   5  -3   3   38.60    1.80
   5  -3   3   41.00    1.80
  -6   3  -3    7.10    0.80
  -6   3  -3    7.50    1.10
  -6   3  -3    5.60    0.70
  -6   3  -3    4.10    0.70
   6  -3   3    5.60    0.80
   6  -3   3    5.60    0.70
   6  -3   3    7.10    1.00
   6  -3   3    5.70    0.80
   6  -3   3    4.60    0.60
  -7   3  -3   -0.10    0.50
  -7   3  -3   -0.40    1.20
  -7   3  -3   -1.10    0.70
  -7   3  -3    0.40    0.60
   7  -3   3   -0.10    0.60
   7  -3   3   -0.20    0.70
   7  -3   3   -0.50    0.50
   7  -3   3    0.30    0.70
  -8   3  -3    6.90    1.30
   8  -3   3    5.30    1.00
   8  -3   3    4.60    1.10
   8  -3   3    5.50    0.80
   8  -3   3    5.10    0.90
   8  -3   3    5.50    1.20
  -9   3  -3    0.40    1.50
  -9   3  -3    0.80    2.00
   9  -3   3    0.60    0.90
   9  -3   3   -0.80    1.20
 -10   3  -3   -0.10    3.00
 -10   3  -3    1.50    2.10
  10  -3   3    1.90    1.10
 -10  -2   3   -0.90    1.90
 -10  -2   3    0.30    2.20
   9   2  -3   41.00    2.20
  -9  -2   3   36.70    3.20
  -9  -2   3   40.20    2.80
   8   2  -3   84.39    3.70
  -8  -2   3   83.19    4.10
  -8  -2   3   87.19    4.00
   7   2  -3   67.29    3.20
   7   2  -3   68.59    3.40
   7   2  -3   66.79    3.00
   7   2  -3   64.99    2.70
  -7  -2   3   73.89    3.30
  -7  -2   3   67.09    3.20
   6   2  -3   40.10    1.80
   6   2  -3   41.30    2.30
   6   2  -3   41.20    2.30
   6   2  -3   35.00    2.60
   6   2  -3   42.00    2.00
   6   2  -3   37.20    1.70
  -6  -2   3   36.20    2.10
  -6  -2   3   40.20    1.60
  -6  -2   3   39.70    2.00
  -6  -2   3   36.10    2.20
   5   2  -3    8.20    0.70
   5   2  -3    8.60    1.20
   5   2  -3    8.10    1.20
   5   2  -3    7.70    0.90
   5   2  -3    5.50    1.00
   5   2  -3    8.10    0.60
   5   2  -3    8.10    0.70
  -5  -2   3    9.20    1.20
  -5  -2   3    9.30    0.70
  -5  -2   3    9.10    0.90
  -5  -2   3    6.70    1.00
  -5  -2   3    8.20    0.50
   4   2  -3  359.06   13.90
   4   2  -3  355.96   14.00
   4   2  -3  348.97   14.00
   4   2  -3  376.26   14.10
   4   2  -3  358.36   14.00
   4   2  -3  357.76   14.10
  -4  -2   3  352.26   14.10
  -4  -2   3  360.36   14.00
  -4  -2   3  357.56   14.00
  -4  -2   3  359.26   13.90
  -4  -2   3  355.46   14.00
  -4  -2   3  354.76   13.90
   3   2  -3 1245.88   47.80
   3   2  -3 1299.67   47.70
   3   2  -3 1217.98   47.90
   3   2  -3 1241.98   47.90
   3   2  -3 1215.08   47.80
   3   2  -3 1203.88   47.80
   3   2  -3 1307.87   47.70
   3   2  -3 1298.37   47.70
  -3  -2   3 1196.58   47.80
  -3  -2   3 1214.78   47.80
  -3  -2   3 1182.48   47.70
  -3  -2   3 1203.88   47.90
   2   2  -3   16.20    1.00
   2   2  -3   16.80    0.70
   2   2  -3   17.20    0.80
   2   2  -3   16.80    0.80
   2   2  -3   17.70    0.80
   2   2  -3   18.10    0.90
   2   2  -3   18.20    0.90
   2   2  -3   18.00    0.70
  -2  -2   3   16.90    0.80
  -2  -2   3   17.10    0.80
  -2  -2   3   18.10    0.80
  -2  -2   3   16.10    0.90
  -2  -2   3   18.40    1.10
   1   2  -3   25.50    1.10
   1   2  -3   23.90    1.00
   1   2  -3   26.20    1.10
   1   2  -3   27.50    1.10
  -1  -2   3   25.10    1.00
  -1  -2   3   25.00    1.20
  -1  -2   3   24.30    1.10
  -1  -2   3   26.70    1.10
  -1  -2   3   24.10    1.00
  -1  -2   3   26.40    1.10
   0   2  -3  542.55   20.70
   0   2  -3  541.65   20.60
   0   2  -3  530.65   20.60
   0   2  -3  547.85   20.60
   0   2  -3  528.65   20.60
   0  -2   3  503.65   20.60
   0  -2   3  541.45   20.60
   0  -2   3  533.55   20.70
   0  -2   3  520.15   20.60
   0  -2   3  531.35   20.60
   0  -2   3  536.85   20.60
  -1   2  -3   94.99    3.70
  -1   2  -3   91.29    3.70
  -1   2  -3   97.49    3.70
  -1   2  -3   89.09    3.70
  -1   2  -3   99.49    3.70
   1  -2   3   91.79    3.70
   1  -2   3   92.49    3.80
   1  -2   3   91.79    3.70
   1  -2   3   93.59    3.70
   1  -2   3   92.99    3.70
  -2   2  -3   44.40    1.80
  -2   2  -3   46.10    1.80
  -2   2  -3   48.10    1.90
   2  -2   3   42.60    1.90
   2  -2   3   43.90    1.80
   2  -2   3   44.80    1.90
   2  -2   3   46.20    1.90
   2  -2   3   41.80    1.80
  -3   2  -3   94.59    3.90
  -3   2  -3   95.79    4.00
  -3   2  -3  101.19    3.90
   3  -2   3   98.19    4.00
   3  -2   3   98.69    3.90
   3  -2   3   97.39    3.90
   3  -2   3   99.69    3.90
  -4   2  -3   28.90    1.40
  -4   2  -3   29.80    1.60
  -4   2  -3   29.40    1.30
  -4   2  -3   24.70    1.30
   4  -2   3   31.00    1.30
   4  -2   3   31.80    1.50
   4  -2   3   27.80    1.40
   4  -2   3   28.30    1.30
  -5   2  -3   58.39    2.40
  -5   2  -3   51.99    2.40
  -5   2  -3   51.59    2.30
  -5   2  -3   57.59    2.70
   5  -2   3   54.79    2.30
   5  -2   3   56.69    2.40
   5  -2   3   52.79    2.30
   5  -2   3   52.69    2.50
  -6   2  -3   49.10    2.20
  -6   2  -3   53.49    2.70
  -6   2  -3   51.59    2.20
  -6   2  -3   50.59    2.40
   6  -2   3   52.89    2.40
   6  -2   3   49.20    2.20
   6  -2   3   49.50    2.40
   6  -2   3   52.89    2.20
   6  -2   3   48.70    2.30
  -7   2  -3  139.99    6.20
   7  -2   3  147.29    6.10
   7  -2   3  133.59    5.80
   7  -2   3  136.89    5.70
   7  -2   3  140.59    5.90
   7  -2   3  154.38    6.10
  -8   2  -3  120.79    5.60
  -8   2  -3  111.49    5.20
   8  -2   3  111.99    4.70
   8  -2   3  108.09    4.90
   8  -2   3  121.39    5.00
   8  -2   3  109.89    4.70
  -9   2  -3   -0.70    2.20
  -9   2  -3    2.10    1.60
   9  -2   3   -0.80    1.20
   9  -2   3    0.80    0.90
 -10   2  -3   -1.30    3.50
 -11  -1   3   14.70    2.80
 -11  -1   3   15.80    2.60
 -10  -1   3    2.50    1.60
 -10  -1   3    1.60    2.00
   9   1  -3    2.20    0.80
  -9  -1   3    1.40    1.30
  -9  -1   3    2.60    1.40
   8   1  -3   58.69    3.10
   8   1  -3   62.29    2.80
  -8  -1   3   63.89    3.30
  -8  -1   3   62.59    3.20
   7   1  -3    7.40    0.90
   7   1  -3    3.80    1.00
   7   1  -3    6.50    1.20
   7   1  -3    3.60    1.40
   7   1  -3    4.70    0.60
  -7  -1   3    4.70    0.90
  -7  -1   3    5.10    0.90
  -7  -1   3    6.00    0.80
   6   1  -3   10.30    1.40
   6   1  -3    8.90    1.40
   6   1  -3   10.10    1.00
   6   1  -3    8.70    0.70
  -6  -1   3    9.10    1.20
  -6  -1   3    9.10    1.10
  -6  -1   3    7.60    0.90
  -6  -1   3    8.60    0.80
   5   1  -3  197.18    8.00
   5   1  -3  197.08    8.10
   5   1  -3  198.88    8.00
   5   1  -3  205.98    8.10
   5   1  -3  200.98    7.90
  -5  -1   3  199.88    7.90
  -5  -1   3  203.88    8.00
  -5  -1   3  202.78    8.00
   4   1  -3  449.56   17.20
   4   1  -3  447.56   17.10
   4   1  -3  439.16   17.00
   4   1  -3  436.66   17.10
   4   1  -3  435.06   17.20
   4   1  -3  434.56   17.10
  -4  -1   3  448.66   17.20
  -4  -1   3  430.26   17.20
  -4  -1   3  427.16   17.10
  -4  -1   3  441.56   17.10
   3   1  -3  178.98    7.10
   3   1  -3  179.78    7.10
   3   1  -3  177.08    7.10
   3   1  -3  176.88    7.00
   3   1  -3  179.68    7.10
  -3  -1   3  181.48    7.10
  -3  -1   3  175.58    6.90
  -3  -1   3  177.78    7.00
  -3  -1   3  181.08    7.10
  -3  -1   3  178.38    6.90
  -3  -1   3  180.48    7.10
   2   1  -3 2639.94   90.49
   2   1  -3 2296.47   90.39
   2   1  -3 2536.55   90.29
   2   1  -3 2613.34   90.39
  -2  -1   3 2012.70   90.29
  -2  -1   3 2032.10   90.39
  -2  -1   3 2254.97   90.29
   1   1  -3  448.36   17.60
   1   1  -3  462.55   17.60
   1   1  -3  457.15   17.60
   1   1  -3  466.65   17.60
   1   1  -3  440.46   17.60
  -1  -1   3  445.56   17.60
  -1  -1   3  461.15   17.60
  -1  -1   3  453.15   17.50
  -1  -1   3  451.05   17.60
   0   1  -3    3.10    0.30
   0   1  -3    3.10    0.30
   0   1  -3    3.10    0.20
   0   1  -3    3.10    0.30
   0   1  -3    2.80    0.30
   0  -1   3    3.60    0.30
   0  -1   3    3.20    0.40
   0  -1   3    3.20    0.30
   0  -1   3    3.30    0.30
   0  -1   3    3.60    0.20
  -1   1  -3   45.00    1.90
  -1   1  -3   43.90    1.90
  -1   1  -3   43.00    1.80
  -1   1  -3   45.60    1.80
   1  -1   3   45.50    1.80
   1  -1   3   46.10    1.90
   1  -1   3   47.70    1.90
   1  -1   3   43.70    1.80
   1  -1   3   43.80    1.80
   1  -1   3   42.70    1.80
  -2   1  -3  392.36   15.10
  -2   1  -3  385.46   15.00
  -2   1  -3  384.96   15.00
  -2   1  -3  382.56   15.00
   2  -1   3  391.56   15.00
   2  -1   3  384.56   15.00
   2  -1   3  386.36   15.00
   2  -1   3  381.46   15.00
  -3   1  -3   30.30    1.40
  -3   1  -3   30.00    1.40
  -3   1  -3   31.60    1.40
   3  -1   3   27.80    1.40
   3  -1   3   33.10    1.40
   3  -1   3   30.00    1.30
  -4   1  -3   44.40    2.00
  -4   1  -3   44.60    2.00
  -4   1  -3   47.80    2.10
  -4   1  -3   42.50    1.90
  -4   1  -3   43.80    2.20
   4  -1   3   49.00    2.00
   4  -1   3   43.80    2.00
   4  -1   3   46.70    2.10
   4  -1   3   48.70    1.90
  -5   1  -3  113.39    4.70
  -5   1  -3  112.29    4.50
  -5   1  -3  111.59    4.70
  -5   1  -3  114.69    4.60
  -5   1  -3  110.59    4.80
   5  -1   3  116.89    4.60
   5  -1   3  110.79    4.70
   5  -1   3  118.89    4.50
   5  -1   3  113.39    4.70
  -6   1  -3  108.69    4.40
  -6   1  -3  106.59    4.60
  -6   1  -3  113.69    4.60
  -6   1  -3  106.49    4.50
  -6   1  -3  115.79    4.90
   6  -1   3  112.19    4.60
   6  -1   3  110.89    4.50
   6  -1   3  107.09    4.50
   6  -1   3  112.89    4.60
  -7   1  -3   52.89    2.70
  -7   1  -3   53.39    2.70
  -7   1  -3   55.39    3.20
  -7   1  -3   53.99    2.80
   7  -1   3   52.29    2.70
   7  -1   3   51.49    2.30
   7  -1   3   51.29    2.60
   7  -1   3   53.19    2.60
  -8   1  -3   25.90    2.50
  -8   1  -3   30.00    3.20
   8  -1   3   29.40    2.10
   8  -1   3   30.00    1.70
  -9   1  -3    5.80    2.50
   9  -1   3    1.90    1.00
   9  -1   3    3.50    1.40
 -11   0   3    1.50    2.00
 -11   0   3    1.20    2.40
  10   0  -3   61.39    3.70
 -10   0   3   59.39    3.80
 -10   0   3   61.59    4.30
   9   0  -3   81.59    3.40
   9   0  -3   77.99    3.90
  -9   0   3   77.69    4.00
  -9   0   3   82.09    3.50
   8   0  -3   89.19    4.10
   8   0  -3   89.99    4.00
   8   0  -3   88.39    3.80
  -8   0   3   97.59    4.30
  -8   0   3   92.59    4.20
  -8   0   3   91.69    3.90
   7   0  -3   83.19    3.50
   7   0  -3   82.39    3.90
   7   0  -3   84.59    3.70
   7   0  -3   75.09    3.90
   7   0  -3   86.79    4.10
  -7   0   3   92.59    3.80
  -7   0   3   87.59    3.80
  -7   0   3   84.99    3.50
   6   0  -3    2.30    0.90
   6   0  -3    3.20    0.90
   6   0  -3    3.70    0.70
   6   0  -3    3.80    0.50
   6   0  -3    3.10    0.90
  -6   0   3    4.20    0.70
  -6   0   3    3.10    0.80
  -6   0   3    3.80    0.70
  -6   0   3    2.60    0.50
   5   0  -3  197.48    7.70
   5   0  -3  188.88    7.40
   5   0  -3  189.88    7.60
   5   0  -3  199.68    7.60
   5   0  -3  190.48    7.40
   5   0  -3  190.98    7.70
  -5   0   3  182.38    7.60
  -5   0   3  184.28    7.60
  -5   0   3  183.88    7.50
  -5   0   3  191.38    7.60
   4   0  -3  169.78    6.60
   4   0  -3  163.98    6.50
   4   0  -3  163.68    6.70
   4   0  -3  172.48    6.70
   4   0  -3  165.38    6.70
  -4   0   3  168.48    6.60
  -4   0   3  170.38    6.70
  -4   0   3  165.58    6.70
  -4   0   3  159.58    6.60
   3   0  -3  110.89    4.30
   3   0  -3  107.39    4.40
   3   0  -3  103.79    4.20
   3   0  -3  108.19    4.20
  -3   0   3  109.69    4.40
  -3   0   3  105.29    4.20
  -3   0   3  108.99    4.40
   2   0  -3  141.29    5.40
   2   0  -3  136.99    5.30
   2   0  -3  137.69    5.30
   2   0  -3  139.19    5.30
   2   0  -3  138.69    5.30
   2   0  -3  139.09    5.40
  -2   0   3  136.19    5.30
  -2   0   3  136.39    5.30
  -2   0   3  129.79    5.30
  -2   0   3  128.19    5.40
  -1   0   3 4763.42  170.28
  -1   0   3 4141.09  170.18
  -1   0   3 4085.49  170.18
  -1   0   3 4477.35  170.18
  -1   0   3 4595.04  170.18
   0   0  -3 2514.45   88.89
   0   0  -3 1963.20   88.89
   0   0  -3 2676.43   88.99
   0   0  -3 2072.29   88.99
   0   0   3 2630.84   88.99
   0   0   3 2153.78   88.89
   0   0   3 2119.89   88.89
  -1   0  -3    5.90    0.30
  -1   0  -3    5.10    0.40
  -1   0  -3    5.50    0.40
   1   0   3    4.40    0.40
   1   0   3    4.80    0.40
   1   0   3    4.60    0.40
   1   0   3    5.00    0.30
  -2   0  -3  258.27   10.30
  -2   0  -3  276.27   10.40
  -2   0  -3  259.37   10.30
  -2   0  -3  265.67   10.50
   2   0   3  268.47   10.30
   2   0   3  257.37   10.40
   2   0   3  267.67   10.40
   2   0   3  265.67   10.40
  -3   0  -3   21.30    1.10
  -3   0  -3   20.30    1.10
  -3   0  -3   18.50    0.90
  -3   0  -3   20.80    1.00
   3   0   3   21.10    0.90
   3   0   3   21.40    1.10
   3   0   3   21.60    1.00
   3   0   3   20.30    1.10
   3   0   3   20.20    1.10
  -4   0  -3   25.80    1.30
  -4   0  -3   27.30    1.40
  -4   0  -3   27.80    1.40
  -4   0  -3   24.80    1.20
   4   0   3   26.50    1.30
   4   0   3   26.50    1.40
   4   0   3   25.40    1.10
   4   0   3   28.90    1.20
   4   0   3   27.20    1.40
   4   0   3   25.70    1.30
  -5   0  -3  172.58    7.20
  -5   0  -3  167.88    7.00
  -5   0  -3  185.28    7.00
  -5   0  -3  169.78    6.90
  -5   0  -3  169.98    6.80
   5   0   3  172.78    7.00
   5   0   3  174.08    6.90
   5   0   3  180.48    6.80
   5   0   3  170.68    7.00
   5   0   3  175.68    6.90
   5   0   3  176.58    7.00
  -6   0  -3   53.19    2.60
  -6   0  -3   54.49    2.40
  -6   0  -3   58.89    2.70
  -6   0  -3   59.09    3.00
  -6   0  -3   54.99    2.70
  -6   0  -3   59.29    2.30
   6   0   3   52.99    2.60
   6   0   3   53.99    2.40
   6   0   3   55.09    2.40
   6   0   3   53.59    2.70
   6   0   3   56.29    2.70
  -7   0  -3   11.50    1.20
  -7   0  -3   11.90    1.70
  -7   0  -3    8.40    1.70
   7   0   3    8.90    1.10
   7   0   3    8.60    1.30
   7   0   3    8.90    1.00
   7   0   3    9.90    1.10
  -8   0  -3   12.70    2.00
  -8   0  -3   11.60    1.40
   8   0   3    9.90    1.30
   8   0   3   12.40    1.40
  -9   0  -3   32.60    3.90
   9   0   3   26.30    2.70
   9   0   3   26.20    2.20
  11  -1  -3   55.59    4.20
 -11   1   3   54.99    4.30
 -11   1   3   63.79    4.90
  10  -1  -3  267.47   10.30
 -10   1   3  237.68   10.50
 -10   1   3  246.18   10.00
 -10   1   3  252.37   10.60
  -9   1   3   33.40    2.70
  -9   1   3   31.50    2.50
  -9   1   3   34.60    1.90
   8  -1  -3    5.40    0.90
   8  -1  -3    4.60    0.50
   8  -1  -3    5.70    1.50
   8  -1  -3    6.90    1.10
   8  -1  -3    5.40    0.70
  -8   1   3    4.60    1.00
  -8   1   3    5.00    0.70
  -8   1   3    6.50    1.20
   7  -1  -3   18.60    1.80
   7  -1  -3   17.60    1.40
   7  -1  -3   20.70    2.00
   7  -1  -3   19.20    1.50
   7  -1  -3   19.30    1.00
   7  -1  -3   18.40    0.90
   7  -1  -3   19.50    0.90
  -7   1   3   19.30    1.20
  -7   1   3   17.90    1.60
  -7   1   3   22.90    1.50
   6  -1  -3   19.80    1.20
   6  -1  -3   19.00    1.60
   6  -1  -3   19.20    0.80
   6  -1  -3   18.30    1.70
   6  -1  -3   20.50    0.90
   6  -1  -3   20.30    1.30
   6  -1  -3   20.00    0.80
   6  -1  -3   19.00    1.70
  -6   1   3   20.00    1.40
  -6   1   3   20.70    1.40
  -6   1   3   14.80    1.30
  -6   1   3   19.70    1.10
   5  -1  -3    0.50    0.60
   5  -1  -3    0.00    0.50
   5  -1  -3    0.20    0.60
   5  -1  -3    0.20    0.10
   5  -1  -3    0.20    0.40
   5  -1  -3    0.10    0.10
   5  -1  -3    0.30    0.60
   5  -1  -3    0.30    0.20
  -5   1   3   -0.10    0.50
  -5   1   3    0.10    0.30
  -5   1   3   -0.40    0.50
  -5   1   3    0.40    0.50
   4  -1  -3    1.10    0.10
   4  -1  -3    1.20    0.30
   4  -1  -3    0.50    0.50
   4  -1  -3    1.50    0.50
  -4   1   3    0.40    0.30
  -4   1   3    0.30    0.40
  -4   1   3    1.50    0.20
  -4   1   3    0.50    0.30
  -4   1   3    0.90    0.40
   3  -1  -3  728.13   27.70
   3  -1  -3  714.53   27.90
   3  -1  -3  734.33   27.80
   3  -1  -3  706.93   27.80
   3  -1  -3  721.73   27.70
  -3   1   3  738.03   27.70
  -3   1   3  716.93   27.70
  -3   1   3  692.13   27.90
  -3   1   3  697.23   27.80
  -3   1   3  727.33   27.80
  -3   1   3  704.53   27.80
  -3   1   3  734.23   27.80
   2  -1  -3  405.56   15.50
   2  -1  -3  409.16   15.50
   2  -1  -3  388.06   15.50
   2  -1  -3  395.16   15.50
   2  -1  -3  391.76   15.60
   2  -1  -3  398.86   15.50
  -2   1   3  400.46   15.50
  -2   1   3  398.56   15.50
  -2   1   3  399.96   15.50
  -2   1   3  405.76   15.50
  -2   1   3  416.56   15.50
  -2   1   3  401.36   15.60
   1  -1  -3  363.06   13.70
   1  -1  -3  360.86   13.70
   1  -1  -3  348.27   13.70
   1  -1  -3  340.97   13.70
   1  -1  -3  358.56   13.70
   1  -1  -3  367.26   13.80
  -1   1   3  361.76   13.70
  -1   1   3  357.66   13.80
  -1   1   3  349.57   13.70
  -1   1   3  350.46   13.70
  -1   1   3  333.37   13.70
   0  -1  -3    3.20    0.30
   0  -1  -3    3.00    0.40
   0  -1  -3    3.80    0.50
   0  -1  -3    3.00    0.20
   0  -1  -3    3.20    0.40
   0  -1  -3    3.40    0.40
   0   1   3    3.70    0.40
   0   1   3    3.10    0.30
   0   1   3    3.30    0.30
   0   1   3    2.70    0.30
   0   1   3    4.20    0.40
  -1  -1  -3 1425.46   57.89
  -1  -1  -3 1481.25   57.89
  -1  -1  -3 1489.55   57.89
  -1  -1  -3 1558.34   57.89
   1   1   3 1524.25   57.89
   1   1   3 1514.85   57.89
  -2  -1  -3  754.82   28.50
  -2  -1  -3  736.13   28.50
  -2  -1  -3  776.02   28.50
   2   1   3  746.73   28.50
   2   1   3  712.33   28.40
   2   1   3  715.73   28.40
   2   1   3  727.73   28.40
   2   1   3  705.93   28.50
  -3  -1  -3   44.70    2.00
  -3  -1  -3   44.20    1.80
  -3  -1  -3   42.60    1.90
  -3  -1  -3   46.10    2.00
   3   1   3   41.10    1.90
   3   1   3   46.30    1.80
   3   1   3   47.10    2.10
   3   1   3   42.20    1.90
   3   1   3   45.30    2.00
  -4  -1  -3  101.19    4.10
  -4  -1  -3   96.29    4.10
  -4  -1  -3   97.69    4.00
  -4  -1  -3  102.39    4.00
   4   1   3   95.59    4.00
   4   1   3   96.89    4.00
   4   1   3  103.49    4.20
   4   1   3   95.79    4.10
   4   1   3  101.09    4.00
  -5  -1  -3  105.19    4.40
  -5  -1  -3  104.69    4.20
  -5  -1  -3  111.79    4.40
  -5  -1  -3  108.29    4.20
  -5  -1  -3  103.89    4.60
   5   1   3  104.39    4.40
   5   1   3  104.09    4.50
   5   1   3  108.29    4.20
   5   1   3   99.79    4.40
   5   1   3  107.19    4.30
   5   1   3   98.49    4.20
  -6  -1  -3    2.30    0.90
  -6  -1  -3    1.50    1.00
  -6  -1  -3    1.50    0.80
  -6  -1  -3    2.50    1.10
   6   1   3    2.00    0.60
   6   1   3    3.80    1.10
   6   1   3    2.30    0.60
   6   1   3    2.10    0.70
  -7  -1  -3    0.00    1.00
  -7  -1  -3    0.00    1.50
   7   1   3   -0.10    0.70
   7   1   3    1.10    0.90
   7   1   3   -0.50    1.30
  -8  -1  -3    0.10    2.20
   8   1   3    0.40    1.20
   8   1   3    0.00    0.90
   9   1   3    5.60    1.80
 -12   2   3    0.90    3.00
 -12   2   3    1.70    2.60
  11  -2  -3    3.60    1.90
 -11   2   3    3.60    2.10
 -11   2   3    5.40    2.30
  10  -2  -3    4.40    1.50
 -10   2   3    5.10    1.00
 -10   2   3    5.50    1.60
 -10   2   3    7.20    1.70
   9  -2  -3   34.10    2.40
  -9   2   3   35.70    2.60
  -9   2   3   38.90    2.00
  -9   2   3   35.10    2.50
   8  -2  -3   -0.40    0.70
   8  -2  -3   -0.20    0.30
   8  -2  -3    0.00    0.30
  -8   2   3    0.20    0.60
  -8   2   3   -0.10    0.80
  -8   2   3    0.40    0.90
   7  -2  -3    1.10    0.30
   7  -2  -3    0.90    0.60
   7  -2  -3    0.70    0.30
   7  -2  -3    1.50    0.30
   7  -2  -3    1.40    1.10
   7  -2  -3    0.90    0.90
   7  -2  -3    1.10    0.20
   7  -2  -3    0.50    1.00
  -7   2   3    2.10    0.70
  -7   2   3    0.20    0.50
  -7   2   3    1.10    0.70
   6  -2  -3   17.90    0.80
   6  -2  -3   16.60    1.60
   6  -2  -3   17.30    0.80
   6  -2  -3   19.30    1.50
   6  -2  -3   18.40    0.80
   6  -2  -3   16.70    1.50
   6  -2  -3   17.70    0.80
   6  -2  -3   17.40    0.80
   6  -2  -3   15.30    1.10
  -6   2   3   16.30    1.00
  -6   2   3   16.30    1.30
  -6   2   3   17.50    1.30
   5  -2  -3  258.37   10.20
   5  -2  -3  255.37   10.00
   5  -2  -3  258.57    9.90
   5  -2  -3  250.37    9.90
   5  -2  -3  256.77    9.90
  -5   2   3  254.17   10.00
  -5   2   3  255.37   10.20
  -5   2   3  262.07    9.90
  -5   2   3  249.08   10.10
   4  -2  -3   13.50    0.70
   4  -2  -3   12.90    1.00
   4  -2  -3   14.00    0.70
   4  -2  -3   13.10    1.00
   4  -2  -3   13.60    0.60
  -4   2   3   13.90    0.60
  -4   2   3   14.10    0.70
  -4   2   3   13.50    1.00
  -4   2   3   14.00    0.90
  -4   2   3   14.00    0.80
  -4   2   3   13.20    0.60
   3  -2  -3    9.90    0.50
   3  -2  -3    8.80    0.50
   3  -2  -3    8.10    0.80
   3  -2  -3    9.70    0.60
   3  -2  -3   10.00    0.50
   3  -2  -3   10.10    0.50
  -3   2   3    7.80    0.70
  -3   2   3    9.40    0.50
  -3   2   3    8.60    0.50
  -3   2   3    9.60    0.50
  -3   2   3    9.10    0.70
  -3   2   3   10.90    0.60
   2  -2  -3   44.60    1.90
   2  -2  -3   44.30    1.80
   2  -2  -3   42.20    1.80
   2  -2  -3   46.10    1.90
   2  -2  -3   41.70    1.80
   2  -2  -3   46.80    1.80
   2  -2  -3   45.20    1.80
  -2   2   3   42.00    1.80
  -2   2   3   43.40    1.80
  -2   2   3   43.20    1.90
  -2   2   3   42.20    1.80
  -2   2   3   45.10    1.80
  -2   2   3   43.70    1.80
   1  -2  -3  229.78    8.90
   1  -2  -3  239.18    8.90
   1  -2  -3  231.18    9.00
   1  -2  -3  229.38    9.00
   1  -2  -3  234.68    9.00
   1  -2  -3  224.68    8.90
   1  -2  -3  229.98    8.90
  -1   2   3  227.98    9.00
  -1   2   3  220.88    8.90
  -1   2   3  228.08    9.00
  -1   2   3  231.68    8.90
  -1   2   3  225.98    8.90
   0  -2  -3  450.05   17.90
   0  -2  -3  477.15   17.90
   0  -2  -3  470.35   17.80
   0  -2  -3  465.85   17.90
   0  -2  -3  455.45   17.80
   0  -2  -3  467.95   17.80
   0   2   3  450.15   17.80
   0   2   3  453.65   17.80
   0   2   3  443.56   17.90
   0   2   3  452.95   17.80
   0   2   3  471.05   17.90
  -1  -2  -3   70.49    2.90
  -1  -2  -3   71.09    2.90
  -1  -2  -3   69.99    2.80
  -1  -2  -3   71.69    2.90
  -1  -2  -3   68.19    2.90
  -1  -2  -3   65.59    2.80
   1   2   3   66.69    2.80
   1   2   3   69.79    2.90
   1   2   3   74.69    3.00
   1   2   3   74.69    2.80
   1   2   3   71.89    2.90
  -2  -2  -3   56.89    2.30
  -2  -2  -3   52.29    2.20
  -2  -2  -3   55.59    2.30
  -2  -2  -3   52.49    2.40
  -2  -2  -3   52.89    2.40
   2   2   3   53.09    2.30
   2   2   3   56.09    2.40
   2   2   3   55.39    2.50
   2   2   3   56.69    2.30
   2   2   3   55.39    2.20
  -3  -2  -3   62.49    2.70
  -3  -2  -3   60.39    2.50
  -3  -2  -3   62.49    2.70
  -3  -2  -3   60.19    2.60
   3   2   3   60.49    2.60
   3   2   3   62.49    2.80
   3   2   3   59.49    2.70
   3   2   3   64.39    2.50
   3   2   3   63.39    2.60
  -4  -2  -3   70.29    2.80
  -4  -2  -3   66.09    3.00
  -4  -2  -3   68.69    3.00
  -4  -2  -3   69.89    2.90
  -4  -2  -3   70.59    2.80
   4   2   3   66.19    2.80
   4   2   3   70.19    3.20
   4   2   3   65.29    2.80
   4   2   3   66.89    3.00
   4   2   3   65.39    2.90
  -5  -2  -3   20.40    1.00
  -5  -2  -3   18.50    1.40
  -5  -2  -3   17.20    1.10
  -5  -2  -3   20.40    1.60
  -5  -2  -3   17.80    1.30
  -5  -2  -3   19.00    1.90
   5   2   3   18.70    1.50
   5   2   3   18.60    1.20
   5   2   3   17.50    1.10
  -6  -2  -3   18.10    2.80
  -6  -2  -3   16.20    1.60
   6   2   3   19.40    1.30
   6   2   3   15.60    1.20
   6   2   3   18.60    1.60
   6   2   3   13.60    1.90
  -7  -2  -3   -0.40    1.70
  -7  -2  -3    0.40    1.00
   7   2   3   -0.50    0.80
   7   2   3    0.10    1.00
  -8  -2  -3    8.30    3.00
   8   2   3    5.40    1.20
 -12   3   3    3.90    2.60
  11  -3  -3   23.90    3.40
 -11   3   3   20.70    2.60
 -11   3   3   24.50    2.60
  10  -3  -3    2.10    1.40
 -10   3   3    2.20    1.60
 -10   3   3    2.40    1.00
 -10   3   3    5.30    1.60
   9  -3  -3   33.90    1.60
   9  -3  -3   35.50    2.30
  -9   3   3   37.90    2.60
  -9   3   3   35.20    2.50
  -9   3   3   38.20    2.00
   8  -3  -3   97.59    3.70
   8  -3  -3   91.69    3.80
   8  -3  -3   86.19    3.80
   8  -3  -3   89.99    4.00
  -8   3   3   94.99    3.90
  -8   3   3   96.19    4.20
  -8   3   3   93.79    4.20
   7  -3  -3    4.80    1.20
   7  -3  -3    5.40    0.50
   7  -3  -3    6.80    0.60
   7  -3  -3    5.70    0.70
   7  -3  -3    6.20    0.70
  -7   3   3    7.50    0.90
  -7   3   3    5.00    0.80
   6  -3  -3  388.06   15.80
   6  -3  -3  399.16   15.70
   6  -3  -3  406.76   15.50
   6  -3  -3  398.46   15.60
   6  -3  -3  400.66   15.50
  -6   3   3  402.46   15.50
  -6   3   3  406.46   15.60
  -6   3   3  387.16   15.60
  -6   3   3  397.16   15.70
   5  -3  -3 1228.18   47.60
   5  -3  -3 1260.77   47.60
   5  -3  -3 1272.07   47.60
   5  -3  -3 1256.27   47.80
   5  -3  -3 1272.17   47.80
   5  -3  -3 1240.88   47.70
  -5   3   3 1216.58   47.60
  -5   3   3 1246.58   47.70
  -5   3   3 1192.98   47.70
  -5   3   3 1226.98   47.60
  -5   3   3 1190.08   47.70
  -5   3   3 1181.98   47.80
   4  -3  -3 4596.14  170.08
   4  -3  -3 4210.48  169.98
   4  -3  -3 4874.01  169.88
   4  -3  -3 4791.92  169.88
   4  -3  -3 4100.09  169.98
  -4   3   3 4034.70  169.88
  -4   3   3 4281.27  169.88
  -4   3   3 4759.62  169.98
  -4   3   3 3984.70  170.08
   3  -3  -3  136.09    5.30
   3  -3  -3  136.59    5.30
   3  -3  -3  133.39    5.30
   3  -3  -3  131.49    5.40
   3  -3  -3  139.39    5.40
   3  -3  -3  131.99    5.40
   3  -3  -3  132.39    5.30
  -3   3   3  138.69    5.30
  -3   3   3  131.89    5.40
  -3   3   3  128.39    5.40
  -3   3   3  141.09    5.30
  -3   3   3  136.59    5.30
   2  -3  -3   92.49    3.80
   2  -3  -3   93.09    3.70
   2  -3  -3   93.69    3.80
   2  -3  -3   95.49    3.80
   2  -3  -3  100.89    3.80
  -2   3   3   92.49    3.90
  -2   3   3   97.49    3.90
  -2   3   3   95.99    3.80
  -2   3   3   91.59    3.80
  -2   3   3   96.19    3.80
  -2   3   3   91.39    3.70
   1  -3  -3   48.80    2.20
   1  -3  -3   48.50    2.00
   1  -3  -3   52.99    2.10
   1  -3  -3   48.80    2.10
   1  -3  -3   49.70    2.10
   1  -3  -3   47.10    2.10
  -1   3   3   51.79    2.20
  -1   3   3   50.59    2.40
  -1   3   3   49.90    2.20
  -1   3   3   48.80    2.10
  -1   3   3   58.49    2.10
  -1   3   3   50.49    2.10
   0  -3  -3   12.50    0.80
   0  -3  -3   13.30    0.70
   0  -3  -3   12.00    0.70
   0  -3  -3   12.20    0.80
   0  -3  -3   12.70    0.70
   0  -3  -3   12.10    0.80
   0   3   3   12.40    0.80
   0   3   3   11.50    0.80
   0   3   3   11.50    0.70
   0   3   3   12.80    0.70
   0   3   3   12.10    0.70
   0   3   3   11.50    0.80
  -1  -3  -3  123.99    4.90
  -1  -3  -3  124.89    5.00
  -1  -3  -3  125.19    4.90
  -1  -3  -3  121.89    4.80
  -1  -3  -3  127.79    5.00
  -1  -3  -3  120.39    4.90
   1   3   3  122.89    5.00
   1   3   3  122.69    4.90
   1   3   3  119.59    4.90
   1   3   3  121.39    4.90
   1   3   3  126.39    4.90
   1   3   3  118.59    4.90
  -2  -3  -3  285.27   11.20
  -2  -3  -3  277.77   11.10
  -2  -3  -3  282.67   11.20
  -2  -3  -3  287.37   11.10
  -2  -3  -3  289.87   11.10
   2   3   3  300.67   11.30
   2   3   3  278.17   11.10
   2   3   3  276.77   11.10
   2   3   3  278.57   11.10
   2   3   3  282.77   11.10
   2   3   3  287.07   11.20
  -3  -3  -3    0.30    0.40
  -3  -3  -3    0.40    0.50
  -3  -3  -3    0.50    0.50
  -3  -3  -3    0.10    0.30
  -3  -3  -3    0.30    0.60
  -3  -3  -3    0.50    0.50
   3   3   3    0.40    0.50
   3   3   3   -0.20    0.60
   3   3   3    0.50    0.40
   3   3   3    0.80    0.30
   3   3   3    0.40    0.50
   3   3   3    0.30    0.40
  -4  -3  -3   79.89    3.30
  -4  -3  -3   82.59    3.50
  -4  -3  -3   78.39    3.60
  -4  -3  -3   80.79    3.30
  -4  -3  -3   80.79    3.30
   4   3   3   70.79    3.90
   4   3   3   82.29    3.40
   4   3   3   81.69    3.40
   4   3   3   78.49    3.50
   4   3   3   83.59    3.30
  -5  -3  -3   -1.30    1.00
   5   3   3    0.10    0.70
   5   3   3    0.20    0.60
   5   3   3    0.10    0.90
  -6  -3  -3    6.80    1.60
  -6  -3  -3    6.30    1.20
   6   3   3    8.60    1.20
   6   3   3    6.00    0.90
  -7  -3  -3    0.60    2.00
  -7  -3  -3    1.20    1.20
   7   3   3    0.20    1.00
   7   3   3   -0.40    1.20
   8   3   3    0.60    1.70
  12  -4  -3    3.60    2.50
 -12   4   3    0.50    2.50
  11  -4  -3    1.00    1.70
 -11   4   3    2.00    2.00
  10  -4  -3    6.70    1.40
 -10   4   3    4.80    1.50
 -10   4   3    7.70    1.10
   9  -4  -3   35.20    1.70
   9  -4  -3   36.50    2.40
  -9   4   3   33.90    2.00
  -9   4   3   35.60    2.50
   8  -4  -3   11.60    1.00
   8  -4  -3   11.80    1.50
   8  -4  -3   11.00    0.90
   8  -4  -3   12.70    0.80
  -8   4   3   14.30    1.30
   7  -4  -3  103.39    4.40
   7  -4  -3  109.19    4.30
   7  -4  -3  104.99    4.20
   7  -4  -3  105.59    4.30
   7  -4  -3  101.19    4.20
   7  -4  -3   95.69    4.80
  -7   4   3  106.09    4.40
  -7   4   3  106.59    4.60
  -7   4   3  109.79    4.60
  -7   4   3  104.79    4.30
   6  -4  -3   13.00    0.90
   6  -4  -3   11.10    0.70
   6  -4  -3   11.70    0.70
   6  -4  -3   10.70    1.10
   6  -4  -3   11.60    1.10
  -6   4   3   13.10    1.30
  -6   4   3   13.10    1.20
  -6   4   3   11.80    1.00
  -6   4   3   12.20    0.90
  -6   4   3   11.30    0.70
  -6   4   3   11.30    0.70
   5  -4  -3 1443.26   56.19
   5  -4  -3 1459.25   56.29
   5  -4  -3 1455.75   56.19
   5  -4  -3 1464.05   56.09
   5  -4  -3 1462.25   56.19
   5  -4  -3 1435.96   56.09
  -5   4   3 1461.85   56.19
  -5   4   3 1466.85   56.09
  -5   4   3 1403.06   56.29
  -5   4   3 1469.15   56.09
  -5   4   3 1451.15   56.19
   4  -4  -3 3024.10  113.99
   4  -4  -3 3443.66  113.99
   4  -4  -3 2852.81  113.89
   4  -4  -3 3121.49  114.09
   4  -4  -3 2873.21  114.09
  -4   4   3 3201.78  113.99
  -4   4   3 2636.64  113.99
  -4   4   3 2588.64  113.99
  -4   4   3 3414.26  114.09
  -4   4   3 2799.42  113.89
  -4   4   3 2526.85  114.09
   3  -4  -3  606.24   22.60
   3  -4  -3  585.94   22.50
   3  -4  -3  583.84   22.60
   3  -4  -3  565.74   22.60
   3  -4  -3  569.44   22.60
   3  -4  -3  589.14   22.50
   3  -4  -3  580.14   22.60
  -3   4   3  586.84   22.70
  -3   4   3  581.04   22.60
  -3   4   3  582.14   22.60
  -3   4   3  570.74   22.50
  -3   4   3  592.44   22.50
  -3   4   3  565.44   22.60
   2  -4  -3    5.70    0.40
   2  -4  -3    5.20    0.50
   2  -4  -3    4.40    0.60
   2  -4  -3    4.50    0.50
   2  -4  -3    3.60    0.60
   2  -4  -3    5.40    0.60
   2  -4  -3    5.10    0.50
  -2   4   3    5.10    0.40
  -2   4   3    5.00    0.60
  -2   4   3    4.40    0.50
  -2   4   3    4.60    0.50
  -2   4   3    5.40    0.80
  -2   4   3    4.40    0.50
   1  -4  -3  184.18    7.40
   1  -4  -3  192.58    7.50
   1  -4  -3  184.58    7.50
   1  -4  -3  187.98    7.50
   1  -4  -3  188.98    7.40
  -1   4   3  188.28    7.50
  -1   4   3  184.58    7.50
  -1   4   3  201.08    7.50
  -1   4   3  197.98    7.50
  -1   4   3  192.48    7.50
  -1   4   3  185.48    7.60
   0  -4  -3  617.84   23.50
   0  -4  -3  607.64   23.60
   0  -4  -3  621.34   23.50
   0  -4  -3  612.24   23.50
   0  -4  -3  589.14   23.50
   0  -4  -3  577.04   23.50
   0   4   3  631.54   23.50
   0   4   3  588.24   23.50
   0   4   3  605.74   23.60
   0   4   3  605.24   23.50
   0   4   3  603.84   23.50
   0   4   3  605.44   23.50
  -1  -4  -3  128.49    5.10
  -1  -4  -3  124.19    5.00
  -1  -4  -3  126.79    5.00
  -1  -4  -3  122.59    5.10
  -1  -4  -3  125.29    5.00
  -1  -4  -3  125.69    5.10
   1   4   3  124.49    5.00
   1   4   3  126.79    5.20
   1   4   3  126.99    5.10
   1   4   3  123.09    5.00
   1   4   3  131.09    5.10
   1   4   3  125.49    5.10
  -2  -4  -3   12.20    1.00
  -2  -4  -3   12.70    0.70
  -2  -4  -3   12.30    1.00
  -2  -4  -3   12.40    1.10
  -2  -4  -3   12.20    1.10
  -2  -4  -3   13.40    0.90
   2   4   3   12.70    0.80
   2   4   3    9.80    0.90
   2   4   3   11.70    1.10
   2   4   3   11.00    0.90
   2   4   3   11.80    1.40
   2   4   3   12.80    1.10
  -3  -4  -3    0.40    0.50
  -3  -4  -3    0.40    0.30
  -3  -4  -3    0.30    0.70
  -3  -4  -3    0.20    0.60
  -3  -4  -3    0.70    0.60
   3   4   3    0.30    0.50
   3   4   3    0.40    0.60
   3   4   3    0.50    0.50
   3   4   3    0.60    0.50
   3   4   3    0.10    1.20
  -4  -4  -3   80.59    3.30
  -4  -4  -3   77.39    3.20
   4   4   3   75.29    3.70
   4   4   3   74.99    3.40
   4   4   3   76.69    3.20
   4   4   3   75.49    3.40
  -5  -4  -3    0.40    1.00
   5   4   3    0.50    0.80
   5   4   3   -0.40    0.80
   5   4   3   -0.10    0.70
  -6  -4  -3   12.50    1.50
  -6  -4  -3   14.30    2.10
   6   4   3   15.00    2.00
   6   4   3   14.90    1.60
  -7  -4  -3   -0.80    2.20
   7   4   3    0.00    1.10
   7   4   3    0.70    1.60
  12  -5  -3    1.20    2.50
 -12   5   3    1.10    3.20
  11  -5  -3    0.50    1.90
 -11   5   3    1.10    1.90
  10  -5  -3    1.70    0.70
  10  -5  -3    4.20    1.50
 -10   5   3    1.50    1.50
 -10   5   3    2.30    1.10
   9  -5  -3    3.90    0.60
   9  -5  -3    1.90    1.10
  -9   5   3    4.30    1.00
   8  -5  -3    5.50    0.80
   8  -5  -3    5.30    1.00
   8  -5  -3    4.40    0.60
   8  -5  -3    4.90    0.60
   8  -5  -3    3.40    0.70
  -8   5   3    4.60    0.90
  -8   5   3    4.30    1.10
   7  -5  -3    0.20    0.60
   7  -5  -3    0.00    0.40
   7  -5  -3    0.40    0.60
   7  -5  -3    0.70    0.70
   7  -5  -3   -0.50    0.30
  -7   5   3    0.40    0.60
  -7   5   3   -0.10    0.40
  -7   5   3    0.30    0.40
  -7   5   3   -0.60    1.10
  -7   5   3    0.10    0.70
  -7   5   3    0.00    0.60
   6  -5  -3    2.70    0.40
   6  -5  -3    5.40    0.60
   6  -5  -3    3.40    0.70
   6  -5  -3    4.60    1.10
   6  -5  -3    3.60    0.60
   6  -5  -3    3.60    0.50
  -6   5   3    5.20    0.70
  -6   5   3    3.50    0.80
  -6   5   3    3.50    0.80
  -6   5   3    4.20    0.70
   5  -5  -3   20.70    1.80
   5  -5  -3   21.60    1.30
   5  -5  -3   18.10    1.00
   5  -5  -3   18.50    1.20
   5  -5  -3   20.30    1.20
   5  -5  -3   18.30    1.00
  -5   5   3   20.50    1.10
  -5   5   3   18.80    1.00
  -5   5   3   19.30    1.40
  -5   5   3   19.50    1.50
  -5   5   3   19.10    1.30
   4  -5  -3   32.00    1.50
   4  -5  -3   29.80    1.40
   4  -5  -3   28.70    1.50
   4  -5  -3   27.20    1.30
   4  -5  -3   30.00    1.50
   4  -5  -3   31.40    1.30
  -4   5   3   30.30    1.60
  -4   5   3   26.30    1.30
  -4   5   3   28.80    1.40
  -4   5   3   29.30    1.70
  -4   5   3   31.10    1.60
  -4   5   3   28.00    1.20
   3  -5  -3   18.40    1.00
   3  -5  -3   20.40    0.90
   3  -5  -3   20.00    1.00
   3  -5  -3   17.40    1.10
   3  -5  -3   17.70    1.20
   3  -5  -3   18.60    1.10
  -3   5   3   16.80    1.20
  -3   5   3   21.50    0.90
  -3   5   3   19.50    1.30
  -3   5   3   17.70    1.10
  -3   5   3   15.90    1.10
  -3   5   3   14.60    1.30
  -3   5   3   19.90    1.00
   2  -5  -3    0.20    0.40
   2  -5  -3    0.10    0.20
   2  -5  -3    0.50    0.40
   2  -5  -3    0.00    0.50
   2  -5  -3    0.10    0.50
   2  -5  -3    0.00    0.40
  -2   5   3    0.20    0.50
  -2   5   3    0.10    0.30
  -2   5   3    0.40    0.40
  -2   5   3    0.10    0.70
  -2   5   3    0.10    0.60
  -2   5   3    0.00    0.30
  -2   5   3    0.00    0.30
   1  -5  -3    6.70    0.80
   1  -5  -3    7.40    0.80
   1  -5  -3    9.90    0.60
   1  -5  -3    7.60    0.80
   1  -5  -3    9.70    1.10
   1  -5  -3    7.80    0.80
  -1   5   3    8.30    0.70
  -1   5   3    7.60    1.00
  -1   5   3    7.80    0.90
  -1   5   3    8.50    1.20
  -1   5   3    7.80    0.80
  -1   5   3    9.60    0.70
   0  -5  -3   51.79    2.20
   0  -5  -3   54.19    2.40
   0  -5  -3   53.59    2.20
   0  -5  -3   48.60    2.40
   0  -5  -3   51.19    2.40
   0  -5  -3   49.90    2.30
   0   5   3   55.39    2.30
   0   5   3   50.79    2.40
   0   5   3   54.69    2.30
   0   5   3   50.89    2.50
   0   5   3   53.09    2.40
   0   5   3   51.79    2.30
  -1  -5  -3    0.40    0.60
  -1  -5  -3    0.10    0.30
  -1  -5  -3    0.70    0.50
  -1  -5  -3    0.50    0.60
  -1  -5  -3   -0.10    0.50
  -1  -5  -3    0.60    0.70
   1   5   3    0.30    0.50
   1   5   3    0.30    0.80
   1   5   3    0.70    0.50
   1   5   3    0.60    0.50
   1   5   3    0.20    0.60
   1   5   3    0.00    0.50
  -2  -5  -3   -0.10    0.60
  -2  -5  -3   -0.20    0.80
  -2  -5  -3   -0.90    0.60
  -2  -5  -3   -0.50    0.70
  -2  -5  -3   -0.10    0.30
  -2  -5  -3   -0.40    0.50
   2   5   3    1.20    1.20
   2   5   3    0.20    0.80
   2   5   3    0.50    0.60
   2   5   3   -0.10    0.60
   2   5   3    0.30    0.50
  -3  -5  -3   27.90    1.70
  -3  -5  -3   25.00    1.30
  -3  -5  -3   27.20    1.80
  -3  -5  -3   24.30    1.50
   3   5   3   28.70    1.70
   3   5   3   27.50    1.50
   3   5   3   25.40    1.70
   3   5   3   25.10    1.50
   3   5   3   24.60    1.90
   3   5   3   28.60    2.40
  -4  -5  -3    9.60    1.10
   4   5   3    7.90    0.90
   4   5   3    9.00    1.10
   4   5   3   10.20    1.50
  -5  -5  -3    2.90    1.20
   5   5   3    2.00    1.10
   5   5   3    2.10    0.90
  -6  -5  -3    0.10    1.40
  -6  -5  -3    0.00    2.20
   6   5   3    0.30    1.80
   6   5   3    1.10    1.10
 -12   6   3    0.90    2.50
  11  -6  -3   44.30    3.80
 -11   6   3   37.30    3.80
  10  -6  -3   32.70    3.00
  10  -6  -3   30.30    1.80
 -10   6   3   28.70    3.00
 -10   6   3   28.60    2.40
   9  -6  -3    6.30    1.30
  -9   6   3    6.50    1.20
  -9   6   3    2.90    1.40
   8  -6  -3    9.80    1.00
   8  -6  -3   12.90    1.50
   8  -6  -3   10.60    1.20
   8  -6  -3    9.20    1.20
   8  -6  -3   11.20    1.30
  -8   6   3   12.30    1.40
  -8   6   3   14.50    1.50
   7  -6  -3   27.90    1.40
   7  -6  -3   28.60    1.50
   7  -6  -3   27.70    1.80
   7  -6  -3   31.20    1.70
  -7   6   3   30.90    2.50
  -7   6   3   27.00    1.80
  -7   6   3   30.80    1.40
  -7   6   3   31.50    2.10
  -7   6   3   26.70    1.40
   6  -6  -3  100.29    4.20
   6  -6  -3   97.99    4.00
   6  -6  -3   89.89    4.00
   6  -6  -3  105.59    4.20
   6  -6  -3   93.19    4.50
   6  -6  -3   88.09    4.10
  -6   6   3   94.49    4.00
  -6   6   3  101.29    4.30
  -6   6   3  101.49    4.50
  -6   6   3   98.59    4.20
  -6   6   3  108.69    4.00
   5  -6  -3   12.20    1.30
   5  -6  -3   16.10    1.20
   5  -6  -3   15.70    0.90
   5  -6  -3   15.70    1.00
   5  -6  -3   15.50    1.30
  -5   6   3   14.80    1.30
  -5   6   3   14.00    1.60
  -5   6   3   13.70    1.30
  -5   6   3   15.10    1.00
  -5   6   3   15.20    0.90
  -5   6   3   15.20    0.70
   4  -6  -3  153.88    5.90
   4  -6  -3  144.19    5.80
   4  -6  -3  142.29    5.80
   4  -6  -3  141.69    5.80
   4  -6  -3  139.09    5.90
  -4   6   3  144.29    5.90
  -4   6   3  148.09    5.80
  -4   6   3  152.28    6.00
  -4   6   3  144.29    5.70
  -4   6   3  144.69    5.90
  -4   6   3  144.79    5.90
  -4   6   3  139.39    5.80
   3  -6  -3   44.50    1.90
   3  -6  -3   39.80    1.90
   3  -6  -3   43.80    1.80
   3  -6  -3   39.20    2.10
   3  -6  -3   42.10    2.00
   3  -6  -3   39.80    1.80
  -3   6   3   40.60    1.90
  -3   6   3   41.90    2.00
  -3   6   3   43.80    1.90
  -3   6   3   36.70    1.90
  -3   6   3   40.80    2.20
  -3   6   3   43.00    2.00
  -3   6   3   42.00    2.30
   2  -6  -3   62.49    2.60
   2  -6  -3   60.49    2.70
   2  -6  -3   64.19    2.80
   2  -6  -3   63.69    2.70
   2  -6  -3   66.29    2.80
   2  -6  -3   61.29    2.60
  -2   6   3   57.19    2.60
  -2   6   3   61.49    2.60
  -2   6   3   61.89    2.70
  -2   6   3   61.99    3.10
  -2   6   3   61.39    2.60
   1  -6  -3   96.99    4.20
   1  -6  -3  101.29    4.20
   1  -6  -3  107.49    4.40
   1  -6  -3  101.99    4.30
   1  -6  -3  100.79    4.20
   1  -6  -3  107.69    4.40
  -1   6   3  103.49    4.40
  -1   6   3  103.79    4.50
  -1   6   3  104.89    4.40
  -1   6   3  106.19    4.20
  -1   6   3  105.79    4.30
  -1   6   3  105.59    4.30
   0  -6  -3  208.48    8.40
   0  -6  -3  207.68    8.50
   0  -6  -3  218.18    8.60
   0  -6  -3  219.88    8.50
   0  -6  -3  213.48    8.60
   0   6   3  217.48    8.50
   0   6   3  206.28    8.60
   0   6   3  221.78    8.50
   0   6   3  215.78    8.50
  -1  -6  -3  245.18    9.80
  -1  -6  -3  244.18    9.40
  -1  -6  -3  238.88    9.50
  -1  -6  -3  235.28    9.60
   1   6   3  240.38    9.80
   1   6   3  244.68    9.60
   1   6   3  241.18    9.50
   1   6   3  225.08    9.60
   1   6   3  240.48    9.60
  -2  -6  -3    5.00    0.90
  -2  -6  -3    4.10    0.50
  -2  -6  -3    5.00    0.70
  -2  -6  -3    5.60    1.00
   2   6   3    3.30    0.80
   2   6   3    4.40    0.80
   2   6   3    5.20    0.70
   2   6   3    4.80    1.00
   2   6   3    3.50    0.90
  -3  -6  -3   14.20    1.80
  -3  -6  -3   11.70    1.00
  -3  -6  -3   11.10    1.60
   3   6   3   13.80    1.30
   3   6   3   16.30    1.90
   3   6   3   12.50    1.60
  -4  -6  -3    4.90    1.20
   4   6   3    4.20    1.10
   4   6   3    3.90    1.00
  -5  -6  -3   -0.60    1.40
  -5  -6  -3   -0.10    2.00
   5   6   3    0.20    1.10
   5   6   3   -0.10    1.30
  -6  -6  -3    7.10    1.90
  -6  -6  -3    6.10    3.00
 -11   7   3    1.90    2.20
  10  -7  -3   12.70    1.90
  10  -7  -3   10.30    1.40
 -10   7   3   15.70    2.20
 -10   7   3   13.80    1.60
   9  -7  -3    1.90    0.70
   9  -7  -3    2.70    1.30
   9  -7  -3    1.80    1.10
  -9   7   3    2.90    1.20
  -9   7   3    1.60    1.60
   8  -7  -3   29.70    1.90
   8  -7  -3   28.00    1.60
   8  -7  -3   26.30    1.80
   8  -7  -3   28.40    2.20
  -8   7   3   31.80    2.50
   7  -7  -3  149.09    6.20
   7  -7  -3  143.59    6.00
   7  -7  -3  156.08    6.10
   7  -7  -3  153.48    6.20
  -7   7   3  149.09    6.00
  -7   7   3  139.99    6.20
  -7   7   3  144.39    6.40
  -7   7   3  157.88    6.00
   6  -7  -3    0.30    0.70
   6  -7  -3    0.50    0.60
   6  -7  -3    0.30    0.50
   6  -7  -3    0.40    0.80
  -6   7   3    0.20    0.50
  -6   7   3   -0.60    1.20
  -6   7   3    0.20    0.90
  -6   7   3    1.60    0.90
  -6   7   3   -0.10    0.60
   5  -7  -3    0.60    0.70
   5  -7  -3   -0.40    0.60
   5  -7  -3   -0.10    0.40
   5  -7  -3   -0.10    0.70
  -5   7   3    0.50    0.90
  -5   7   3   -0.40    0.50
  -5   7   3   -0.10    0.60
  -5   7   3   -0.30    1.10
  -5   7   3    0.50    0.80
  -5   7   3    0.30    0.70
  -5   7   3    0.10    0.30
   4  -7  -3   16.50    1.20
   4  -7  -3   19.10    1.30
   4  -7  -3   16.20    1.00
   4  -7  -3   19.80    1.40
   4  -7  -3   16.60    1.70
  -4   7   3   15.70    1.10
  -4   7   3   20.40    1.40
  -4   7   3   16.30    1.40
  -4   7   3   18.00    2.00
  -4   7   3   16.80    1.50
   3  -7  -3   14.00    0.90
   3  -7  -3   10.70    1.00
   3  -7  -3   11.50    1.30
   3  -7  -3   13.00    1.20
   3  -7  -3   11.70    1.10
   3  -7  -3   12.10    1.60
  -3   7   3    9.90    1.30
  -3   7   3   13.30    1.50
  -3   7   3   15.30    0.90
  -3   7   3   12.40    1.10
  -3   7   3   12.30    1.30
  -3   7   3   11.90    1.00
   2  -7  -3    7.70    0.70
   2  -7  -3    7.90    1.20
   2  -7  -3    8.10    1.00
   2  -7  -3    8.60    1.10
   2  -7  -3    8.00    1.00
   2  -7  -3    9.00    1.10
  -2   7   3    9.90    1.40
  -2   7   3    7.20    0.90
  -2   7   3    7.70    0.80
  -2   7   3    9.10    1.20
  -2   7   3    6.90    0.90
  -2   7   3    6.00    0.80
  -2   7   3    7.10    1.10
   1  -7  -3  147.59    6.40
   1  -7  -3  144.19    6.10
   1  -7  -3  144.69    5.90
   1  -7  -3  148.89    5.90
   1  -7  -3  144.89    6.00
   1  -7  -3  155.98    5.90
  -1   7   3  126.69    5.90
  -1   7   3  156.98    6.20
  -1   7   3  151.68    6.50
  -1   7   3  150.88    6.00
   0  -7  -3   24.00    1.20
   0  -7  -3   22.70    1.50
   0  -7  -3   23.50    1.90
   0  -7  -3   22.80    1.50
   0  -7  -3   23.50    1.80
   0  -7  -3   23.60    1.70
   0   7   3   24.60    1.50
   0   7   3   24.30    1.50
   0   7   3   21.60    1.60
   0   7   3   20.90    1.90
   0   7   3   27.20    2.00
  -1  -7  -3  274.97   10.60
  -1  -7  -3  248.08   10.80
  -1  -7  -3  287.77   10.70
  -1  -7  -3  275.27   10.90
  -1  -7  -3  265.27   10.70
   1   7   3  273.77   10.80
   1   7   3  274.27   10.90
   1   7   3  264.57   10.80
   1   7   3  272.67   10.80
  -2  -7  -3    1.70    0.90
  -2  -7  -3    2.00    1.00
  -2  -7  -3    1.90    0.50
  -2  -7  -3    1.20    0.80
   2   7   3    1.60    0.90
   2   7   3    2.10    1.00
   2   7   3    1.10    0.80
  -3  -7  -3   11.60    1.50
   3   7   3   13.40    1.60
   3   7   3   13.20    1.60
   3   7   3   11.30    1.40
  -4  -7  -3    0.70    1.40
   4   7   3    1.20    1.10
   4   7   3    1.00    1.30
  -5  -7  -3   30.70    3.10
   5   7   3   32.10    2.70
  11  -8  -3    0.00    1.20
 -11   8   3    1.80    2.50
  10  -8  -3    0.90    0.90
  10  -8  -3    0.90    1.70
 -10   8   3    2.40    2.00
 -10   8   3    3.20    1.50
   9  -8  -3   -0.40    1.40
   9  -8  -3    0.70    0.80
  -9   8   3   -0.70    1.60
  -9   8   3   -0.30    1.60
   8  -8  -3    0.70    1.10
   8  -8  -3   -0.20    1.00
   8  -8  -3    0.50    0.70
  -8   8   3   -0.30    1.50
   7  -8  -3   14.10    1.90
   7  -8  -3   13.10    1.80
   7  -8  -3   13.40    1.40
   7  -8  -3   14.30    1.20
  -7   8   3   12.00    1.50
  -7   8   3   12.00    1.20
  -7   8   3   13.10    2.00
  -7   8   3   14.10    1.60
   6  -8  -3    0.30    1.10
   6  -8  -3   -0.90    0.90
   6  -8  -3   -0.30    0.50
   6  -8  -3   -0.30    0.90
  -6   8   3    0.30    1.10
  -6   8   3   -0.20    0.60
  -6   8   3    0.60    0.70
  -6   8   3    0.20    1.20
   5  -8  -3   16.90    1.70
   5  -8  -3   18.20    1.60
   5  -8  -3   18.80    2.00
   5  -8  -3   18.20    1.20
  -5   8   3   17.30    1.90
  -5   8   3   16.80    1.30
  -5   8   3   21.30    1.80
  -5   8   3   18.10    1.50
  -5   8   3   19.20    1.80
  -5   8   3   17.90    2.10
   4  -8  -3    2.70    0.60
   4  -8  -3    3.00    1.30
   4  -8  -3    2.30    0.70
   4  -8  -3    2.60    1.10
  -4   8   3    2.40    1.20
  -4   8   3    2.90    0.90
  -4   8   3    3.20    1.00
  -4   8   3    1.10    0.80
  -4   8   3    2.00    1.20
  -4   8   3    1.40    1.10
  -4   8   3    3.30    0.60
   3  -8  -3   20.00    1.80
   3  -8  -3   23.60    1.30
  -3   8   3   22.40    1.40
  -3   8   3   22.70    2.30
  -3   8   3   20.60    1.80
  -3   8   3   20.20    2.60
  -3   8   3   22.80    1.50
  -3   8   3   20.50    1.30
   2  -8  -3    0.60    0.80
   2  -8  -3    0.70    0.50
   2  -8  -3    0.20    0.80
   2  -8  -3    0.30    0.90
  -2   8   3    0.10    1.20
  -2   8   3    0.00    0.60
  -2   8   3    0.10    0.90
  -2   8   3   -0.20    0.60
   1  -8  -3    2.70    0.60
   1  -8  -3    5.20    0.80
   1  -8  -3    5.00    1.00
   1  -8  -3    3.30    1.10
  -1   8   3    3.20    0.70
  -1   8   3    2.00    1.00
  -1   8   3    3.90    1.40
  -1   8   3    3.60    0.80
   0  -8  -3    1.10    1.00
   0  -8  -3    2.20    0.80
   0  -8  -3    2.20    0.50
   0   8   3    1.30    0.80
   0   8   3    3.10    1.00
   0   8   3    2.20    0.80
  -1  -8  -3    2.50    0.60
  -1  -8  -3    0.80    0.90
  -1  -8  -3    2.30    1.10
   1   8   3    1.50    0.90
   1   8   3    2.90    0.90
   1   8   3    2.00    1.20
  -2  -8  -3   -0.50    1.30
   2   8   3    0.10    1.00
   2   8   3   -0.10    1.20
   2   8   3    0.60    1.30
  -3  -8  -3    5.00    2.10
   3   8   3    3.70    1.70
   3   8   3    4.80    1.30
   3   8   3    5.50    1.50
  -4  -8  -3    2.90    1.80
   4   8   3    2.00    1.50
  10  -9  -3    3.40    1.90
  10  -9  -3    3.20    1.20
 -10   9   3    5.70    2.40
   9  -9  -3    1.70    0.90
  -9   9   3   -0.20    1.80
   8  -9  -3   17.20    2.40
   8  -9  -3   14.50    1.60
   8  -9  -3   15.10    1.50
  -8   9   3   15.80    2.00
   7  -9  -3    1.20    0.70
   7  -9  -3    1.40    1.20
   7  -9  -3    1.50    1.20
  -7   9   3    0.70    0.80
  -7   9   3    0.00    1.40
   6  -9  -3   49.80    2.90
   6  -9  -3   46.90    2.70
   6  -9  -3   49.10    2.40
  -6   9   3   45.50    2.90
  -6   9   3   48.50    2.40
  -6   9   3   49.80    3.00
   5  -9  -3   42.80    2.20
   5  -9  -3   45.70    2.70
   5  -9  -3   44.60    2.50
  -5   9   3   38.60    2.70
  -5   9   3   44.50    2.20
  -5   9   3   43.90    2.70
   4  -9  -3    3.20    0.70
   4  -9  -3    3.80    1.00
   4  -9  -3    3.40    1.10
  -4   9   3    4.00    1.20
  -4   9   3    1.70    0.80
   3  -9  -3    8.10    0.90
   3  -9  -3    8.30    1.00
   3  -9  -3   11.50    1.30
  -3   9   3   10.00    1.00
  -3   9   3    8.20    1.30
  -3   9   3    6.50    0.90
   2  -9  -3   33.90    2.40
   2  -9  -3   35.50    2.10
   2  -9  -3   32.00    1.70
  -2   9   3   31.40    2.40
  -2   9   3   32.60    2.00
  -2   9   3   33.20    2.20
   1  -9  -3  173.58    7.50
   1  -9  -3  177.48    7.10
   1  -9  -3  178.58    7.20
  -1   9   3  179.48    7.30
  -1   9   3  177.28    7.20
  -1   9   3  171.48    7.50
   0  -9  -3  139.59    5.80
   0  -9  -3  139.79    5.60
   0  -9  -3  134.89    6.10
   0   9   3  130.29    6.10
   0   9   3  140.79    5.80
   0   9   3  137.29    5.90
  -1  -9  -3    1.50    1.10
  -1  -9  -3    1.80    1.00
  -1  -9  -3    2.20    1.90
   1   9   3    2.20    1.30
   1   9   3    4.00    1.70
   2   9   3    1.70    1.90
   2   9   3    4.10    1.90
   2   9   3    2.30    2.20
   9 -10  -3    1.10    1.70
  -9  10   3    1.90    2.30
   8 -10  -3    4.40    1.60
   8 -10  -3    5.60    1.60
   8 -10  -3    4.40    1.00
  -8  10   3    3.20    1.90
   7 -10  -3    1.00    1.30
   7 -10  -3    0.60    1.50
   7 -10  -3   -0.20    0.90
  -7  10   3    1.70    1.70
  -7  10   3    1.40    1.00
   6 -10  -3   14.00    1.60
   6 -10  -3   18.90    2.50
   6 -10  -3   18.70    2.30
  -6  10   3   16.70    1.90
  -6  10   3   15.80    1.80
   5 -10  -3   70.09    3.90
   5 -10  -3   71.79    3.30
   5 -10  -3   70.99    3.60
  -5  10   3   69.59    3.80
  -5  10   3   67.19    3.40
   4 -10  -3   10.60    1.30
   4 -10  -3   11.70    1.40
   4 -10  -3   16.00    1.70
  -4  10   3    9.70    1.20
  -4  10   3   11.30    1.70
   3 -10  -3    8.20    1.20
   3 -10  -3    8.10    1.50
   3 -10  -3    6.40    0.90
  -3  10   3    6.90    1.10
  -3  10   3    5.90    1.60
   2 -10  -3   -0.50    1.50
   2 -10  -3    0.80    1.10
   2 -10  -3    0.70    0.80
  -2  10   3    0.20    1.50
  -2  10   3    0.20    1.10
  -2  10   3   -0.50    1.00
   1 -10  -3   80.99    3.70
   1 -10  -3   83.39    4.50
   1 -10  -3   84.29    4.00
  -1  10   3   89.59    4.10
  -1  10   3   82.59    4.10
   0 -10  -3    0.40    1.30
   0 -10  -3    0.60    0.90
   0  10   3    0.30    1.80
   0  10   3    0.60    1.70
   0  10   3    0.60    1.40
  -1 -10  -3    3.70    2.30
   1  10   3    6.30    2.00
   1  10   3    3.60    2.10
   8 -11  -3    2.80    1.90
   8 -11  -3    1.40    1.40
   7 -11  -3    1.20    1.10
   7 -11  -3    0.60    3.00
  -7  11   3   -0.10    1.30
   6 -11  -3   26.90    3.30
  -6  11   3   28.40    3.40
  -6  11   3   22.50    2.40
   5 -11  -3    4.90    1.70
   5 -11  -3    6.10    1.90
   5 -11  -3    3.20    1.10
  -5  11   3    2.80    1.80
   4 -11  -3    0.70    0.90
   4 -11  -3    0.00    1.40
   4 -11  -3   -0.80    1.70
  -4  11   3   -0.20    1.20
   3 -11  -3   11.60    1.60
   3 -11  -3    9.70    1.20
  -3  11   3   10.10    2.30
   2 -11  -3    9.00    1.50
   2 -11  -3    2.80    1.90
   2 -11  -3    5.50    1.10
  -2  11   3    8.80    2.10
  -2  11   3    8.30    1.50
   1 -11  -3    1.80    1.10
   1  12  -4    0.40    1.30
   1  12  -4    0.40    1.90
  -1 -12   4   -0.30    2.10
   0  12  -4    2.40    1.30
   0  12  -4    3.40    1.80
   0  12  -4    3.50    1.90
   0 -12   4    0.70    2.10
  -1  12  -4    1.30    1.70
  -1  12  -4    1.80    1.30
  -1  12  -4    2.30    1.70
  -2  12  -4   31.90    3.20
  -2  12  -4   34.00    2.70
   2 -12   4   29.70    2.10
   2 -12   4   29.80    3.60
  -3  12  -4    6.20    1.50
  -3  12  -4    2.40    1.60
   3 -12   4    4.80    1.10
  -4  12  -4   19.90    2.40
   4 -12   4   13.60    1.90
   4 -12   4   13.50    2.20
  -5  12  -4   -1.00    1.80
  -5  12  -4    0.40    1.30
   5 -12   4   -0.40    1.20
   5 -12   4    1.00    2.00
  -6  12  -4   38.40    2.90
   3  11  -4   29.00    2.40
   2  11  -4    3.00    1.80
  -2 -11   4    5.60    1.90
   1  11  -4    1.00    1.40
   1  11  -4    1.20    1.60
   1  11  -4    2.30    1.10
  -1 -11   4    1.40    1.60
   0  11  -4   17.20    2.10
   0  11  -4   12.90    1.30
   0 -11   4   11.80    1.80
  -1  11  -4   -0.30    1.10
  -1  11  -4    0.00    0.90
  -1  11  -4   -1.10    1.20
   1 -11   4    0.80    1.40
   1 -11   4    0.50    0.80
  -2  11  -4   14.40    2.00
  -2  11  -4   12.40    1.70
  -2  11  -4   10.40    1.50
   2 -11   4   14.90    1.90
   2 -11   4   14.40    1.50
  -3  11  -4  116.59    5.10
  -3  11  -4  115.19    5.00
  -3  11  -4  104.09    4.80
   3 -11   4  113.59    4.80
   3 -11   4  108.79    5.40
  -4  11  -4   12.60    1.50
  -4  11  -4   12.20    1.30
   4 -11   4   13.10    1.50
   4 -11   4    9.00    1.70
  -5  11  -4    5.70    1.10
  -5  11  -4    5.40    1.40
   5 -11   4    5.50    1.10
  -6  11  -4    4.50    2.20
   6 -11   4    2.70    1.10
   6 -11   4    1.50    1.80
  -7  11  -4   10.20    1.50
   7 -11   4   11.40    2.30
   7 -11   4    8.90    1.40
   4  10  -4    5.90    1.70
   3  10  -4   27.70    2.00
   3  10  -4   29.10    2.60
  -3 -10   4   28.30    2.80
   2  10  -4   -0.50    1.20
   2  10  -4   -0.30    1.20
   2  10  -4    0.20    0.90
  -2 -10   4   -0.50    1.60
  -2 -10   4    0.00    1.30
   1  10  -4    3.90    0.90
   1  10  -4    6.30    1.30
   1  10  -4    5.10    1.20
  -1 -10   4    6.20    1.60
  -1 -10   4    6.70    1.40
   0  10  -4    3.40    1.10
   0  10  -4    3.70    0.80
   0  10  -4    4.10    1.10
   0 -10   4    2.80    0.70
   0 -10   4    3.30    1.20
   0 -10   4    2.70    1.50
  -1  10  -4    0.70    0.70
  -1  10  -4    2.50    1.10
  -1  10  -4    0.70    1.00
   1 -10   4    0.90    0.60
   1 -10   4    1.10    1.20
  -2  10  -4    4.20    1.00
  -2  10  -4    6.90    1.10
  -2  10  -4    4.60    0.80
   2 -10   4    6.00    0.80
   2 -10   4    4.60    1.20
  -3  10  -4   76.09    3.60
  -3  10  -4   70.29    3.40
   3 -10   4   82.49    3.40
   3 -10   4   78.89    3.90
  -4  10  -4    1.30    1.00
  -4  10  -4   -0.20    0.80
   4 -10   4    0.60    0.70
   4 -10   4    1.20    1.30
  -5  10  -4   23.40    2.10
  -5  10  -4   22.80    1.90
   5 -10   4   21.70    1.70
   5 -10   4   23.60    2.70
  -6  10  -4    8.80    1.20
   6 -10   4   10.80    1.60
   6 -10   4    8.40    1.80
   6 -10   4   12.80    1.60
  -7  10  -4    2.30    1.10
   7 -10   4    3.50    1.90
   7 -10   4    1.30    1.00
   7 -10   4    1.00    2.50
   8 -10   4   42.30    5.80
   8 -10   4   47.70    4.60
   8 -10   4   40.70    2.70
   5   9  -4    1.20    1.50
   5   9  -4    1.40    1.60
   4   9  -4    0.10    1.20
   4   9  -4   -0.10    0.70
   4   9  -4    0.00    1.20
  -4  -9   4   -0.70    1.20
   3   9  -4   10.70    1.30
   3   9  -4    8.20    0.90
   3   9  -4    8.40    1.30
  -3  -9   4    6.80    1.30
   2   9  -4   40.40    2.30
   2   9  -4   40.60    2.40
   2   9  -4   36.60    2.00
   2   9  -4   33.80    2.20
  -2  -9   4   42.30    3.00
  -2  -9   4   34.70    2.50
   1   9  -4   13.10    1.20
   1   9  -4   15.40    1.60
   1   9  -4   12.40    1.50
   1   9  -4   14.30    1.20
  -1  -9   4   14.40    1.80
  -1  -9   4   13.40    1.00
  -1  -9   4   12.70    1.60
   0   9  -4    1.90    0.80
   0   9  -4    1.30    0.80
   0   9  -4    2.00    0.60
   0   9  -4    1.80    0.80
   0  -9   4    2.30    1.20
   0  -9   4    1.40    0.90
   0  -9   4    0.60    0.90
   0  -9   4    1.70    0.50
  -1   9  -4  189.38    7.60
  -1   9  -4  188.58    7.60
  -1   9  -4  211.08    7.80
  -1   9  -4  175.48    7.80
   1  -9   4  184.48    7.80
   1  -9   4  183.58    7.50
   1  -9   4  186.58    7.60
  -2   9  -4  286.57   11.10
  -2   9  -4  290.77   11.20
   2  -9   4  280.27   11.20
   2  -9   4  279.17   11.20
   2  -9   4  282.87   11.40
   2  -9   4  271.07   11.30
  -3   9  -4    0.00    0.60
   3  -9   4   -0.20    1.10
   3  -9   4    0.10    0.60
   3  -9   4    0.10    1.00
  -4   9  -4   -0.30    0.70
  -4   9  -4    0.00    0.80
   4  -9   4   -0.10    0.60
   4  -9   4    0.20    1.10
   4  -9   4   -0.30    1.00
  -5   9  -4  124.69    5.00
  -5   9  -4  111.19    5.00
   5  -9   4  122.69    5.40
   5  -9   4  114.79    4.90
  -6   9  -4   56.49    2.80
   6  -9   4   63.69    3.50
   6  -9   4   60.99    3.30
   6  -9   4   53.69    2.80
  -7   9  -4   35.90    2.30
   7  -9   4   46.50    3.20
   7  -9   4   44.60    3.30
   7  -9   4   38.00    2.30
  -8   9  -4   14.40    1.60
   8  -9   4   11.30    1.30
   8  -9   4   11.80    2.10
   8  -9   4    9.40    2.00
   9  -9   4    7.40    2.70
   9  -9   4    4.40    2.40
   6   8  -4    1.00    1.50
   6   8  -4    1.00    1.40
   5   8  -4   50.69    2.90
   5   8  -4   48.10    2.80
   4   8  -4   42.00    2.40
   4   8  -4   41.60    2.50
  -4  -8   4   42.20    2.50
   3   8  -4   -0.10    0.70
   3   8  -4   -0.40    0.80
   3   8  -4   -0.70    0.80
   3   8  -4    0.20    1.20
   3   8  -4   -0.10    0.60
  -3  -8   4    0.20    0.90
  -3  -8   4    0.30    1.30
   2   8  -4   88.69    3.90
   2   8  -4   89.69    4.10
   2   8  -4   89.89    3.90
   2   8  -4   83.79    3.70
   2   8  -4   86.29    3.70
  -2  -8   4   85.49    4.30
  -2  -8   4   95.09    4.00
   1   8  -4   13.70    1.30
   1   8  -4   15.10    1.90
   1   8  -4   16.60    1.10
   1   8  -4   15.60    1.30
   1   8  -4   14.00    1.50
  -1  -8   4   13.90    1.50
  -1  -8   4   16.30    1.50
  -1  -8   4   14.20    0.90
  -1  -8   4   15.70    1.10
   0   8  -4   27.00    1.70
   0   8  -4   28.00    1.40
   0   8  -4   26.60    2.20
   0   8  -4   26.60    1.60
   0  -8   4   25.50    2.20
   0  -8   4   27.20    1.80
   0  -8   4   24.90    1.30
   0  -8   4   27.20    1.40
  -1   8  -4  231.78    9.30
  -1   8  -4  236.68    9.20
  -1   8  -4  227.78    9.50
  -1   8  -4  232.28    9.30
   1  -8   4  232.58    9.50
   1  -8   4  232.38    9.20
   1  -8   4  240.48    9.40
   1  -8   4  234.08    9.30
   1  -8   4  229.78    9.20
  -2   8  -4  325.07   13.00
  -2   8  -4  331.77   13.00
   2  -8   4  332.47   13.00
   2  -8   4  319.27   12.90
   2  -8   4  343.77   13.20
  -3   8  -4   38.60    2.20
  -3   8  -4   47.20    2.20
  -3   8  -4   46.80    2.40
   3  -8   4   44.80    2.30
   3  -8   4   44.60    2.40
   3  -8   4   44.80    2.10
  -4   8  -4   37.60    2.10
  -4   8  -4   41.70    2.60
  -4   8  -4   42.50    2.10
  -4   8  -4   44.40    2.00
  -4   8  -4   41.90    2.20
   4  -8   4   42.10    2.30
   4  -8   4   40.10    2.00
   4  -8   4   45.30    2.50
  -5   8  -4   14.50    1.50
  -5   8  -4   14.50    1.20
  -5   8  -4   14.30    1.40
   5  -8   4   11.40    1.50
   5  -8   4   13.40    1.90
   5  -8   4   13.90    1.80
   5  -8   4   13.00    1.20
  -6   8  -4   13.10    1.30
   6  -8   4   11.80    1.20
   6  -8   4   10.10    1.40
   6  -8   4    8.60    1.40
  -7   8  -4    0.40    0.80
   7  -8   4    1.10    1.40
   7  -8   4    1.80    1.30
   7  -8   4    1.00    0.80
   8  -8   4   32.20    2.90
   8  -8   4   25.60    2.10
   8  -8   4   28.00    3.30
   9  -8   4   10.70    2.40
   9  -8   4   10.50    1.40
   7   7  -4    6.80    1.50
   6   7  -4    5.70    1.20
   6   7  -4    6.30    1.20
   5   7  -4    3.30    1.00
   5   7  -4    3.90    0.60
   5   7  -4    4.10    1.00
  -5  -7   4    3.10    1.30
  -5  -7   4    3.50    1.50
   4   7  -4  137.69    5.90
   4   7  -4  135.89    6.00
   4   7  -4  147.79    6.00
   4   7  -4  146.69    5.70
  -4  -7   4  149.59    6.20
  -4  -7   4  140.19    6.30
  -4  -7   4  138.89    5.90
   3   7  -4  259.27    9.70
   3   7  -4  242.88    9.70
   3   7  -4  241.58    9.90
   3   7  -4  251.37    9.90
   3   7  -4  252.67    9.90
  -3  -7   4  235.38   10.10
  -3  -7   4  249.78    9.90
  -3  -7   4  237.08    9.80
   2   7  -4    1.30    0.60
   2   7  -4    0.20    0.60
   2   7  -4    0.30    0.50
   2   7  -4    0.00    0.80
   2   7  -4    0.00    1.10
   2   7  -4    0.30    0.40
  -2  -7   4    2.30    1.00
  -2  -7   4    0.80    0.40
  -2  -7   4   -0.20    1.00
  -2  -7   4    0.80    0.30
  -2  -7   4   -0.70    0.70
   1   7  -4   10.90    1.10
   1   7  -4   11.30    0.80
   1   7  -4   11.40    1.00
   1   7  -4   10.80    1.30
   1   7  -4   10.80    1.20
   1   7  -4    9.50    1.10
  -1  -7   4   12.10    0.80
  -1  -7   4   12.20    1.20
  -1  -7   4   12.00    1.30
  -1  -7   4   10.10    0.70
   0   7  -4   29.50    1.50
   0   7  -4   26.80    1.40
   0   7  -4   29.80    1.90
   0   7  -4   28.50    1.60
   0  -7   4   31.40    1.40
   0  -7   4   30.20    1.40
   0  -7   4   29.50    2.00
   0  -7   4   29.40    1.80
   0  -7   4   28.20    1.70
  -1   7  -4   20.00    1.70
  -1   7  -4   17.30    1.10
  -1   7  -4   19.10    1.30
  -1   7  -4   19.10    1.20
   1  -7   4   19.60    1.00
   1  -7   4   18.60    1.10
   1  -7   4   21.40    1.70
   1  -7   4   20.80    1.50
   1  -7   4   18.60    1.50
  -2   7  -4    4.00    0.50
  -2   7  -4    6.30    0.90
  -2   7  -4    4.80    0.70
  -2   7  -4    2.60    0.50
   2  -7   4    2.10    0.70
   2  -7   4    5.40    0.80
   2  -7   4    4.20    0.80
   2  -7   4    4.30    0.50
   2  -7   4    4.60    0.60
  -3   7  -4   25.50    1.60
  -3   7  -4   28.10    1.50
  -3   7  -4   28.70    1.40
   3  -7   4   25.90    1.50
   3  -7   4   26.00    1.30
   3  -7   4   22.40    1.60
   3  -7   4   25.10    1.70
  -4   7  -4  129.19    5.00
  -4   7  -4  125.09    5.00
  -4   7  -4  122.09    5.30
  -4   7  -4  116.79    5.00
  -4   7  -4  125.39    5.10
   4  -7   4  127.29    5.30
   4  -7   4  113.89    5.00
   4  -7   4  122.19    5.00
   4  -7   4  129.29    5.10
   4  -7   4  124.29    5.10
  -5   7  -4  119.79    5.00
  -5   7  -4  121.19    5.00
  -5   7  -4  119.19    4.90
  -5   7  -4  116.49    5.00
   5  -7   4  126.79    5.10
   5  -7   4  119.39    4.90
   5  -7   4  119.59    5.20
  -6   7  -4    0.50    0.60
  -6   7  -4    0.40    1.00
  -6   7  -4    0.30    1.00
   6  -7   4   -0.30    0.60
   6  -7   4    0.20    1.00
   6  -7   4    1.00    1.10
  -7   7  -4   23.20    1.60
  -7   7  -4   22.10    2.60
   7  -7   4   23.10    1.60
   7  -7   4   26.10    2.60
   7  -7   4   24.00    2.30
  -8   7  -4    3.70    1.70
   8  -7   4    2.50    1.60
   8  -7   4    3.50    0.90
   8  -7   4    2.30    1.40
  -9   7  -4    2.30    3.30
   9  -7   4    5.00    1.80
   9  -7   4    2.80    1.20
   9  -7   4    5.00    2.30
   8   6  -4    8.40    1.50
   7   6  -4   10.50    1.30
   7   6  -4   12.90    1.90
  -7  -6   4   13.40    1.70
   6   6  -4    8.40    1.10
   6   6  -4    9.30    1.10
  -6  -6   4    9.60    1.50
  -6  -6   4   12.50    2.00
   5   6  -4   55.29    2.30
   5   6  -4   56.49    2.70
   5   6  -4   56.39    2.70
  -5  -6   4   51.89    2.80
  -5  -6   4   47.20    3.20
  -5  -6   4   52.69    2.50
  -5  -6   4   52.19    2.70
   4   6  -4  211.18    8.20
   4   6  -4  208.48    8.50
   4   6  -4  207.68    8.30
   4   6  -4  214.18    8.40
   4   6  -4  205.08    8.20
  -4  -6   4  208.68    8.40
  -4  -6   4  199.48    8.60
  -4  -6   4  214.38    8.40
  -4  -6   4  205.88    8.30
   3   6  -4   45.30    2.20
   3   6  -4   41.50    3.10
   3   6  -4   46.30    1.90
   3   6  -4   43.10    1.90
   3   6  -4   41.10    2.20
   3   6  -4   43.00    2.10
   3   6  -4   45.60    2.30
  -3  -6   4   44.00    2.20
  -3  -6   4   43.80    2.20
  -3  -6   4   46.00    2.10
  -3  -6   4   45.30    2.60
   2   6  -4   21.50    1.40
   2   6  -4   20.50    1.30
   2   6  -4   22.10    1.10
   2   6  -4   21.90    1.10
   2   6  -4   22.40    1.30
   2   6  -4   22.00    1.40
  -2  -6   4   19.70    1.00
  -2  -6   4   19.50    1.40
  -2  -6   4   22.00    1.80
  -2  -6   4   22.60    1.00
  -2  -6   4   20.10    1.30
   1   6  -4   50.89    2.10
   1   6  -4   47.80    2.10
   1   6  -4   47.90    2.20
   1   6  -4   49.70    2.40
  -1  -6   4   48.90    2.10
  -1  -6   4   53.29    2.50
  -1  -6   4   51.29    2.30
  -1  -6   4   48.60    2.30
  -1  -6   4   47.80    2.10
   0   6  -4  111.09    4.60
   0   6  -4  105.39    4.40
   0   6  -4  116.69    4.50
   0   6  -4  103.49    4.40
   0  -6   4  109.09    4.60
   0  -6   4  105.49    4.30
   0  -6   4  110.89    4.50
   0  -6   4  114.39    4.60
   0  -6   4  103.79    4.30
  -1   6  -4   39.60    1.70
  -1   6  -4   35.00    1.70
  -1   6  -4   33.90    1.90
   1  -6   4   36.00    1.60
   1  -6   4   34.60    1.80
   1  -6   4   38.20    1.60
   1  -6   4   34.40    1.80
   1  -6   4   36.80    2.00
  -2   6  -4  181.78    7.40
  -2   6  -4  178.18    7.20
  -2   6  -4  184.18    7.20
  -2   6  -4  178.38    7.30
   2  -6   4  180.88    7.30
   2  -6   4  184.28    7.40
   2  -6   4  188.98    7.20
   2  -6   4  184.88    7.20
  -3   6  -4    1.20    0.60
  -3   6  -4    0.80    0.50
  -3   6  -4    1.90    0.50
  -3   6  -4    0.90    0.80
   3  -6   4    1.30    0.40
   3  -6   4    1.40    0.40
   3  -6   4    1.40    0.70
   3  -6   4    2.20    0.60
  -4   6  -4   10.30    1.20
  -4   6  -4   10.60    1.20
  -4   6  -4   11.20    1.00
  -4   6  -4   11.00    1.00
   4  -6   4   10.80    1.00
   4  -6   4    9.50    0.80
   4  -6   4    9.80    0.90
   4  -6   4   12.30    1.20
  -5   6  -4    4.20    0.90
  -5   6  -4    3.60    0.60
  -5   6  -4    3.00    0.70
  -5   6  -4    2.40    0.70
   5  -6   4    3.80    0.60
   5  -6   4    2.70    0.60
   5  -6   4    3.60    0.80
   5  -6   4    4.80    0.90
   5  -6   4    3.00    0.90
  -6   6  -4   77.19    3.40
  -6   6  -4   79.49    3.40
  -6   6  -4   79.29    3.70
  -6   6  -4   76.59    3.30
   6  -6   4   76.09    3.70
   6  -6   4   78.09    3.30
   6  -6   4   75.79    3.70
   6  -6   4   70.59    3.40
   6  -6   4   78.69    3.60
  -7   6  -4   73.09    3.70
  -7   6  -4   82.39    4.10
  -7   6  -4   79.09    3.50
   7  -6   4   82.29    3.50
   7  -6   4   82.59    3.90
   7  -6   4   84.79    4.00
  -8   6  -4   57.09    3.90
   8  -6   4   60.29    3.40
   8  -6   4   63.99    3.70
   8  -6   4   56.09    2.90
  -9   6  -4   15.80    2.50
   9  -6   4   17.60    2.80
   9  -6   4   18.60    2.30
   9   5  -4   19.30    2.30
  -9  -5   4   22.70    2.70
   8   5  -4    6.90    1.20
  -8  -5   4   11.80    1.90
   7   5  -4    1.10    0.90
   7   5  -4    0.20    0.90
  -7  -5   4    2.50    1.30
   6   5  -4    3.50    0.80
   6   5  -4    2.20    0.80
  -6  -5   4    4.20    1.10
  -6  -5   4    2.90    1.20
  -6  -5   4    2.80    1.30
   5   5  -4  133.29    5.20
   5   5  -4  127.29    5.00
   5   5  -4  124.49    5.20
   5   5  -4  120.29    5.20
   5   5  -4  129.59    5.10
   5   5  -4  125.29    5.40
  -5  -5   4  127.19    5.30
  -5  -5   4  117.09    5.50
  -5  -5   4  123.99    5.10
  -5  -5   4  128.99    5.20
   4   5  -4  101.89    4.20
   4   5  -4  100.69    4.20
   4   5  -4   93.29    4.30
   4   5  -4  105.39    4.00
   4   5  -4  103.29    4.30
   4   5  -4   95.59    4.70
   4   5  -4   99.59    4.00
   4   5  -4   99.59    4.20
  -4  -5   4  102.69    4.20
  -4  -5   4   96.19    4.10
  -4  -5   4  101.89    4.20
  -4  -5   4   99.59    4.50
   3   5  -4   36.40    1.60
   3   5  -4   37.20    1.80
   3   5  -4   34.30    1.90
   3   5  -4   38.80    1.80
   3   5  -4   37.70    2.50
   3   5  -4   34.70    1.70
   3   5  -4   38.00    1.90
   3   5  -4   37.00    1.60
  -3  -5   4   34.70    2.20
  -3  -5   4   34.70    1.70
  -3  -5   4   36.20    1.90
  -3  -5   4   35.50    1.70
   2   5  -4   18.10    1.10
   2   5  -4   15.60    0.80
   2   5  -4   17.10    1.20
   2   5  -4   17.30    0.90
   2   5  -4   15.40    1.00
  -2  -5   4   16.60    0.70
  -2  -5   4   15.10    0.70
  -2  -5   4   13.70    1.50
  -2  -5   4   17.80    1.20
  -2  -5   4   16.60    1.10
   1   5  -4  251.47    9.70
   1   5  -4  251.37    9.80
   1   5  -4  252.47    9.80
   1   5  -4  254.37    9.70
   1   5  -4  238.58    9.80
  -1  -5   4  252.27    9.80
  -1  -5   4  243.78    9.90
  -1  -5   4  253.47    9.70
  -1  -5   4  238.28    9.70
  -1  -5   4  247.38    9.80
   0   5  -4  207.28    8.40
   0   5  -4  214.48    8.40
   0   5  -4  221.88    8.40
   0   5  -4  201.98    8.30
   0   5  -4  218.18    8.50
   0  -5   4  210.88    8.50
   0  -5   4  213.28    8.50
   0  -5   4  209.88    8.30
   0  -5   4  217.88    8.30
   0  -5   4  210.38    8.40
  -1   5  -4  188.08    7.60
  -1   5  -4  198.38    7.60
  -1   5  -4  202.68    7.60
  -1   5  -4  195.28    7.60
  -1   5  -4  190.98    7.70
   1  -5   4  189.68    7.60
   1  -5   4  193.48    7.70
   1  -5   4  191.98    7.60
   1  -5   4  188.78    7.60
  -2   5  -4  300.47   11.80
  -2   5  -4  294.07   11.90
  -2   5  -4  305.27   11.70
  -2   5  -4  296.47   11.80
  -2   5  -4  296.07   11.80
  -2   5  -4  297.87   11.80
   2  -5   4  311.77   11.80
   2  -5   4  292.47   11.80
   2  -5   4  308.27   11.80
   2  -5   4  306.87   11.90
  -3   5  -4   11.80    0.90
  -3   5  -4   10.40    0.80
  -3   5  -4   12.10    0.80
  -3   5  -4   11.30    0.90
  -3   5  -4   10.10    0.70
  -3   5  -4   11.20    0.70
   3  -5   4   10.30    0.70
   3  -5   4   10.10    1.00
   3  -5   4   10.80    0.90
   3  -5   4   11.50    0.80
  -4   5  -4   14.30    1.00
  -4   5  -4   17.40    1.10
  -4   5  -4   17.40    1.30
  -4   5  -4   15.90    0.80
  -4   5  -4   14.70    1.20
   4  -5   4   18.00    1.00
   4  -5   4   17.60    1.00
   4  -5   4   15.70    1.20
   4  -5   4   16.60    1.30
  -5   5  -4    2.50    0.80
  -5   5  -4    1.60    0.60
  -5   5  -4    1.50    0.50
  -5   5  -4    2.60    0.60
   5  -5   4    2.30    0.50
   5  -5   4    1.50    0.80
   5  -5   4    1.70    0.70
  -6   5  -4  317.47   12.10
  -6   5  -4  303.07   12.10
  -6   5  -4  306.87   12.30
   6  -5   4  310.57   12.30
   6  -5   4  312.17   12.30
   6  -5   4  298.87   12.10
   6  -5   4  313.27   12.10
   6  -5   4  293.87   12.10
  -7   5  -4  251.77   10.20
  -7   5  -4  252.87    9.90
  -7   5  -4  254.67    9.80
   7  -5   4  233.58   10.10
   7  -5   4  253.77    9.90
   7  -5   4  242.78    9.90
  -8   5  -4    4.40    2.70
   8  -5   4    3.70    0.90
   8  -5   4    3.40    1.60
   8  -5   4    5.00    1.40
   8  -5   4    4.10    1.30
  -9   5  -4    1.90    1.80
  -9   5  -4    2.60    2.20
   9  -5   4    2.00    2.00
   9  -5   4    0.60    1.10
   9  -5   4    0.80    1.60
   9   4  -4    4.20    1.20
  -9  -4   4    5.90    2.10
   8   4  -4    0.30    0.80
  -8  -4   4    0.30    1.50
   7   4  -4   75.29    3.40
   7   4  -4   76.29    3.30
  -7  -4   4   73.79    3.70
   6   4  -4   49.90    2.90
   6   4  -4   48.20    2.20
   6   4  -4   45.00    1.90
   6   4  -4   44.90    2.30
  -6  -4   4   47.50    2.80
  -6  -4   4   46.10    2.50
  -6  -4   4   45.10    2.00
  -6  -4   4   47.00    2.40
   5   4  -4   19.30    1.30
   5   4  -4   17.60    0.90
   5   4  -4   17.00    1.50
   5   4  -4   17.80    1.10
   5   4  -4   16.90    1.20
   5   4  -4   21.40    1.80
   5   4  -4   16.80    0.90
  -5  -4   4   17.40    1.80
  -5  -4   4   17.10    1.50
  -5  -4   4   18.50    1.00
  -5  -4   4   18.30    1.40
   4   4  -4  257.37   10.20
   4   4  -4  248.98   10.10
   4   4  -4  256.47   10.00
   4   4  -4  261.57   10.30
   4   4  -4  264.47   10.10
   4   4  -4  252.17   10.40
   4   4  -4  257.67   10.20
  -4  -4   4  252.57   10.10
  -4  -4   4  273.37   10.40
  -4  -4   4  258.67   10.20
  -4  -4   4  250.67   10.10
   3   4  -4   18.20    0.80
   3   4  -4   16.50    1.00
   3   4  -4   17.60    0.90
   3   4  -4   19.70    1.20
   3   4  -4   18.50    1.20
   3   4  -4   18.30    1.10
   3   4  -4   17.60    1.70
  -3  -4   4   20.10    1.20
  -3  -4   4   19.60    1.00
  -3  -4   4   18.90    1.10
   2   4  -4  141.79    5.50
   2   4  -4  138.19    5.50
   2   4  -4  135.39    5.50
   2   4  -4  139.49    5.40
   2   4  -4  134.29    5.40
  -2  -4   4  134.99    5.50
  -2  -4   4  134.89    5.60
  -2  -4   4  143.59    5.50
  -2  -4   4  129.19    5.30
  -2  -4   4  136.69    5.30
   1   4  -4  234.88    8.90
   1   4  -4  225.48    9.00
   1   4  -4  222.98    8.90
   1   4  -4  233.18    8.90
  -1  -4   4  220.68    8.80
  -1  -4   4  226.18    9.00
  -1  -4   4  223.28    8.80
  -1  -4   4  234.58    9.10
  -1  -4   4  223.78    8.90
   0   4  -4   42.80    1.90
   0   4  -4   40.60    1.90
   0   4  -4   45.50    1.80
   0   4  -4   42.20    2.00
   0  -4   4   43.10    2.00
   0  -4   4   46.40    1.80
   0  -4   4   44.70    1.90
   0  -4   4   45.70    1.80
  -1   4  -4    3.00    0.40
  -1   4  -4    2.40    0.40
  -1   4  -4    2.50    0.40
  -1   4  -4    3.70    0.50
  -1   4  -4    2.40    0.30
  -1   4  -4    3.70    0.50
   1  -4   4    3.00    0.40
   1  -4   4    3.60    0.40
   1  -4   4    4.20    0.50
  -2   4  -4   26.80    1.40
  -2   4  -4   29.40    1.20
  -2   4  -4   28.30    1.30
  -2   4  -4   28.00    1.30
  -2   4  -4   27.10    1.30
  -2   4  -4   27.20    1.30
   2  -4   4   26.90    1.30
   2  -4   4   27.50    1.40
   2  -4   4   28.30    1.40
   2  -4   4   28.20    1.30
   2  -4   4   30.10    1.30
  -3   4  -4   16.60    1.00
  -3   4  -4   17.20    0.80
  -3   4  -4   15.10    1.10
  -3   4  -4   17.20    1.10
  -3   4  -4   16.50    0.90
   3  -4   4   19.00    1.20
   3  -4   4   16.40    1.10
   3  -4   4   17.30    0.90
   3  -4   4   18.80    0.90
  -4   4  -4    7.60    1.10
  -4   4  -4    9.90    0.80
  -4   4  -4    9.10    0.70
  -4   4  -4    8.90    0.90
   4  -4   4    8.60    1.10
   4  -4   4   10.60    0.70
   4  -4   4    8.30    0.90
   4  -4   4   10.70    0.80
   4  -4   4    9.70    1.00
  -5   4  -4   -0.20    0.70
  -5   4  -4    0.70    0.40
  -5   4  -4    0.30    0.60
  -5   4  -4    0.00    0.60
   5  -4   4    0.10    0.40
   5  -4   4    0.10    0.50
   5  -4   4    0.60    0.50
   5  -4   4    0.60    0.60
   5  -4   4   -0.80    0.80
  -6   4  -4    3.00    0.60
  -6   4  -4    2.50    1.10
  -6   4  -4    3.40    0.80
  -6   4  -4    2.70    0.80
   6  -4   4    1.00    1.10
   6  -4   4    1.70    0.80
   6  -4   4    3.20    1.00
   6  -4   4    1.70    0.60
   6  -4   4    1.70    0.60
  -7   4  -4   26.40    2.10
  -7   4  -4   22.50    2.50
  -7   4  -4   18.70    1.60
   7  -4   4   20.40    1.90
   7  -4   4   14.90    1.80
   7  -4   4   18.10    1.50
   7  -4   4   18.40    1.40
  -8   4  -4   11.50    1.90
   8  -4   4    6.90    1.00
   8  -4   4    8.70    1.20
   8  -4   4   10.80    1.40
  -9   4  -4   12.40    2.50
  -9   4  -4   15.80    2.00
   9  -4   4   12.70    1.80
   9  -4   4    9.90    1.30
 -10  -3   4   13.20    2.60
   9   3  -4    9.50    1.20
  -9  -3   4   13.70    2.00
   8   3  -4    0.20    0.70
  -8  -3   4   -1.00    1.30
   7   3  -4   16.80    1.30
   7   3  -4   19.40    2.40
   7   3  -4   16.50    1.30
  -7  -3   4   19.40    1.90
  -7  -3   4   14.80    2.10
   6   3  -4    4.50    0.40
   6   3  -4    3.70    0.90
   6   3  -4    5.30    0.70
   6   3  -4    4.20    0.60
   6   3  -4    4.40    0.60
   6   3  -4    4.70    0.40
   6   3  -4    3.70    1.30
  -6  -3   4    3.40    1.00
  -6  -3   4    5.00    0.90
  -6  -3   4    4.40    0.50
   5   3  -4   36.10    1.50
   5   3  -4   36.40    2.00
   5   3  -4   37.30    1.60
   5   3  -4   36.10    2.50
   5   3  -4   37.10    1.80
   5   3  -4   37.00    1.80
   5   3  -4   39.00    2.20
   5   3  -4   37.30    1.50
   5   3  -4   36.00    1.90
  -5  -3   4   41.60    2.10
  -5  -3   4   35.10    2.20
  -5  -3   4   36.10    1.60
  -5  -3   4   35.50    1.90
   4   3  -4  305.47   11.70
   4   3  -4  298.97   11.60
   4   3  -4  304.77   11.80
   4   3  -4  304.57   11.80
   4   3  -4  289.67   11.90
   4   3  -4  301.67   11.60
   4   3  -4  304.27   11.70
   4   3  -4  302.97   11.80
   4   3  -4  305.57   11.90
  -4  -3   4  293.37   11.80
  -4  -3   4  295.67   11.90
  -4  -3   4  301.37   11.70
  -4  -3   4  289.07   11.70
   3   3  -4    8.60    0.90
   3   3  -4    7.20    1.10
   3   3  -4    9.10    0.50
   3   3  -4    8.40    0.70
   3   3  -4   11.60    0.90
   3   3  -4    9.50    0.50
   3   3  -4    9.50    0.70
   3   3  -4    9.50    0.70
  -3  -3   4    9.00    0.60
  -3  -3   4    8.80    0.60
  -3  -3   4   10.30    0.80
  -3  -3   4    8.50    1.10
  -3  -3   4    9.60    0.80
   2   3  -4  207.98    8.00
   2   3  -4  202.68    8.10
   2   3  -4  202.28    8.00
   2   3  -4  208.98    8.00
   2   3  -4  198.78    8.00
  -2  -3   4  206.98    8.00
  -2  -3   4  207.88    8.00
  -2  -3   4  198.08    7.90
  -2  -3   4  203.68    7.90
  -2  -3   4  204.68    8.20
  -2  -3   4  206.28    8.00
   1   3  -4  372.36   15.20
   1   3  -4  394.26   15.30
   1   3  -4  406.26   15.30
   1   3  -4  391.96   15.30
   1   3  -4  404.86   15.20
  -1  -3   4  384.06   15.30
  -1  -3   4  391.36   15.20
  -1  -3   4  387.36   15.30
  -1  -3   4  394.36   15.20
   0   3  -4  622.74   23.50
   0   3  -4  571.84   23.60
   0   3  -4  622.44   23.50
   0   3  -4  601.34   23.50
   0  -3   4  613.94   23.50
   0  -3   4  611.64   23.50
   0  -3   4  598.54   23.50
   0  -3   4  616.34   23.60
  -1   3  -4  752.52   28.30
  -1   3  -4  741.03   28.30
  -1   3  -4  705.13   28.40
  -1   3  -4  717.13   28.30
  -1   3  -4  732.43   28.30
   1  -3   4  727.93   28.30
   1  -3   4  730.73   28.30
   1  -3   4  742.43   28.40
   1  -3   4  723.33   28.40
   1  -3   4  733.73   28.30
  -2   3  -4  443.76   17.50
  -2   3  -4  458.65   17.50
  -2   3  -4  451.45   17.50
  -2   3  -4  457.15   17.60
  -2   3  -4  447.06   17.50
  -2   3  -4  455.25   17.50
   2  -3   4  442.56   17.50
   2  -3   4  458.75   17.60
   2  -3   4  465.85   17.50
   2  -3   4  445.06   17.60
   2  -3   4  439.96   17.60
  -3   3  -4   61.09    2.60
  -3   3  -4   64.89    2.60
  -3   3  -4   54.89    2.60
  -3   3  -4   60.09    2.50
   3  -3   4   58.99    2.50
   3  -3   4   62.99    2.70
   3  -3   4   58.09    2.60
   3  -3   4   60.59    2.60
   3  -3   4   66.09    2.50
  -4   3  -4   17.20    1.10
  -4   3  -4   18.40    1.40
  -4   3  -4   17.50    1.00
  -4   3  -4   15.60    0.90
   4  -3   4   15.70    1.00
   4  -3   4   14.70    0.90
   4  -3   4   17.80    0.90
   4  -3   4   15.10    1.30
   4  -3   4   15.10    1.10
  -5   3  -4    0.40    0.80
  -5   3  -4    0.20    0.60
  -5   3  -4   -0.10    0.40
  -5   3  -4    0.90    0.60
   5  -3   4    0.50    0.60
   5  -3   4    0.10    0.50
   5  -3   4    0.50    0.40
   5  -3   4    0.10    0.40
   5  -3   4    0.40    0.70
  -6   3  -4  173.58    7.20
  -6   3  -4  174.98    6.90
  -6   3  -4  176.88    7.00
  -6   3  -4  171.88    7.00
   6  -3   4  175.48    6.90
   6  -3   4  167.08    7.00
   6  -3   4  183.78    7.10
   6  -3   4  170.18    7.10
   6  -3   4  164.58    6.90
  -7   3  -4    1.40    1.30
  -7   3  -4    0.60    0.90
   7  -3   4    1.70    0.80
   7  -3   4    0.70    0.90
   7  -3   4    2.20    1.10
   7  -3   4    2.00    0.80
   7  -3   4    2.20    0.70
  -8   3  -4   10.20    2.00
   8  -3   4   11.40    1.40
   8  -3   4   13.60    2.00
   8  -3   4   13.20    1.70
  -9   3  -4   15.10    2.10
  -9   3  -4   16.30    2.70
   9  -3   4   18.50    2.70
   9  -3   4   19.90    1.90
 -10  -2   4    0.50    1.60
 -10  -2   4    1.40    2.00
   9   2  -4    0.70    0.80
  -9  -2   4    0.10    1.50
  -9  -2   4    0.10    1.20
   8   2  -4    0.80    0.70
  -8  -2   4   -0.10    1.10
  -8  -2   4    0.70    0.90
   7   2  -4   -0.10    1.10
   7   2  -4    0.00    0.60
   7   2  -4    0.30    0.50
   7   2  -4    1.60    1.30
  -7  -2   4    0.40    1.00
  -7  -2   4   -1.00    0.70
  -7  -2   4   -0.30    0.90
   6   2  -4    3.40    1.20
   6   2  -4    4.80    0.60
   6   2  -4    5.60    1.00
   6   2  -4    5.70    1.50
   6   2  -4    4.30    0.80
   6   2  -4    2.90    0.50
  -6  -2   4    2.90    0.90
  -6  -2   4    5.50    0.80
  -6  -2   4    4.80    0.60
  -6  -2   4    4.20    0.80
   5   2  -4  404.76   15.50
   5   2  -4  383.46   15.50
   5   2  -4  395.06   15.30
   5   2  -4  390.06   15.20
   5   2  -4  398.06   15.40
   5   2  -4  387.56   15.40
   5   2  -4  387.56   15.30
  -5  -2   4  401.96   15.50
  -5  -2   4  384.36   15.40
  -5  -2   4  387.06   15.30
   4   2  -4   21.10    1.30
   4   2  -4   19.50    1.30
   4   2  -4   19.60    0.90
   4   2  -4   22.10    1.20
   4   2  -4   18.60    1.10
  -4  -2   4   20.10    1.20
  -4  -2   4   19.40    1.10
  -4  -2   4   20.80    0.90
   3   2  -4   87.59    3.60
   3   2  -4   89.69    3.60
   3   2  -4   88.89    3.50
   3   2  -4   89.69    3.70
   3   2  -4   90.89    3.70
   3   2  -4   90.19    3.50
  -3  -2   4   91.29    3.60
  -3  -2   4   87.99    3.60
  -3  -2   4   92.49    3.80
   2   2  -4   83.79    3.30
   2   2  -4   85.39    3.40
   2   2  -4   82.39    3.40
   2   2  -4   84.09    3.40
   2   2  -4   84.59    3.30
  -2  -2   4   81.59    3.30
  -2  -2   4   82.99    3.50
  -2  -2   4   85.79    3.30
  -2  -2   4   82.09    3.30
  -2  -2   4   81.89    3.40
  -2  -2   4   85.99    3.40
   1   2  -4   58.99    2.30
   1   2  -4   57.79    2.30
   1   2  -4   54.29    2.30
   1   2  -4   55.19    2.30
   1   2  -4   55.69    2.40
  -1  -2   4   53.99    2.20
  -1  -2   4   58.29    2.30
  -1  -2   4   60.09    2.30
  -1  -2   4   55.39    2.30
  -1  -2   4   58.89    2.30
   0   2  -4   23.30    1.00
   0   2  -4   21.40    1.00
   0   2  -4   21.30    1.00
   0   2  -4   21.70    1.10
   0   2  -4   22.40    1.00
   0  -2   4   22.00    1.10
   0  -2   4   22.70    1.00
   0  -2   4   21.60    1.10
   0  -2   4   21.90    1.00
   0  -2   4   23.50    1.00
  -1   2  -4  896.71   33.40
  -1   2  -4  932.41   33.30
  -1   2  -4  868.31   33.30
  -1   2  -4  814.12   33.30
  -1   2  -4  829.82   33.30
   1  -2   4  860.91   33.40
   1  -2   4  847.92   33.40
   1  -2   4  828.72   33.20
   1  -2   4  863.21   33.30
  -2   2  -4  188.18    7.40
  -2   2  -4  189.08    7.40
  -2   2  -4  184.38    7.40
  -2   2  -4  186.28    7.40
   2  -2   4  187.08    7.40
   2  -2   4  187.08    7.30
   2  -2   4  182.18    7.40
   2  -2   4  197.28    7.50
  -3   2  -4    0.00    0.30
  -3   2  -4    0.20    0.40
  -3   2  -4    0.30    0.30
  -3   2  -4    0.60    0.40
   3  -2   4    0.40    0.40
   3  -2   4    0.50    0.30
   3  -2   4    0.30    0.30
   3  -2   4    0.50    0.30
  -4   2  -4  138.79    5.40
  -4   2  -4  134.19    5.50
  -4   2  -4  133.29    5.60
  -4   2  -4  127.79    5.40
  -4   2  -4  136.99    5.50
   4  -2   4  133.69    5.40
   4  -2   4  143.99    5.40
   4  -2   4  136.99    5.50
   4  -2   4  136.29    5.50
  -5   2  -4   14.50    0.90
  -5   2  -4   13.20    1.10
  -5   2  -4   16.80    1.10
  -5   2  -4   13.60    1.60
   5  -2   4   16.10    1.00
   5  -2   4   14.10    1.00
   5  -2   4   14.40    1.30
   5  -2   4   12.20    1.10
  -6   2  -4   74.19    3.20
  -6   2  -4   82.59    3.50
  -6   2  -4   70.09    3.20
  -6   2  -4   79.19    3.70
   6  -2   4   76.99    3.30
   6  -2   4   73.39    3.40
   6  -2   4   75.09    3.20
   6  -2   4   79.89    3.50
  -7   2  -4   41.90    3.00
  -7   2  -4   37.10    2.40
   7  -2   4   38.40    2.10
   7  -2   4   42.30    2.50
   7  -2   4   47.00    2.30
   7  -2   4   44.50    2.10
   7  -2   4   39.90    2.40
  -8   2  -4    3.60    1.80
  -8   2  -4    2.20    1.40
   8  -2   4    1.90    1.10
   8  -2   4    1.90    1.20
   8  -2   4    2.50    0.90
  -9   2  -4    3.00    2.60
  -9   2  -4    4.50    1.90
   9  -2   4    2.90    1.80
   9  -2   4    3.00    1.10
 -11  -1   4    3.70    2.70
 -11  -1   4    1.90    2.10
 -10  -1   4   29.00    3.00
 -10  -1   4   26.20    3.40
   9   1  -4    4.30    0.80
  -9  -1   4    5.80    1.40
   8   1  -4    1.50    0.60
  -8  -1   4    1.50    1.10
  -8  -1   4    3.00    0.70
  -8  -1   4    2.20    1.00
   7   1  -4   31.20    2.30
   7   1  -4   27.50    1.50
   7   1  -4   29.60    1.50
   7   1  -4   28.70    2.80
   7   1  -4   30.60    1.90
   7   1  -4   26.60    2.30
  -7  -1   4   30.30    1.60
  -7  -1   4   31.40    2.10
  -7  -1   4   32.40    2.00
  -7  -1   4   30.90    2.00
   6   1  -4   41.30    3.50
   6   1  -4   41.10    2.30
   6   1  -4   41.50    1.80
   6   1  -4   40.50    1.80
  -6  -1   4   36.00    2.00
  -6  -1   4   42.00    1.90
  -6  -1   4   36.40    2.20
  -6  -1   4   36.70    2.00
   5   1  -4   50.69    2.30
   5   1  -4   48.70    2.20
   5   1  -4   47.00    2.10
   5   1  -4   51.69    2.60
   5   1  -4   52.39    2.40
  -5  -1   4   47.50    2.20
  -5  -1   4   49.20    2.30
  -5  -1   4   49.30    2.30
  -5  -1   4   49.60    2.50
   4   1  -4    0.30    0.40
   4   1  -4    0.20    0.30
   4   1  -4    0.00    0.50
   4   1  -4    0.00    0.60
   4   1  -4   -0.50    0.70
  -4  -1   4    0.50    0.30
  -4  -1   4    0.20    0.40
  -4  -1   4    0.10    0.50
   3   1  -4    0.60    0.10
   3   1  -4    0.10    0.30
   3   1  -4    0.60    0.40
   3   1  -4    0.30    0.40
   3   1  -4    0.80    0.40
   3   1  -4    0.40    0.10
  -3  -1   4    0.50    0.20
  -3  -1   4    0.50    0.20
  -3  -1   4    0.50    0.40
  -3  -1   4    0.00    0.20
   2   1  -4    0.70    0.30
   2   1  -4    0.50    0.30
   2   1  -4    0.80    0.20
   2   1  -4    1.20    0.30
   2   1  -4    0.90    0.10
  -2  -1   4    0.80    0.20
  -2  -1   4    0.90    0.10
  -2  -1   4    0.80    0.30
  -2  -1   4    1.30    0.20
  -2  -1   4    1.00    0.10
   1   1  -4   41.10    1.70
   1   1  -4   41.10    1.80
   1   1  -4   43.20    1.80
   1   1  -4   44.70    1.80
   1   1  -4   43.70    1.80
  -1  -1   4   43.60    1.80
  -1  -1   4   42.60    1.80
  -1  -1   4   42.30    1.70
  -1  -1   4   44.80    1.70
   0   1  -4  385.56   14.90
   0   1  -4  380.46   14.90
   0   1  -4  391.96   14.90
   0   1  -4  376.66   14.90
   0  -1   4  378.26   14.90
   0  -1   4  391.56   14.90
   0  -1   4  390.56   14.90
   0  -1   4  391.36   14.90
   0  -1   4  369.56   14.90
   0  -1   4  379.16   14.90
  -1   1  -4  128.89    4.80
  -1   1  -4  115.49    4.70
  -1   1  -4  118.79    4.80
  -1   1  -4  126.19    4.90
   1  -1   4  117.59    4.80
   1  -1   4  120.09    4.80
   1  -1   4  116.79    4.70
   1  -1   4  117.29    4.90
   1  -1   4  113.39    4.70
   1  -1   4  121.99    4.70
  -2   1  -4    2.70    0.40
  -2   1  -4    2.70    0.40
  -2   1  -4    1.90    0.30
  -2   1  -4    2.40    0.40
   2  -1   4    1.90    0.30
   2  -1   4    3.30    0.40
   2  -1   4    3.40    0.50
   2  -1   4    2.80    0.40
   2  -1   4    1.80    0.30
   2  -1   4    2.70    0.30
  -3   1  -4   85.79    3.30
  -3   1  -4   83.99    3.50
  -3   1  -4   79.49    3.40
  -3   1  -4   86.59    3.40
   3  -1   4   79.79    3.40
   3  -1   4   81.79    3.50
   3  -1   4   81.49    3.40
   3  -1   4   81.99    3.30
  -4   1  -4    1.30    0.50
  -4   1  -4    1.70    0.60
  -4   1  -4    1.50    0.70
  -4   1  -4    1.60    0.50
  -4   1  -4    1.10    0.30
   4  -1   4    1.10    0.60
   4  -1   4    1.10    0.50
   4  -1   4    1.40    0.30
   4  -1   4    1.40    0.40
   4  -1   4    1.20    0.50
  -5   1  -4   11.70    1.00
  -5   1  -4    9.60    1.10
  -5   1  -4    8.30    1.10
  -5   1  -4    9.40    0.80
  -5   1  -4   10.10    1.60
   5  -1   4   10.20    1.10
   5  -1   4   10.00    1.10
   5  -1   4   10.40    0.80
   5  -1   4   10.90    0.90
  -6   1  -4    0.80    1.20
  -6   1  -4    1.10    0.80
  -6   1  -4    1.40    1.00
  -6   1  -4    2.00    0.50
  -6   1  -4    2.80    0.80
   6  -1   4    1.80    0.70
   6  -1   4    2.40    0.60
   6  -1   4    3.20    0.90
  -7   1  -4    2.60    1.10
  -7   1  -4    5.60    1.10
  -7   1  -4    3.60    1.60
   7  -1   4    3.00    0.70
   7  -1   4    2.20    1.00
  -8   1  -4   -0.20    2.00
  -8   1  -4   -0.10    1.40
   8  -1   4    0.20    1.20
   8  -1   4    0.60    0.90
  -9   1  -4    3.10    3.00
   9  -1   4    1.10    1.60
 -11   0   4   24.30    3.50
 -11   0   4   16.40    2.40
 -10   0   4  220.28    9.40
 -10   0   4  215.28    9.50
 -10   0   4  226.58    9.00
   9   0  -4   84.19    4.20
  -9   0   4   91.99    4.40
  -9   0   4   88.79    4.60
  -9   0   4   96.29    4.00
   8   0  -4    8.80    1.40
   8   0  -4    6.60    0.90
  -8   0   4    7.80    1.10
  -8   0   4    9.00    1.20
  -8   0   4    4.90    1.10
   7   0  -4    0.70    0.40
   7   0  -4   -0.50    0.80
   7   0  -4    0.20    1.20
   7   0  -4    0.70    1.20
   7   0  -4    0.30    1.20
  -7   0   4   -0.20    0.50
  -7   0   4    1.30    0.90
  -7   0   4    0.00    0.80
  -7   0   4    0.20    0.70
   6   0  -4  166.68    6.80
   6   0  -4  162.88    6.60
   6   0  -4  165.68    6.50
   6   0  -4  167.98    6.40
   6   0  -4  164.38    6.70
  -6   0   4  164.28    6.60
  -6   0   4  150.28    6.50
  -6   0   4  155.08    6.70
  -6   0   4  169.78    6.70
   5   0  -4  832.82   32.30
   5   0  -4  823.02   32.20
   5   0  -4  844.32   32.30
   5   0  -4  839.22   32.20
   5   0  -4  847.22   32.40
   5   0  -4  860.71   32.40
  -5   0   4  812.42   32.40
  -5   0   4  809.22   32.40
  -5   0   4  816.62   32.30
   4   0  -4    0.50    0.10
   4   0  -4    0.30    0.40
   4   0  -4    0.60    0.40
   4   0  -4    0.60    0.60
   4   0  -4    0.50    0.10
  -4   0   4    0.40    0.30
  -4   0   4    0.40    0.40
  -4   0   4    0.30    0.50
   3   0  -4  342.97   13.60
   3   0  -4  351.96   13.50
   3   0  -4  349.87   13.40
   3   0  -4  341.97   13.40
   3   0  -4  344.37   13.40
   3   0  -4  348.27   13.50
  -3   0   4  352.36   13.50
  -3   0   4  345.27   13.40
  -3   0   4  336.87   13.50
   2   0  -4 1346.47   56.79
   2   0  -4 1641.74   56.79
  -2   0   4 1377.66   56.79
  -2   0   4 1516.35   56.89
   1   0  -4    7.30    0.50
   1   0  -4    6.70    0.40
   1   0  -4    6.20    0.50
   1   0  -4    6.80    0.40
   1   0  -4    6.80    0.40
  -1   0   4    7.00    0.50
  -1   0   4    6.80    0.50
  -1   0   4    7.10    0.40
  -1   0   4    7.30    0.50
  -1   0   4    6.70    0.40
   0   0  -4  104.29    4.10
   0   0  -4   99.29    4.10
   0   0  -4  106.89    4.00
   0   0  -4  100.09    4.00
   0   0  -4   97.99    4.10
   0   0   4  103.79    4.10
   0   0   4   97.59    4.00
   0   0   4  102.49    4.10
   0   0   4  103.69    4.00
   0   0   4  106.19    4.10
   0   0   4  101.89    4.10
  -1   0  -4  126.19    5.10
  -1   0  -4  127.19    5.10
  -1   0  -4  125.09    5.10
  -1   0  -4  136.89    5.00
   1   0   4  122.89    5.10
   1   0   4  130.19    5.10
   1   0   4  130.19    5.10
   1   0   4  121.99    5.00
  -2   0  -4   69.39    3.00
  -2   0  -4   72.99    2.90
  -2   0  -4   76.19    3.00
  -2   0  -4   66.79    2.90
   2   0   4   75.69    3.00
   2   0   4   68.29    3.00
   2   0   4   75.39    2.90
   2   0   4   71.09    2.90
   2   0   4   72.39    2.90
  -3   0  -4   13.70    1.00
  -3   0  -4   14.30    1.00
  -3   0  -4   14.20    0.90
  -3   0  -4   13.90    0.80
   3   0   4   14.60    0.90
   3   0   4   15.50    1.00
   3   0   4   14.70    0.90
   3   0   4   11.50    1.00
   3   0   4   14.80    0.80
  -4   0  -4   98.19    3.80
  -4   0  -4   91.59    3.90
  -4   0  -4   96.39    3.90
  -4   0  -4   91.19    4.00
   4   0   4   93.79    3.80
   4   0   4   94.39    4.00
   4   0   4   93.29    3.90
   4   0   4   95.99    3.90
   4   0   4   93.49    3.90
  -5   0  -4  574.44   21.90
  -5   0  -4  570.14   22.00
  -5   0  -4  552.24   21.80
  -5   0  -4  575.24   22.00
  -5   0  -4  590.54   21.80
   5   0   4  563.74   21.80
   5   0   4  527.55   21.80
   5   0   4  562.54   21.80
   5   0   4  530.05   21.90
  -6   0  -4   55.29    2.40
  -6   0  -4   56.29    3.00
  -6   0  -4   56.69    3.30
   6   0   4   55.29    2.40
   6   0   4   53.79    2.70
   6   0   4   52.99    2.90
   6   0   4   56.19    2.50
  -7   0  -4    0.20    1.30
  -7   0  -4    0.10    1.60
  -7   0  -4    1.20    1.10
   7   0   4   -0.60    0.70
   7   0   4    0.60    1.00
  -8   0  -4    1.40    1.40
  -8   0  -4    1.30    2.30
   8   0   4    0.90    1.40
   8   0   4    1.40    1.00
  11  -1  -4    1.90    1.80
 -11   1   4    3.10    2.20
 -11   1   4    1.80    2.00
  10  -1  -4    2.00    1.30
 -10   1   4    2.00    1.00
 -10   1   4    2.40    1.60
 -10   1   4    2.20    1.50
   9  -1  -4   63.19    3.30
  -9   1   4   64.89    3.10
  -9   1   4   67.59    3.60
  -9   1   4   74.39    3.60
   8  -1  -4    6.80    1.50
   8  -1  -4    6.20    0.50
  -8   1   4    6.80    1.10
  -8   1   4    6.90    0.80
  -8   1   4    7.60    1.20
   7  -1  -4   71.49    3.80
   7  -1  -4   75.49    3.90
   7  -1  -4   81.89    3.20
   7  -1  -4   81.59    3.30
   7  -1  -4   82.49    3.90
   7  -1  -4   79.99    3.40
   7  -1  -4   85.59    3.30
   7  -1  -4   79.29    3.20
  -7   1   4   82.99    3.70
  -7   1   4   85.09    3.40
  -7   1   4   75.59    3.60
  -7   1   4   84.39    3.60
   6  -1  -4  232.58    9.20
   6  -1  -4  239.18    9.50
   6  -1  -4  222.48    9.00
   6  -1  -4  229.78    8.90
   6  -1  -4  232.08    8.90
   6  -1  -4  233.58    9.20
   6  -1  -4  227.48    8.90
  -6   1   4  230.28    9.20
  -6   1   4  224.48    9.10
  -6   1   4  213.28    9.00
   5  -1  -4    3.70    0.50
   5  -1  -4    2.80    0.60
   5  -1  -4    3.60    0.70
   5  -1  -4    3.60    0.30
   5  -1  -4    5.00    0.90
   5  -1  -4    4.00    0.30
  -5   1   4    5.90    0.80
  -5   1   4    3.70    0.70
  -5   1   4    3.50    0.50
  -5   1   4    3.00    0.40
   4  -1  -4   75.59    3.10
   4  -1  -4   78.09    3.10
   4  -1  -4   74.59    3.30
   4  -1  -4   81.39    3.30
   4  -1  -4   74.79    3.00
   4  -1  -4   79.29    3.00
   4  -1  -4   78.59    3.00
  -4   1   4   75.69    3.00
  -4   1   4   76.19    3.20
  -4   1   4   75.89    3.30
  -4   1   4   75.79    3.20
   3  -1  -4   56.19    2.30
   3  -1  -4   54.29    2.30
   3  -1  -4   55.69    2.20
   3  -1  -4   56.29    2.30
   3  -1  -4   60.89    2.30
   3  -1  -4   57.49    2.50
  -3   1   4   56.59    2.20
  -3   1   4   56.39    2.40
  -3   1   4   57.09    2.30
  -3   1   4   54.99    2.30
  -3   1   4   57.29    2.40
  -3   1   4   54.79    2.20
   2  -1  -4  594.24   23.20
   2  -1  -4  603.24   23.20
   2  -1  -4  614.94   23.30
   2  -1  -4  591.04   23.20
   2  -1  -4  600.34   23.20
   2  -1  -4  595.44   23.20
  -2   1   4  600.74   23.20
  -2   1   4  605.34   23.20
  -2   1   4  587.34   23.30
  -2   1   4  613.64   23.20
  -2   1   4  594.44   23.20
  -2   1   4  586.44   23.20
   1  -1  -4  105.99    4.20
   1  -1  -4  107.99    4.20
   1  -1  -4  104.69    4.10
   1  -1  -4  109.99    4.20
   1  -1  -4  102.39    4.20
  -1   1   4  107.39    4.20
  -1   1   4  100.69    4.20
  -1   1   4  103.39    4.20
  -1   1   4  110.99    4.20
  -1   1   4  102.19    4.20
   0  -1  -4  314.97   12.60
   0  -1  -4  332.57   12.70
   0  -1  -4  327.07   12.70
   0  -1  -4  328.67   12.60
   0  -1  -4  318.37   12.70
   0   1   4  311.47   12.60
   0   1   4  316.87   12.60
   0   1   4  345.57   12.80
  -1  -1  -4    2.80    0.30
  -1  -1  -4    2.50    0.40
  -1  -1  -4    2.50    0.40
  -1  -1  -4    3.20    0.40
  -1  -1  -4    2.30    0.40
  -1  -1  -4    2.30    0.40
   1   1   4    3.90    0.40
   1   1   4    3.40    0.50
   1   1   4    3.50    0.50
   1   1   4    4.10    0.40
   1   1   4    2.70    0.30
  -2  -1  -4  270.67   10.60
  -2  -1  -4  268.37   10.60
  -2  -1  -4  277.77   10.60
  -2  -1  -4  274.67   10.50
   2   1   4  260.97   10.60
   2   1   4  258.47   10.50
   2   1   4  282.17   10.60
   2   1   4  261.57   10.50
   2   1   4  269.27   10.50
  -3  -1  -4   30.80    1.60
  -3  -1  -4   32.90    1.50
  -3  -1  -4   33.90    1.40
   3   1   4   33.00    1.80
   3   1   4   30.90    1.50
   3   1   4   31.60    1.40
   3   1   4   30.10    1.60
   3   1   4   34.50    1.60
  -4  -1  -4   11.10    0.90
  -4  -1  -4   11.40    0.80
  -4  -1  -4   12.50    1.10
  -4  -1  -4   10.20    1.40
   4   1   4   11.90    0.80
   4   1   4   12.20    1.40
   4   1   4   12.40    0.90
   4   1   4    9.60    1.00
  -5  -1  -4   73.29    3.00
  -5  -1  -4   79.69    3.70
  -5  -1  -4   74.49    3.00
  -5  -1  -4   74.29    3.20
  -5  -1  -4   63.89    3.30
   5   1   4   73.09    3.00
   5   1   4   69.39    3.10
   5   1   4   65.09    3.20
   5   1   4   77.39    3.30
   5   1   4   65.39    3.50
  -6  -1  -4   64.29    3.50
  -6  -1  -4   51.29    2.80
   6   1   4   57.69    2.80
   6   1   4   55.89    2.60
   6   1   4   49.99    2.50
  -7  -1  -4   26.60    2.30
  -7  -1  -4   26.70    3.60
   7   1   4   24.80    1.80
   7   1   4   24.70    2.30
  -8  -1  -4   18.70    3.50
   8   1   4   12.00    1.40
   8   1   4   11.30    1.70
  12  -2  -4   13.80    2.50
 -12   2   4   17.30    2.90
  11  -2  -4   15.40    2.00
 -11   2   4   16.60    2.60
 -11   2   4   17.00    2.40
  10  -2  -4   50.19    3.10
 -10   2   4   45.70    3.40
 -10   2   4   52.79    3.40
 -10   2   4   49.40    2.70
   9  -2  -4   18.40    2.20
  -9   2   4   19.50    2.20
  -9   2   4   19.70    1.60
  -9   2   4   17.50    2.20
   8  -2  -4    4.20    0.60
   8  -2  -4    4.60    0.50
   8  -2  -4    3.30    0.80
  -8   2   4    5.90    1.10
  -8   2   4    5.80    0.80
   7  -2  -4   32.30    1.70
   7  -2  -4   31.00    1.30
   7  -2  -4   30.00    2.20
   7  -2  -4   28.70    2.30
   7  -2  -4   28.60    2.40
   7  -2  -4   29.50    1.30
   7  -2  -4   28.80    1.30
  -7   2   4   32.00    1.90
  -7   2   4   29.50    1.60
  -7   2   4   27.10    1.90
   6  -2  -4    0.00    0.20
   6  -2  -4    0.00    0.20
   6  -2  -4    0.70    0.70
   6  -2  -4    0.70    0.30
   6  -2  -4    0.20    0.50
   6  -2  -4    0.10    0.30
  -6   2   4    0.40    0.60
  -6   2   4   -0.10    0.60
  -6   2   4    0.30    0.70
  -6   2   4    0.30    0.50
   5  -2  -4    0.30    0.20
   5  -2  -4    0.20    0.40
   5  -2  -4   -0.10    0.80
   5  -2  -4    0.70    0.70
   5  -2  -4    0.10    0.20
   5  -2  -4    0.30    0.20
   5  -2  -4    0.00    0.20
  -5   2   4    0.20    0.50
  -5   2   4   -0.10    0.50
  -5   2   4    0.20    0.30
   4  -2  -4   27.20    1.60
   4  -2  -4   28.80    1.20
   4  -2  -4   27.00    1.20
   4  -2  -4   26.70    1.20
   4  -2  -4   24.90    1.30
   4  -2  -4   28.10    1.20
  -4   2   4   29.10    1.40
  -4   2   4   27.80    1.40
  -4   2   4   26.30    1.10
  -4   2   4   25.20    1.10
  -4   2   4   27.00    1.20
  -4   2   4   27.40    1.40
   3  -2  -4  162.08    6.50
   3  -2  -4  169.68    6.60
   3  -2  -4  170.48    6.50
   3  -2  -4  171.88    6.60
   3  -2  -4  165.78    6.70
   3  -2  -4  164.78    6.50
  -3   2   4  164.58    6.60
  -3   2   4  170.28    6.50
  -3   2   4  163.58    6.60
  -3   2   4  167.08    6.50
  -3   2   4  168.08    6.60
  -3   2   4  164.18    6.50
   2  -2  -4   11.30    0.60
   2  -2  -4   10.40    0.70
   2  -2  -4    9.90    0.90
   2  -2  -4   10.20    0.60
   2  -2  -4   11.20    0.60
   2  -2  -4   10.40    0.90
  -2   2   4    9.80    0.70
  -2   2   4   10.10    0.60
  -2   2   4   11.80    0.60
  -2   2   4   11.40    0.90
  -2   2   4   11.30    0.60
   1  -2  -4   14.70    0.90
   1  -2  -4   13.90    0.80
   1  -2  -4   14.10    0.80
   1  -2  -4   14.50    0.80
   1  -2  -4   15.40    0.80
  -1   2   4   16.10    0.80
  -1   2   4   15.00    0.70
  -1   2   4   15.70    0.80
  -1   2   4   14.40    0.80
   0  -2  -4    1.10    0.20
   0  -2  -4    0.10    0.20
   0  -2  -4    0.10    0.30
   0  -2  -4    1.10    0.30
   0  -2  -4    0.30    0.30
   0   2   4    0.40    0.20
   0   2   4    1.10    0.50
   0   2   4    0.50    0.30
   0   2   4    0.80    0.30
   0   2   4    0.70    0.30
  -1  -2  -4   57.49    2.50
  -1  -2  -4   53.99    2.50
  -1  -2  -4   62.39    2.60
  -1  -2  -4   58.69    2.40
  -1  -2  -4   56.19    2.40
  -1  -2  -4   59.29    2.40
   1   2   4   58.19    2.60
   1   2   4   55.99    2.40
   1   2   4   57.89    2.40
   1   2   4   59.69    2.40
   1   2   4   57.69    2.50
  -2  -2  -4    0.30    0.40
  -2  -2  -4    0.50    0.50
  -2  -2  -4    1.00    0.50
  -2  -2  -4    1.00    0.40
  -2  -2  -4    1.10    0.30
   2   2   4    0.50    0.30
   2   2   4    0.90    0.40
   2   2   4    0.30    0.30
   2   2   4    0.90    0.50
   2   2   4    1.90    0.80
  -3  -2  -4   32.70    1.60
  -3  -2  -4   31.70    1.40
  -3  -2  -4   29.90    1.60
  -3  -2  -4   32.60    1.70
   3   2   4   29.70    1.60
   3   2   4   32.30    2.00
   3   2   4   31.20    1.60
   3   2   4   33.10    1.50
   3   2   4   31.60    1.50
  -4  -2  -4   21.00    1.60
  -4  -2  -4   18.70    1.20
  -4  -2  -4   18.90    1.40
  -4  -2  -4   21.00    1.10
   4   2   4   17.20    1.20
   4   2   4   18.20    1.20
   4   2   4   17.30    1.40
   4   2   4   20.60    2.00
   4   2   4   17.80    1.40
  -5  -2  -4    0.60    0.60
  -5  -2  -4    0.50    0.50
  -5  -2  -4    1.50    0.80
   5   2   4    0.20    1.40
   5   2   4    1.60    0.60
   5   2   4    1.10    0.70
   5   2   4    1.00    0.60
  -6  -2  -4   10.50    1.90
  -6  -2  -4    6.40    1.10
   6   2   4    4.20    1.10
   6   2   4    8.50    0.90
  -7  -2  -4   34.00    4.80
  -7  -2  -4   28.20    2.50
   7   2   4   26.90    2.10
   7   2   4   28.70    2.60
  -8  -2  -4   -2.10    5.50
   8   2   4    1.40    1.80
   8   2   4    2.80    1.30
  12  -3  -4   55.49    4.90
 -12   3   4   55.69    4.80
  11  -3  -4   42.90    3.50
 -11   3   4   37.90    3.70
  10  -3  -4   -0.80    1.20
 -10   3   4    0.80    1.50
 -10   3   4    1.30    1.00
   9  -3  -4    3.20    1.00
   9  -3  -4    3.00    0.50
  -9   3   4    1.60    1.30
  -9   3   4    3.20    0.90
   8  -3  -4   15.40    0.90
   8  -3  -4   14.30    0.90
   8  -3  -4   14.50    1.50
  -8   3   4   16.40    1.70
  -8   3   4   16.20    1.30
   7  -3  -4    5.60    0.70
   7  -3  -4    5.60    1.10
   7  -3  -4    7.70    0.60
   7  -3  -4    6.70    0.60
   7  -3  -4    7.50    0.60
   7  -3  -4    8.40    1.40
   7  -3  -4    4.80    0.70
  -7   3   4    8.90    1.10
  -7   3   4    6.10    0.80
  -7   3   4    6.60    0.60
  -7   3   4    8.40    1.00
   6  -3  -4   59.49    2.80
   6  -3  -4   52.59    2.80
   6  -3  -4   56.19    2.20
   6  -3  -4   53.59    2.20
   6  -3  -4   52.19    2.50
   6  -3  -4   53.79    2.20
   6  -3  -4   53.69    2.40
  -6   3   4   52.39    2.30
  -6   3   4   53.69    2.50
  -6   3   4   51.09    2.60
  -6   3   4   52.29    2.40
   5  -3  -4  455.25   17.60
   5  -3  -4  457.65   17.50
   5  -3  -4  448.56   17.70
   5  -3  -4  440.36   17.70
   5  -3  -4  439.46   17.50
   5  -3  -4  459.35   17.50
   5  -3  -4  462.45   17.50
  -5   3   4  438.36   17.60
  -5   3   4  457.15   17.40
  -5   3   4  453.85   17.50
  -5   3   4  469.35   17.50
  -5   3   4  442.66   17.70
  -5   3   4  431.96   17.60
   4  -3  -4    5.60    0.50
   4  -3  -4    7.30    0.40
   4  -3  -4    6.90    0.50
   4  -3  -4    5.80    0.60
   4  -3  -4    6.30    0.70
   4  -3  -4    7.90    1.00
  -4   3   4    5.60    0.80
  -4   3   4    7.20    0.50
  -4   3   4    5.60    0.60
  -4   3   4    6.30    0.50
  -4   3   4    6.50    0.50
  -4   3   4    5.90    0.70
   3  -3  -4   20.50    1.20
   3  -3  -4   20.20    0.90
   3  -3  -4   20.20    1.00
   3  -3  -4   21.40    1.00
   3  -3  -4   16.40    0.90
   3  -3  -4   19.70    1.10
   3  -3  -4   20.40    1.00
  -3   3   4   16.40    1.10
  -3   3   4   17.60    1.10
  -3   3   4   18.80    0.90
  -3   3   4   18.10    1.10
  -3   3   4   20.80    0.90
   2  -3  -4   47.00    2.00
   2  -3  -4   46.50    2.00
   2  -3  -4   48.20    2.20
   2  -3  -4   46.20    2.00
   2  -3  -4   46.80    1.90
   2  -3  -4   46.10    2.00
   2  -3  -4   48.00    2.10
  -2   3   4   44.70    2.10
  -2   3   4   45.90    2.00
  -2   3   4   49.90    2.10
  -2   3   4   50.09    2.00
  -2   3   4   48.70    2.00
   1  -3  -4  536.75   21.30
   1  -3  -4  533.85   21.20
   1  -3  -4  554.34   21.40
   1  -3  -4  561.24   21.30
   1  -3  -4  546.15   21.30
   1  -3  -4  555.44   21.30
   1  -3  -4  555.34   21.30
  -1   3   4  541.05   21.30
  -1   3   4  553.14   21.40
  -1   3   4  520.35   21.30
  -1   3   4  578.24   21.30
  -1   3   4  544.45   21.30
   0  -3  -4  641.84   25.00
   0  -3  -4  663.83   25.10
   0  -3  -4  647.84   25.00
   0  -3  -4  657.93   25.00
   0  -3  -4  646.04   25.00
   0  -3  -4  666.23   25.00
   0  -3  -4  653.63   25.00
   0   3   4  616.64   25.00
   0   3   4  634.44   25.10
   0   3   4  653.03   25.00
   0   3   4  634.14   25.00
   0   3   4  620.84   25.00
  -1  -3  -4  131.19    5.20
  -1  -3  -4  126.29    5.20
  -1  -3  -4  132.19    5.10
  -1  -3  -4  129.29    5.20
  -1  -3  -4  131.39    5.20
  -1  -3  -4  129.49    5.20
   1   3   4  131.89    5.30
   1   3   4  126.79    5.20
   1   3   4  125.89    5.20
   1   3   4  126.49    5.10
   1   3   4  125.59    5.20
  -2  -3  -4   87.49    3.70
  -2  -3  -4   84.09    3.70
  -2  -3  -4   89.59    3.60
  -2  -3  -4   90.89    3.50
  -2  -3  -4   90.19    3.70
   2   3   4   82.69    3.60
   2   3   4   96.19    3.60
   2   3   4   91.29    3.60
   2   3   4   85.79    3.80
   2   3   4   80.89    3.70
  -3  -3  -4    0.70    0.80
  -3  -3  -4    0.00    0.40
  -3  -3  -4   -0.10    0.60
  -3  -3  -4    0.40    0.60
  -3  -3  -4    0.20    0.40
  -3  -3  -4   -0.40    0.60
   3   3   4    0.30    0.50
   3   3   4    0.50    0.80
   3   3   4   -0.10    0.60
   3   3   4    0.00    0.60
   3   3   4   -0.10    0.40
  -4  -3  -4  110.59    4.30
  -4  -3  -4  104.49    4.00
  -4  -3  -4   97.69    4.10
   4   3   4  103.99    4.30
   4   3   4   82.79    4.30
   4   3   4   93.79    4.10
   4   3   4   93.99    4.40
   4   3   4   96.59    4.00
  -5  -3  -4   48.10    2.80
   5   3   4   53.49    2.50
   5   3   4   54.09    2.70
  -6  -3  -4   10.10    2.10
  -6  -3  -4    8.90    1.40
   6   3   4   10.50    1.10
   6   3   4    9.40    1.40
  -7  -3  -4    8.90    1.60
  -7  -3  -4    5.90    3.10
   7   3   4    6.50    2.10
   7   3   4    6.40    1.40
 -12   4   4    6.00    2.60
  11  -4  -4    2.00    1.70
 -11   4   4    5.40    2.10
  10  -4  -4    2.80    1.30
 -10   4   4    2.00    1.50
 -10   4   4    2.80    1.10
   9  -4  -4    1.30    1.10
   9  -4  -4    0.90    0.50
  -9   4   4    0.40    0.90
  -9   4   4    0.30    1.10
   8  -4  -4   23.90    1.20
   8  -4  -4   22.80    1.40
   8  -4  -4   24.50    1.20
   8  -4  -4   23.50    1.70
   8  -4  -4   24.10    1.90
  -8   4   4   25.40    2.10
  -8   4   4   21.20    1.60
   7  -4  -4   59.09    2.50
   7  -4  -4   61.59    2.80
   7  -4  -4   58.99    2.50
   7  -4  -4   59.19    2.70
   7  -4  -4   62.49    2.60
  -7   4   4   61.29    2.80
  -7   4   4   54.79    3.00
  -7   4   4   56.99    2.60
  -7   4   4   62.69    3.00
   6  -4  -4   17.20    0.90
   6  -4  -4   20.60    1.90
   6  -4  -4   18.50    1.30
   6  -4  -4   19.20    1.10
   6  -4  -4   17.40    1.40
   6  -4  -4   16.50    1.00
   6  -4  -4   16.10    1.60
  -6   4   4   18.80    1.70
  -6   4   4   19.20    1.50
  -6   4   4   18.20    0.90
  -6   4   4   18.00    0.90
  -6   4   4   17.30    1.30
  -6   4   4   17.40    1.10
   5  -4  -4   18.10    1.30
   5  -4  -4   15.20    0.80
   5  -4  -4   16.60    0.90
   5  -4  -4   16.00    1.40
   5  -4  -4   15.50    1.10
  -5   4   4   15.70    0.80
  -5   4   4   13.70    1.10
  -5   4   4   14.80    1.50
  -5   4   4   15.50    1.30
   4  -4  -4  272.57   10.70
   4  -4  -4  275.37   10.70
   4  -4  -4  265.67   10.80
   4  -4  -4  275.27   10.60
   4  -4  -4  267.07   10.60
   4  -4  -4  276.27   10.70
   4  -4  -4  274.47   10.70
  -4   4   4  265.47   10.70
  -4   4   4  272.27   10.70
  -4   4   4  268.97   10.60
  -4   4   4  282.87   10.80
  -4   4   4  273.47   10.60
  -4   4   4  270.37   10.60
   3  -4  -4   21.60    1.20
   3  -4  -4   21.30    1.20
   3  -4  -4   23.70    1.10
   3  -4  -4   22.40    1.10
   3  -4  -4   25.80    1.30
   3  -4  -4   24.80    1.20
   3  -4  -4   23.10    1.50
  -3   4   4   24.10    1.40
  -3   4   4   25.10    1.10
  -3   4   4   24.30    1.30
  -3   4   4   24.10    1.20
  -3   4   4   22.60    1.40
  -3   4   4   24.30    1.10
   2  -4  -4  186.08    7.60
   2  -4  -4  182.48    7.50
   2  -4  -4  194.98    7.50
   2  -4  -4  196.18    7.60
   2  -4  -4  193.58    7.50
   2  -4  -4  186.18    7.40
   2  -4  -4  190.78    7.60
  -2   4   4  193.98    7.50
  -2   4   4  186.78    7.50
  -2   4   4  185.58    7.60
  -2   4   4  194.08    7.50
  -2   4   4  187.88    7.50
   1  -4  -4   52.59    2.30
   1  -4  -4   49.80    2.10
   1  -4  -4   51.09    2.20
   1  -4  -4   52.09    2.30
   1  -4  -4   55.29    2.20
   1  -4  -4   49.90    2.20
   1  -4  -4   51.19    2.20
  -1   4   4   51.79    2.20
  -1   4   4   53.79    2.20
  -1   4   4   50.39    2.40
  -1   4   4   50.09    2.20
  -1   4   4   50.89    2.30
   0  -4  -4   27.60    1.40
   0  -4  -4   27.00    1.20
   0  -4  -4   28.70    1.50
   0  -4  -4   29.40    1.40
   0  -4  -4   24.70    1.50
   0  -4  -4   22.70    1.40
   0   4   4   27.50    1.70
   0   4   4   28.50    1.30
   0   4   4   27.60    1.40
   0   4   4   26.40    1.50
   0   4   4   30.20    1.40
  -1  -4  -4    0.20    0.50
  -1  -4  -4    0.80    0.60
  -1  -4  -4    1.20    0.60
  -1  -4  -4    1.10    0.60
  -1  -4  -4    0.30    0.30
  -1  -4  -4    0.60    0.50
   1   4   4    0.70    0.40
   1   4   4    0.60    0.40
   1   4   4    0.50    0.80
   1   4   4    1.40    0.50
   1   4   4    0.80    0.60
  -2  -4  -4    0.80    0.60
  -2  -4  -4    2.20    0.80
  -2  -4  -4    0.80    0.30
  -2  -4  -4    1.30    0.70
  -2  -4  -4    1.30    0.60
   2   4   4    1.40    1.00
   2   4   4    1.50    0.60
   2   4   4    1.50    0.80
   2   4   4    1.30    0.70
   2   4   4    1.60    0.50
  -3  -4  -4    1.10    0.40
  -3  -4  -4    0.50    0.80
  -3  -4  -4    0.90    0.70
  -3  -4  -4    0.80    0.60
   3   4   4    0.90    0.60
   3   4   4    0.60    1.20
   3   4   4    0.10    0.80
   3   4   4    0.50    0.70
   3   4   4   -0.20    0.60
  -4  -4  -4   41.80    2.50
  -4  -4  -4   47.20    2.10
   4   4   4   43.60    2.30
   4   4   4   49.99    2.50
  -5  -4  -4    0.10    1.20
   5   4   4    0.10    1.10
   5   4   4   -0.20    0.80
  -6  -4  -4   11.10    1.70
  -6  -4  -4   12.20    2.90
   6   4   4    8.80    1.60
   6   4   4    7.60    1.20
  12  -5  -4    0.00    2.30
  11  -5  -4   24.70    2.50
 -11   5   4   24.30    2.70
  10  -5  -4   14.00    1.60
 -10   5   4   18.60    2.80
 -10   5   4   15.80    2.10
   9  -5  -4    1.20    0.60
   9  -5  -4    1.60    1.10
  -9   5   4    1.40    1.60
  -9   5   4    1.80    1.00
   8  -5  -4   21.70    1.30
   8  -5  -4   20.50    1.40
   8  -5  -4   20.20    1.70
   8  -5  -4   24.00    1.80
   8  -5  -4   20.60    1.20
  -8   5   4   22.30    2.10
  -8   5   4   21.90    2.50
  -8   5   4   24.90    1.70
   7  -5  -4  137.59    5.60
   7  -5  -4  135.89    5.70
   7  -5  -4  134.39    5.50
   7  -5  -4  143.69    5.70
   7  -5  -4  138.79    5.50
  -7   5   4  138.79    5.60
  -7   5   4  130.09    5.70
  -7   5   4  139.19    5.80
  -7   5   4  138.49    5.90
  -7   5   4  136.19    5.40
   6  -5  -4  612.74   23.90
   6  -5  -4  629.84   23.90
   6  -5  -4  566.54   24.10
   6  -5  -4  619.04   24.00
   6  -5  -4  623.44   23.90
   6  -5  -4  621.54   24.00
  -6   5   4  615.64   24.10
  -6   5   4  637.04   24.00
  -6   5   4  619.04   23.80
  -6   5   4  604.74   24.00
  -6   5   4  614.24   23.80
   5  -5  -4    8.40    0.90
   5  -5  -4    7.40    0.50
   5  -5  -4    9.60    1.20
   5  -5  -4    7.10    1.00
   5  -5  -4    7.60    0.90
   5  -5  -4    8.70    0.70
  -5   5   4    9.10    1.10
  -5   5   4   10.70    1.10
  -5   5   4    8.80    0.70
  -5   5   4    6.30    0.80
  -5   5   4    9.50    1.20
   4  -5  -4    7.70    0.60
   4  -5  -4    8.10    1.10
   4  -5  -4    8.20    0.60
   4  -5  -4    8.00    0.90
   4  -5  -4    8.80    0.90
   4  -5  -4   10.80    0.90
  -4   5   4    9.50    1.00
  -4   5   4    8.90    0.80
  -4   5   4    8.80    0.60
  -4   5   4    6.90    0.70
  -4   5   4    8.00    1.20
  -4   5   4    8.10    1.00
   3  -5  -4    2.40    0.40
   3  -5  -4    3.90    0.50
   3  -5  -4    2.40    0.50
   3  -5  -4    3.20    0.80
   3  -5  -4    2.60    0.50
   3  -5  -4    3.30    0.50
  -3   5   4    2.70    0.70
  -3   5   4    2.40    0.40
  -3   5   4    2.60    0.50
  -3   5   4    2.80    0.40
  -3   5   4    2.70    0.70
  -3   5   4    2.70    0.50
   2  -5  -4    3.40    0.50
   2  -5  -4    3.10    0.50
   2  -5  -4    3.70    0.50
   2  -5  -4    3.40    0.60
   2  -5  -4    3.50    0.50
   2  -5  -4    3.50    0.70
  -2   5   4    6.00    0.90
  -2   5   4    3.60    0.50
  -2   5   4    3.80    0.80
  -2   5   4    2.60    0.50
  -2   5   4    2.70    0.50
   1  -5  -4  124.59    4.90
   1  -5  -4  114.39    5.00
   1  -5  -4  125.69    5.00
   1  -5  -4  119.99    4.90
   1  -5  -4  122.49    5.00
   1  -5  -4  122.59    4.90
  -1   5   4  120.19    5.00
  -1   5   4  122.69    4.90
  -1   5   4  124.49    5.00
  -1   5   4  122.99    5.00
  -1   5   4  128.19    4.90
  -1   5   4  114.69    5.10
   0  -5  -4   -0.30    0.50
   0  -5  -4   -0.10    0.30
   0  -5  -4   -0.20    0.70
   0  -5  -4   -0.10    0.50
   0  -5  -4   -0.10    0.60
   0  -5  -4    0.00    0.50
   0   5   4    0.30    0.90
   0   5   4   -0.10    0.40
   0   5   4   -0.20    0.60
   0   5   4    0.00    0.70
   0   5   4   -0.30    0.50
   0   5   4   -0.20    0.60
  -1  -5  -4    5.10    0.90
  -1  -5  -4    4.00    0.70
  -1  -5  -4    5.20    0.70
  -1  -5  -4    4.80    0.60
  -1  -5  -4    6.20    0.80
   1   5   4    3.30    0.60
   1   5   4    5.80    0.70
   1   5   4    5.00    0.70
   1   5   4    4.00    1.30
   1   5   4    3.40    0.80
   1   5   4    5.00    0.90
  -2  -5  -4   16.30    1.40
  -2  -5  -4   16.20    1.00
  -2  -5  -4   20.10    1.60
  -2  -5  -4   17.70    1.50
  -2  -5  -4   18.20    1.40
  -2  -5  -4   15.50    1.70
   2   5   4   17.90    1.40
   2   5   4   16.60    1.30
   2   5   4   18.80    1.30
   2   5   4   19.30    2.30
   2   5   4   16.30    1.70
   2   5   4   19.40    1.60
  -3  -5  -4   25.40    1.90
  -3  -5  -4   28.00    1.80
  -3  -5  -4   25.90    1.40
   3   5   4   27.00    1.70
   3   5   4   25.30    1.80
  -4  -5  -4    7.60    1.20
   4   5   4    6.50    1.00
   4   5   4    6.60    1.20
  -5  -5  -4    0.20    1.30
   5   5   4    0.30    1.10
   5   5   4    1.40    1.40
  -6  -5  -4    2.40    1.70
  -6  -5  -4    2.00    3.20
 -12   6   4    2.70    2.70
  11  -6  -4    7.90    1.90
 -11   6   4    3.60    2.30
  10  -6  -4    1.00    1.60
  10  -6  -4    0.20    0.70
 -10   6   4    3.00    1.70
 -10   6   4    2.20    1.30
   9  -6  -4    0.80    1.10
   9  -6  -4    0.10    0.60
  -9   6   4    0.00    1.20
  -9   6   4    0.40    1.30
   8  -6  -4    1.30    0.70
   8  -6  -4    0.80    0.50
   8  -6  -4    0.50    0.80
   8  -6  -4    0.70    1.00
   8  -6  -4    0.90    1.00
  -8   6   4    1.50    1.00
  -8   6   4    1.00    1.20
   7  -6  -4  753.72   29.10
   7  -6  -4  769.42   29.10
   7  -6  -4  737.83   29.00
   7  -6  -4  749.53   29.00
   7  -6  -4  716.93   29.00
  -7   6   4  676.13   29.20
  -7   6   4  745.53   29.10
  -7   6   4  797.82   28.90
  -7   6   4  758.32   28.90
  -7   6   4  754.92   29.30
   6  -6  -4  268.57   10.60
   6  -6  -4  283.97   10.70
   6  -6  -4  270.27   10.60
   6  -6  -4  258.97   10.70
   6  -6  -4  265.07   10.70
  -6   6   4  274.17   10.80
  -6   6   4  269.87   10.70
  -6   6   4  277.67   10.60
  -6   6   4  259.97   10.60
  -6   6   4  265.17   10.90
   5  -6  -4   44.90    2.20
   5  -6  -4   43.80    2.10
   5  -6  -4   45.60    2.30
   5  -6  -4   46.60    2.00
   5  -6  -4   44.30    2.30
  -5   6   4   48.40    2.10
  -5   6   4   50.49    2.40
  -5   6   4   45.10    2.50
  -5   6   4   53.19    2.90
  -5   6   4   45.30    2.00
  -5   6   4   47.80    2.10
   4  -6  -4    7.10    1.00
   4  -6  -4    8.00    1.00
   4  -6  -4    7.20    0.70
   4  -6  -4    9.10    0.90
   4  -6  -4    7.60    0.70
   4  -6  -4    9.00    1.30
  -4   6   4    7.60    1.10
  -4   6   4    9.40    0.90
  -4   6   4    7.80    0.70
  -4   6   4    6.90    1.10
  -4   6   4    7.30    0.90
  -4   6   4    7.70    1.10
   3  -6  -4   61.69    2.60
   3  -6  -4   58.99    2.40
   3  -6  -4   57.29    2.70
   3  -6  -4   57.19    2.50
   3  -6  -4   53.89    2.80
   3  -6  -4   60.29    2.50
  -3   6   4   51.19    2.40
  -3   6   4   54.79    2.50
  -3   6   4   60.69    2.60
  -3   6   4   58.59    3.00
  -3   6   4   57.19    2.80
  -3   6   4   55.19    2.50
   2  -6  -4  142.39    5.60
   2  -6  -4  131.29    6.10
   2  -6  -4  145.29    5.70
   2  -6  -4  141.29    5.80
   2  -6  -4  142.49    5.70
  -2   6   4  138.09    6.00
  -2   6   4  146.79    5.70
  -2   6   4  148.39    5.70
  -2   6   4  133.19    5.90
  -2   6   4  138.09    5.80
   1  -6  -4   13.70    1.30
   1  -6  -4   13.10    0.90
   1  -6  -4   12.60    1.30
   1  -6  -4   12.50    1.20
   1  -6  -4   14.20    1.60
   1  -6  -4   14.20    1.30
  -1   6   4   14.50    1.10
  -1   6   4   14.80    1.10
  -1   6   4   12.60    1.20
  -1   6   4   14.90    1.80
  -1   6   4   12.80    1.40
  -1   6   4   13.60    1.90
   0  -6  -4    1.00    0.40
   0  -6  -4    0.80    1.00
   0  -6  -4    1.60    0.80
   0  -6  -4    1.20    0.80
   0  -6  -4    0.50    0.70
   0  -6  -4    1.20    0.60
   0   6   4    0.90    0.70
   0   6   4    0.00    0.80
   0   6   4    1.00    0.90
   0   6   4    0.50    1.90
   0   6   4    2.50    0.60
   0   6   4    1.20    0.60
  -1  -6  -4   38.20    2.40
  -1  -6  -4   46.40    2.40
  -1  -6  -4   40.60    2.20
  -1  -6  -4   41.90    1.90
  -1  -6  -4   44.90    2.20
  -1  -6  -4   42.20    2.30
   1   6   4   44.60    2.10
   1   6   4   37.70    2.40
   1   6   4   41.80    2.20
   1   6   4   38.10    2.40
  -2  -6  -4    3.60    0.90
  -2  -6  -4    1.50    1.00
  -2  -6  -4    2.10    1.10
  -2  -6  -4    4.30    0.60
  -2  -6  -4    3.50    0.90
   2   6   4    3.20    1.10
   2   6   4    4.20    0.90
   2   6   4    3.90    0.80
  -3  -6  -4    7.30    1.30
   3   6   4    4.10    1.10
   3   6   4    4.40    0.90
  -4  -6  -4    3.50    1.30
   4   6   4    3.20    1.10
   4   6   4    2.30    1.40
  -5  -6  -4   15.20    2.10
   5   6   4   14.50    2.10
  11  -7  -4    0.80    2.10
 -11   7   4   -0.40    2.20
  10  -7  -4    7.20    1.60
  10  -7  -4   10.90    1.40
 -10   7   4    9.50    2.00
 -10   7   4    9.10    1.70
   9  -7  -4   12.30    1.30
   9  -7  -4   11.60    1.50
  -9   7   4   11.90    1.80
  -9   7   4   14.00    1.70
   8  -7  -4    3.90    1.00
   8  -7  -4    3.90    0.70
   8  -7  -4    1.60    0.80
   8  -7  -4    2.50    1.00
   8  -7  -4    1.30    1.10
  -8   7   4    1.30    1.30
   7  -7  -4   45.90    2.30
   7  -7  -4   38.00    2.20
   7  -7  -4   30.70    2.40
   7  -7  -4   37.00    1.90
   7  -7  -4   37.20    2.00
  -7   7   4   38.20    1.90
  -7   7   4   41.60    2.60
  -7   7   4   39.10    2.40
  -7   7   4   39.10    1.90
   6  -7  -4    0.10    1.00
   6  -7  -4   -0.70    0.80
   6  -7  -4   -0.20    0.50
   6  -7  -4    0.40    0.60
   6  -7  -4   -0.10    0.70
  -6   7   4    0.00    0.60
  -6   7   4   -0.20    1.00
  -6   7   4    0.00    0.70
  -6   7   4   -0.20    1.00
   5  -7  -4    0.30    0.40
   5  -7  -4    0.10    0.60
   5  -7  -4   -0.30    1.00
   5  -7  -4    0.20    0.60
   5  -7  -4   -0.20    0.70
  -5   7   4    0.40    0.90
  -5   7   4    0.30    0.50
  -5   7   4    0.30    0.70
  -5   7   4    1.30    1.40
  -5   7   4    0.40    1.20
   4  -7  -4    9.70    1.30
   4  -7  -4    9.60    1.00
   4  -7  -4    7.50    0.90
   4  -7  -4    7.00    0.80
   4  -7  -4    6.20    1.10
  -4   7   4    8.10    0.90
  -4   7   4    8.50    1.20
  -4   7   4   10.20    1.40
  -4   7   4    7.50    1.20
  -4   7   4   10.40    1.00
  -4   7   4    9.50    1.10
   3  -7  -4   26.10    1.50
   3  -7  -4   26.60    1.70
   3  -7  -4   26.50    1.30
  -3   7   4   23.50    2.20
  -3   7   4   22.00    1.40
  -3   7   4   22.00    2.10
  -3   7   4   26.80    1.70
  -3   7   4   24.00    1.50
  -3   7   4   23.80    2.00
  -3   7   4   20.80    1.40
   2  -7  -4  138.69    6.10
   2  -7  -4  142.69    6.30
   2  -7  -4  154.18    6.30
   2  -7  -4  155.28    6.10
   2  -7  -4  145.39    6.20
  -2   7   4  146.09    6.20
  -2   7   4  161.68    6.20
  -2   7   4  159.78    6.40
  -2   7   4  154.08    6.30
  -2   7   4  156.68    6.70
  -2   7   4  152.98    6.20
   1  -7  -4   51.69    2.40
   1  -7  -4   47.90    2.20
   1  -7  -4   44.50    2.50
   1  -7  -4   49.40    2.60
  -1   7   4   49.10    2.40
  -1   7   4   53.19    2.40
  -1   7   4   51.19    2.70
  -1   7   4   45.60    2.90
   0  -7  -4   10.50    1.50
   0  -7  -4    9.90    0.90
   0  -7  -4    9.90    1.50
   0  -7  -4    9.50    1.30
   0   7   4   12.30    1.80
   0   7   4    9.70    1.20
   0   7   4   11.20    1.30
  -1  -7  -4    1.00    0.80
  -1  -7  -4    1.60    1.10
  -1  -7  -4    2.00    0.60
   1   7   4    1.20    0.80
   1   7   4    1.00    1.10
   1   7   4    2.10    0.90
  -2  -7  -4    8.50    1.40
  -2  -7  -4    8.70    1.10
   2   7   4    9.00    1.20
   2   7   4    7.60    1.40
   2   7   4    7.20    1.10
  -3  -7  -4   -1.10    1.30
   3   7   4   -0.20    1.30
   3   7   4   -0.90    1.60
   3   7   4    0.70    1.50
  -4  -7  -4    0.90    2.20
   4   7   4   -0.20    1.30
   4   7   4    1.20    1.80
 -11   8   4    1.50    2.50
  10  -8  -4    3.40    2.00
  10  -8  -4    4.90    1.00
 -10   8   4    7.50    1.80
 -10   8   4    6.60    2.30
   9  -8  -4   30.50    2.80
   9  -8  -4   27.40    1.80
  -9   8   4   19.90    2.70
  -9   8   4   29.30    3.20
   8  -8  -4   30.80    2.50
   8  -8  -4   27.50    2.20
   8  -8  -4   30.30    1.80
  -8   8   4   29.50    3.40
   7  -8  -4   57.79    2.90
   7  -8  -4   57.89    3.80
   7  -8  -4   51.89    2.50
  -7   8   4   51.29    2.50
  -7   8   4   52.39    3.20
  -7   8   4   50.29    2.60
  -7   8   4   44.60    3.10
   6  -8  -4    1.80    1.00
   6  -8  -4    1.60    0.60
   6  -8  -4    1.00    0.90
  -6   8   4    1.00    1.30
  -6   8   4    1.90    0.70
  -6   8   4    1.80    0.90
  -6   8   4    1.20    1.20
   5  -8  -4   -0.10    0.90
   5  -8  -4    0.00    0.60
   5  -8  -4    0.30    0.80
  -5   8   4    0.70    0.70
  -5   8   4   -0.20    1.30
  -5   8   4   -0.10    1.00
   4  -8  -4    2.20    0.80
   4  -8  -4    1.50    0.60
   4  -8  -4    1.60    1.00
  -4   8   4    1.70    1.00
  -4   8   4    1.70    1.00
  -4   8   4    1.90    0.70
  -4   8   4    2.20    0.70
   3  -8  -4    1.30    0.60
   3  -8  -4    3.10    0.80
   3  -8  -4    1.10    0.90
  -3   8   4    2.60    0.70
  -3   8   4    1.00    0.60
  -3   8   4    1.80    1.10
   2  -8  -4   -0.30    0.90
   2  -8  -4   -0.40    0.90
   2  -8  -4   -0.30    0.50
   2  -8  -4    0.60    0.80
  -2   8   4    0.40    1.10
  -2   8   4   -0.30    0.70
  -2   8   4    0.40    0.70
   1  -8  -4  412.56   16.60
   1  -8  -4  408.16   16.30
   1  -8  -4  427.26   16.40
  -1   8   4  410.46   16.40
  -1   8   4  420.06   16.60
  -1   8   4  422.86   16.40
   0  -8  -4   -0.10    0.90
   0  -8  -4    0.10    1.10
   0  -8  -4    0.10    0.60
   0   8   4    0.20    1.30
   0   8   4    0.40    0.90
   0   8   4    0.00    0.90
  -1  -8  -4    5.00    1.10
  -1  -8  -4    5.20    1.40
  -1  -8  -4    4.90    0.80
   1   8   4    4.30    1.10
   1   8   4    3.80    1.20
   1   8   4    7.90    1.70
  -2  -8  -4    1.40    1.50
   2   8   4    0.00    1.40
   2   8   4    0.50    1.70
   2   8   4    1.30    1.20
  -3  -8  -4    3.80    1.80
   3   8   4    2.10    1.70
   3   8   4    3.90    1.50
  10  -9  -4    6.20    2.30
  10  -9  -4    7.30    1.20
 -10   9   4    7.20    2.00
 -10   9   4    8.00    2.50
   9  -9  -4   13.70    1.80
   9  -9  -4   11.40    1.80
  -9   9   4   15.40    2.30
   8  -9  -4    1.10    1.30
   8  -9  -4    0.40    0.90
   8  -9  -4    0.60    1.40
  -8   9   4    0.40    1.70
   7  -9  -4    0.90    1.20
   7  -9  -4    2.30    1.20
   7  -9  -4    2.20    0.90
  -7   9   4    3.80    0.90
  -7   9   4    3.70    1.60
   6  -9  -4    5.80    1.10
   6  -9  -4    7.10    0.90
   6  -9  -4    6.50    1.30
  -6   9   4    4.20    1.00
  -6   9   4    6.00    1.50
   5  -9  -4    4.10    1.30
   5  -9  -4    4.20    0.80
   5  -9  -4    3.30    1.10
  -5   9   4    2.20    0.90
   4  -9  -4    1.30    0.70
   4  -9  -4    0.50    1.00
   4  -9  -4    1.30    1.20
  -4   9   4    0.90    0.90
  -4   9   4   -0.70    1.30
   3  -9  -4   36.60    1.90
   3  -9  -4   31.50    2.50
   3  -9  -4   33.30    2.30
  -3   9   4   33.20    2.10
  -3   9   4   35.30    2.80
   2  -9  -4   48.60    2.40
   2  -9  -4   54.89    2.80
   2  -9  -4   53.99    3.00
  -2   9   4   51.49    2.70
  -2   9   4   47.80    2.60
  -2   9   4   48.30    3.20
   1  -9  -4  103.39    4.40
   1  -9  -4   99.79    4.90
   1  -9  -4  109.89    4.60
  -1   9   4  102.99    4.60
  -1   9   4  104.09    4.60
  -1   9   4  100.39    5.00
   0  -9  -4    7.80    1.30
   0  -9  -4   10.40    1.00
   0  -9  -4   10.80    2.00
   0   9   4    8.10    1.40
   0   9   4    7.70    1.30
   0   9   4    9.70    1.80
  -1  -9  -4    2.80    1.40
  -1  -9  -4    4.70    1.80
   1   9   4    2.20    1.30
   1   9   4    2.30    1.40
   9 -10  -4    6.90    1.30
  -9  10   4    7.80    2.40
   8 -10  -4   -1.10    1.20
   8 -10  -4    0.20    1.80
  -8  10   4    0.20    2.20
   7 -10  -4    3.30    1.60
   7 -10  -4    2.60    1.00
  -7  10   4    2.20    1.20
   6 -10  -4    0.70    1.30
   6 -10  -4   -0.10    1.50
  -6  10   4    0.80    1.10
   5 -10  -4   28.10    2.80
   5 -10  -4   23.70    2.60
   5 -10  -4   24.80    1.90
  -5  10   4   22.90    2.10
   4 -10  -4    9.90    1.10
   4 -10  -4   12.20    1.80
   4 -10  -4    8.80    1.40
  -4  10   4   11.00    1.30
   3 -10  -4    0.30    0.90
   3 -10  -4    0.80    1.70
   3 -10  -4    1.50    1.30
  -3  10   4    3.20    1.20
   2 -10  -4    2.60    1.20
   2 -10  -4    2.00    1.50
   2 -10  -4    2.20    0.90
  -2  10   4    4.20    1.90
  -2  10   4    3.40    1.20
   1 -10  -4    7.90    1.90
   1 -10  -4    6.90    1.30
  -1  10   4    7.90    1.50
  -1  10   4    7.10    1.40
   0 -10  -4    1.20    1.50
   0  10   4    1.60    1.50
   0  10   4    1.80    2.20
   7 -11  -4   28.30    3.60
   7 -11  -4   31.10    3.40
   6 -11  -4   -0.40    1.10
   6 -11  -4    0.30    1.70
   6 -11  -4   -2.60    1.80
  -6  11   4   -0.10    1.50
   5 -11  -4    0.00    1.10
  -5  11   4    0.30    1.30
   4 -11  -4    0.80    1.80
   4 -11  -4    0.40    1.10
   4 -11  -4    1.50    1.80
  -4  11   4    1.40    2.10
  -4  11   4   -0.40    1.40
   3 -11  -4   17.30    2.00
   3 -11  -4   13.60    2.50
  -3  11   4   17.10    1.90
   0  12  -5    9.80    1.50
   0  12  -5   12.40    2.00
   0 -12   5   12.10    2.30
  -1  12  -5   23.60    3.00
  -1  12  -5   25.60    2.50
  -1  12  -5   25.30    2.80
   1 -12   5   31.70    3.50
  -2  12  -5   19.10    2.30
  -2  12  -5   18.00    2.60
   2 -12   5   16.60    2.20
  -3  12  -5    0.20    1.20
  -3  12  -5    0.40    1.60
   3 -12   5    1.10    1.90
   3 -12   5   -0.40    1.10
  -4  12  -5    1.80    2.00
  -4  12  -5   -0.10    1.30
   4 -12   5    1.40    1.20
   4 -12   5    1.80    2.00
   5 -12   5    0.90    1.20
   3  11  -5    0.30    1.20
   2  11  -5    0.10    1.60
   2  11  -5   -0.30    1.50
  -2 -11   5    0.30    1.80
   1  11  -5   20.70    2.00
   1  11  -5   19.60    2.80
   1  11  -5   20.10    2.60
  -1 -11   5   20.90    2.80
   0  11  -5    1.00    1.30
   0  11  -5    1.10    1.00
   0 -11   5    0.70    1.60
  -1  11  -5    9.20    1.50
  -1  11  -5   10.20    1.40
  -1  11  -5   11.60    1.20
   1 -11   5    8.60    1.70
  -2  11  -5   21.60    2.40
  -2  11  -5   22.20    2.20
  -2  11  -5   24.90    1.90
   2 -11   5   21.40    1.70
   2 -11   5   19.30    2.60
  -3  11  -5    0.50    1.30
  -3  11  -5   -0.70    1.00
   3 -11   5   -0.10    0.90
   3 -11   5    0.00    1.50
  -4  11  -5   44.50    2.90
   4 -11   5   40.90    4.50
   4 -11   5   43.20    2.50
  -5  11  -5    7.50    1.20
   5 -11   5    6.80    1.20
   5 -11   5    6.00    1.90
  -6  11  -5   23.20    2.50
[truncated: 287,583 more chars]
