# Supplementary material for: 4,4-Dimethyl-2-phenyl-4,5-di­hydro­pyrrolo­[2,3,4-kl]acridin-1(2H)-one
Source: IUCrdata. 2025 Apr 24;10(Pt 4):x250361. doi: 10.1107/S241431462500361X (PMC12054750; doi:10.1107/S241431462500361X)
Supplement: Supplementary file 2 [file x-10-x250361-Isup2.hkl]

data_I                                                                          
_shelx_title ' mo_KaMake1218_0m_a.res in P-1'                                   
_shelx_refln_list_code          4                                               
_shelx_F_calc_maximum      149.46                                               
_exptl_crystal_F_000       344.00                                               
_reflns_d_resolution_high  0.7697                                               
                                                                                
loop_                                                                           
 _space_group_symop_operation_xyz                                               
 'x, y, z'                                                                      
 '-x, -y, -z'                                                                   
                                                                                
_cell_length_a     9.4305                                                       
_cell_length_b     9.9973                                                       
_cell_length_c    10.2033                                                       
_cell_angle_alpha  99.833                                                       
_cell_angle_beta  107.559                                                       
_cell_angle_gamma 106.866                                                       
                                                                                
_shelx_F_squared_multiplier     1.000                                           
                                                                                
loop_                                                                           
 _refln_index_h                                                                 
 _refln_index_k                                                                 
 _refln_index_l                                                                 
 _refln_F_squared_calc                                                          
 _refln_F_squared_meas                                                          
 _refln_F_squared_sigma                                                         
 _refln_observed_status                                                         
   1   0   0         83.49         84.48         1.83 o                         
   2   0   0       2914.31       3048.06        76.18 o                         
   3   0   0       1075.35       1074.00        20.51 o                         
   4   0   0        106.46        110.65         1.40 o                         
   5   0   0        717.82        757.37         9.29 o                         
   6   0   0          0.12          4.71         0.54 o                         
   7   0   0         57.71         56.80         0.85 o                         
   8   0   0         92.16         89.02         1.76 o                         
   9   0   0          1.95          2.49         0.70 o                         
  10   0   0          1.07          2.13         1.51 o                         
 -11   1   0          5.11          4.91         1.80 o                         
 -10   1   0          9.90          9.40         1.22 o                         
  -9   1   0         11.00         11.20         0.68 o                         
  -8   1   0         21.79         20.61         0.87 o                         
  -7   1   0          3.15          2.82         0.21 o                         
  -6   1   0        164.89        144.68         1.75 o                         
  -5   1   0         49.83         58.38         0.74 o                         
  -4   1   0          0.98          1.23         0.06 o                         
  -3   1   0        148.79        142.49         1.54 o                         
  -2   1   0         24.22         24.57         0.32 o                         
  -1   1   0        534.59        636.27        13.53 o                         
   0   1   0       2180.28       2325.42       139.11 o                         
   1   1   0        471.67        466.88        13.65 o                         
   2   1   0        223.87        217.91         2.44 o                         
   3   1   0        326.77        324.12         3.64 o                         
   4   1   0         24.16         27.80         0.45 o                         
   5   1   0         23.34         24.45         0.44 o                         
   6   1   0         46.41         44.37         0.69 o                         
   7   1   0         45.82         46.88         0.75 o                         
   8   1   0          1.08          1.48         0.46 o                         
   9   1   0          0.74         -0.39         0.75 o                         
  10   1   0          8.01         13.17         3.22 o                         
 -11   2   0          0.14          1.94         1.87 o                         
 -10   2   0          0.00         -0.77         1.02 o                         
  -9   2   0         14.73         13.51         0.71 o                         
  -8   2   0         63.28         59.24         0.92 o                         
  -7   2   0         20.50         20.13         0.39 o                         
  -6   2   0        332.10        335.75         3.51 o                         
  -5   2   0        722.38        729.19         7.83 o                         
  -4   2   0        292.66        293.50         3.29 o                         
  -3   2   0        320.31        299.63         3.67 o                         
  -2   2   0          1.27          0.59         0.05 o                         
  -1   2   0         40.55         36.45         0.49 o                         
   0   2   0       2873.23       3569.05       107.22 o                         
   1   2   0        309.95        279.98         3.28 o                         
   2   2   0          0.03          0.22         0.04 o                         
   3   2   0        207.94        242.09         2.73 o                         
   4   2   0        112.78        120.40         1.53 o                         
   5   2   0         13.19         13.83         0.31 o                         
   6   2   0        117.01        110.48         1.44 o                         
   7   2   0         19.89         22.11         0.67 o                         
   8   2   0          2.81          1.95         0.78 o                         
   9   2   0          5.82          6.30         1.11 o                         
 -11   3   0         14.44         23.15         2.08 o                         
 -10   3   0          1.41          1.83         1.00 o                         
  -9   3   0         28.78         29.82         1.18 o                         
  -8   3   0          4.54          3.86         0.22 o                         
  -7   3   0         30.87         31.78         0.43 o                         
  -6   3   0        287.87        297.04         3.23 o                         
  -5   3   0          7.14          6.69         0.18 o                         
  -4   3   0         65.09         72.23         0.88 o                         
  -3   3   0         63.17         71.34         0.79 o                         
  -2   3   0         53.98         51.63         0.64 o                         
  -1   3   0        113.78        100.95         1.25 o                         
   0   3   0         14.21         18.55         0.28 o                         
   1   3   0         39.71         42.84         0.51 o                         
   2   3   0        459.57        472.53         5.53 o                         
   3   3   0         14.59         23.37         0.34 o                         
   4   3   0        321.56        305.35         3.45 o                         
   5   3   0        792.61        754.78         9.77 o                         
   6   3   0        166.59        147.71         1.91 o                         
   7   3   0          0.84          0.15         0.32 o                         
   8   3   0         20.20         23.74         1.75 o                         
   9   3   0          0.03         -0.12         1.23 o                         
 -11   4   0          0.08          1.25         1.62 o                         
 -10   4   0          1.20          1.81         0.57 o                         
  -9   4   0          3.59          3.67         0.51 o                         
  -8   4   0          3.05          2.90         0.22 o                         
  -7   4   0          5.16          6.10         0.20 o                         
  -6   4   0          9.04         10.86         0.25 o                         
  -5   4   0          0.42         -0.04         0.09 o                         
  -4   4   0          2.04          2.36         0.11 o                         
  -3   4   0         43.72         32.43         0.45 o                         
  -2   4   0          2.51          3.04         0.14 o                         
  -1   4   0         67.74         61.63         0.90 o                         
   0   4   0         75.75         76.39         0.93 o                         
   1   4   0          0.01          0.21         0.08 o                         
   2   4   0         20.00         23.94         0.37 o                         
   3   4   0          0.17          0.41         0.10 o                         
   4   4   0        105.08         94.06         1.13 o                         
   5   4   0        104.12        102.18         1.53 o                         
   6   4   0          1.48          0.44         0.32 o                         
   7   4   0          3.88          3.38         0.54 o                         
   8   4   0          4.71          5.66         1.15 o                         
   9   4   0          0.04         -0.20         1.71 o                         
 -11   5   0          0.08         -1.27         1.59 o                         
 -10   5   0         17.33         17.26         0.90 o                         
  -9   5   0         84.69         84.07         2.54 o                         
  -8   5   0          2.63          2.55         0.25 o                         
  -7   5   0         30.16         29.09         0.48 o                         
  -6   5   0         23.34         26.80         0.43 o                         
  -5   5   0         25.97         23.58         0.51 o                         
  -4   5   0         70.91         74.62         0.93 o                         
  -3   5   0          1.03          2.96         0.20 o                         
  -2   5   0         72.25         78.86         0.98 o                         
  -1   5   0       1573.25       2245.52        76.15 o                         
   0   5   0        229.35        230.76         2.73 o                         
   1   5   0         58.44         64.49         0.82 o                         
   2   5   0          1.41          1.20         0.14 o                         
   3   5   0         35.08         34.19         0.54 o                         
   4   5   0        488.43        457.28         5.38 o                         
   5   5   0         23.04         29.11         0.63 o                         
   6   5   0          6.07          4.51         0.59 o                         
   7   5   0         17.84         18.62         1.75 o                         
   8   5   0          1.96          2.27         1.34 o                         
 -11   6   0          0.03         -0.44         1.29 o                         
 -10   6   0         19.23         21.01         1.02 o                         
  -9   6   0         20.95         20.66         0.79 o                         
  -8   6   0         19.14         16.27         0.51 o                         
  -7   6   0         13.71         13.02         0.39 o                         
  -6   6   0          2.34          2.41         0.18 o                         
  -5   6   0          0.45          0.03         0.13 o                         
  -4   6   0         29.35         22.38         0.42 o                         
  -3   6   0          0.00          0.41         0.11 o                         
  -2   6   0        306.10        304.40         3.77 o                         
  -1   6   0        623.93        625.22         8.10 o                         
   0   6   0          1.91          5.11         0.55 o                         
   1   6   0          6.03          7.55         0.24 o                         
   2   6   0        378.39        355.59         4.41 o                         
   3   6   0         88.77         87.29         1.19 o                         
   4   6   0        285.79        274.31         3.86 o                         
   5   6   0          0.14         -0.13         0.41 o                         
   6   6   0         10.32          8.15         0.63 o                         
   7   6   0          3.64          0.78         1.37 o                         
 -11   7   0          0.75          0.19         0.98 o                         
 -10   7   0          0.13          0.22         0.80 o                         
  -9   7   0          0.40         -0.06         0.50 o                         
  -8   7   0          3.73          3.75         0.32 o                         
  -7   7   0         26.79         26.09         0.68 o                         
  -6   7   0         49.97         49.28         0.74 o                         
  -5   7   0         61.28         57.61         0.75 o                         
  -4   7   0         50.84         51.51         0.70 o                         
  -3   7   0          2.12          1.48         0.15 o                         
  -2   7   0         27.81         26.16         0.55 o                         
  -1   7   0          9.50         11.92         0.31 o                         
   0   7   0        100.28         98.05         1.37 o                         
   1   7   0        209.41        205.90         2.75 o                         
   2   7   0         63.55         61.67         0.91 o                         
   3   7   0          1.91          1.92         0.44 o                         
   4   7   0          5.02          4.77         0.38 o                         
   5   7   0         12.35         11.64         0.61 o                         
   6   7   0          9.67         10.09         1.59 o                         
 -11   8   0          0.01         -0.42         1.30 o                         
 -10   8   0          2.91          4.41         1.14 o                         
  -9   8   0          5.89          6.51         0.67 o                         
  -8   8   0         15.83         16.97         0.73 o                         
  -7   8   0         13.60         11.77         0.49 o                         
  -6   8   0         83.22         82.61         1.24 o                         
  -5   8   0          0.19         -0.09         0.20 o                         
  -4   8   0          2.73          3.73         0.19 o                         
  -3   8   0         43.89         40.13         0.63 o                         
  -2   8   0        210.83        205.19         2.74 o                         
  -1   8   0         26.15         25.74         0.59 o                         
   0   8   0          2.00          3.09         0.26 o                         
   1   8   0         23.56         23.50         0.53 o                         
   2   8   0         92.23         82.50         1.48 o                         
   3   8   0          1.39          1.43         0.45 o                         
   4   8   0         18.34         25.09         1.09 o                         
   5   8   0          0.95          0.85         0.71 o                         
 -10   9   0          0.00         -0.11         0.94 o                         
  -9   9   0          0.45         -0.14         0.67 o                         
  -8   9   0         48.99         45.32         1.78 o                         
  -7   9   0         16.14         18.76         0.95 o                         
  -6   9   0          4.13          5.15         0.36 o                         
  -5   9   0          6.36          7.18         0.41 o                         
  -4   9   0          8.28          8.33         0.40 o                         
  -3   9   0          1.13          1.30         0.24 o                         
  -2   9   0         10.88         10.64         0.49 o                         
  -1   9   0          5.98          6.15         0.37 o                         
   0   9   0         44.06         43.54         0.94 o                         
   1   9   0          6.54          7.74         0.43 o                         
   2   9   0          0.60          0.07         0.51 o                         
   3   9   0          4.17          3.87         0.62 o                         
   4   9   0         54.70         66.64         1.90 o                         
 -10  10   0          7.48          8.62         1.91 o                         
  -9  10   0          0.01          0.11         0.77 o                         
  -8  10   0          1.41          0.89         0.58 o                         
  -7  10   0          7.79          7.22         0.56 o                         
  -6  10   0          4.53          5.54         0.44 o                         
  -5  10   0         24.16         24.76         0.79 o                         
  -4  10   0          3.52          3.74         0.36 o                         
  -3  10   0        147.70        137.44         2.38 o                         
  -2  10   0         50.17         47.85         1.29 o                         
  -1  10   0         40.91         49.32         1.19 o                         
   0  10   0         32.96         35.18         1.01 o                         
   1  10   0          1.13          1.32         0.58 o                         
   2  10   0          7.13          9.01         0.86 o                         
   3  10   0          1.67          2.16         1.03 o                         
  -9  11   0         19.03         17.20         1.42 o                         
  -8  11   0          8.39          6.74         0.82 o                         
  -7  11   0         14.67         16.46         0.77 o                         
  -6  11   0          0.00         -0.34         0.51 o                         
  -5  11   0          0.33          1.13         0.50 o                         
  -4  11   0          5.21          5.59         0.57 o                         
  -3  11   0          1.28          1.49         0.53 o                         
  -2  11   0          7.72          6.54         0.53 o                         
  -1  11   0         37.44         36.91         1.31 o                         
   0  11   0          0.00          0.09         0.68 o                         
   1  11   0         27.16         26.61         1.51 o                         
  -7  12   0         19.79         19.67         1.52 o                         
  -6  12   0          0.51          0.26         0.66 o                         
  -5  12   0          1.00         -0.17         1.04 o                         
  -4  12   0         10.55          9.55         1.21 o                         
  -3  12   0          6.74          5.94         0.85 o                         
  -2  12   0         55.02         54.93         1.72 o                         
  -1  12   0         16.17         16.59         2.71 o                         
   0 -12   1          7.89          5.93         2.51 o                         
   1 -12   1          0.01         -0.02         0.74 o                         
   2 -12   1         75.83         77.84         3.29 o                         
   3 -12   1          0.05          0.15         0.73 o                         
   4 -12   1          9.99          8.18         0.79 o                         
   5 -12   1         12.25         11.08         0.93 o                         
   6 -12   1         42.32         41.41         1.78 o                         
   7 -12   1         33.71         35.04         2.03 o                         
  -2 -11   1          0.08          0.43         0.83 o                         
  -1 -11   1         15.79         15.89         1.56 o                         
   0 -11   1          5.12          5.12         0.86 o                         
   1 -11   1          3.54          2.94         0.49 o                         
   2 -11   1          8.26          7.82         0.53 o                         
   3 -11   1          0.74         -0.03         0.44 o                         
   4 -11   1          0.27          0.12         0.51 o                         
   5 -11   1         10.88         10.43         1.23 o                         
   6 -11   1         16.96         15.00         0.72 o                         
   7 -11   1          1.51          1.94         0.57 o                         
   8 -11   1          0.05         -0.46         0.72 o                         
  -3 -10   1          6.54          4.99         1.01 o                         
  -2 -10   1          1.37          0.87         0.63 o                         
  -1 -10   1          6.39          5.15         0.62 o                         
   0 -10   1         42.50         37.23         0.99 o                         
   1 -10   1          0.84          0.89         0.35 o                         
   2 -10   1         26.22         25.20         1.19 o                         
   3 -10   1         47.65         42.43         1.04 o                         
   4 -10   1          6.81          6.24         0.49 o                         
   5 -10   1         18.52         18.97         0.79 o                         
   6 -10   1         15.82         17.18         0.81 o                         
   7 -10   1          0.75          0.36         0.43 o                         
   8 -10   1          0.75          1.81         0.70 o                         
   9 -10   1          1.88          2.22         1.09 o                         
  -4  -9   1         57.68         74.83         2.28 o                         
  -3  -9   1          9.54         11.91         0.77 o                         
  -2  -9   1          8.28          8.33         0.91 o                         
  -1  -9   1          7.43          7.60         0.41 o                         
   0  -9   1        123.06        113.22         1.95 o                         
   1  -9   1         84.20         79.40         1.36 o                         
   2  -9   1          8.05         10.73         0.48 o                         
   3  -9   1         18.25         23.89         0.85 o                         
   4  -9   1          0.68          0.62         0.28 o                         
   5  -9   1         47.94         47.56         0.92 o                         
   6  -9   1        197.28        197.56         3.27 o                         
   7  -9   1         21.10         21.69         0.82 o                         
   8  -9   1          0.13          0.16         0.48 o                         
   9  -9   1          1.13          0.40         0.80 o                         
  10  -9   1          1.52          0.75         1.12 o                         
  -5  -8   1          3.39          4.36         0.60 o                         
  -4  -8   1          0.42          0.30         0.45 o                         
  -3  -8   1         30.29         30.05         0.82 o                         
  -2  -8   1         10.91          8.84         0.45 o                         
  -1  -8   1         51.58         52.03         0.85 o                         
   0  -8   1          8.67          9.42         0.38 o                         
   1  -8   1          9.33          8.74         0.34 o                         
   2  -8   1          0.13         -0.09         0.19 o                         
   3  -8   1          1.64          1.57         0.19 o                         
   4  -8   1         28.94         26.15         0.47 o                         
   5  -8   1         11.62         12.58         0.41 o                         
   6  -8   1          1.45          1.45         0.25 o                         
   7  -8   1         45.14         42.45         0.97 o                         
   8  -8   1          0.47          0.70         0.40 o                         
   9  -8   1          0.91          0.57         0.63 o                         
  10  -8   1          1.72          1.31         2.01 o                         
  -7  -7   1          0.17          0.70         2.21 o                         
  -6  -7   1         44.92         52.09         2.39 o                         
  -5  -7   1         17.74         19.47         0.85 o                         
  -4  -7   1          1.28          0.93         0.37 o                         
  -3  -7   1          0.76          0.46         0.25 o                         
  -2  -7   1        242.62        247.26         3.11 o                         
  -1  -7   1        184.12        179.89         2.42 o                         
   0  -7   1         53.53         58.17         0.87 o                         
   1  -7   1          0.21          0.16         0.15 o                         
   2  -7   1         19.92         18.35         0.41 o                         
   3  -7   1         19.07         17.37         0.38 o                         
   4  -7   1         63.31         62.28         0.83 o                         
   5  -7   1         87.14         76.63         0.99 o                         
   6  -7   1        308.18        297.13         4.15 o                         
   7  -7   1          4.93          4.62         0.28 o                         
   8  -7   1          1.15          0.95         0.35 o                         
   9  -7   1          0.43         -0.06         0.56 o                         
  10  -7   1          1.01          1.12         0.75 o                         
  11  -7   1          6.40          8.42         1.25 o                         
  -7  -6   1          3.11          3.10         1.11 o                         
  -6  -6   1          0.02          0.00         1.01 o                         
  -5  -6   1         14.86         12.97         0.53 o                         
  -4  -6   1         27.03         23.54         0.56 o                         
  -3  -6   1         10.26         10.16         0.29 o                         
  -2  -6   1        114.03        112.98         1.47 o                         
  -1  -6   1        206.81        199.01         2.64 o                         
   0  -6   1        453.17        507.05         6.25 o                         
   1  -6   1         30.02         34.60         0.57 o                         
   2  -6   1        160.88        177.37         2.49 o                         
   3  -6   1         21.16         20.75         0.35 o                         
   4  -6   1         48.18         49.01         0.66 o                         
   5  -6   1        201.94        204.60         2.44 o                         
   6  -6   1          1.00          0.92         0.18 o                         
   7  -6   1          2.75          3.20         0.25 o                         
   8  -6   1          8.96          9.86         0.48 o                         
   9  -6   1         18.15         17.00         0.85 o                         
  10  -6   1         21.05         19.97         1.90 o                         
  11  -6   1          0.63          0.21         0.99 o                         
  -8  -5   1          0.01          1.05         1.15 o                         
  -7  -5   1          0.79          0.99         0.85 o                         
  -6  -5   1          0.59          0.13         0.35 o                         
  -5  -5   1          0.33          0.85         0.22 o                         
  -4  -5   1         29.74         30.11         0.51 o                         
  -3  -5   1        115.95        113.79         1.34 o                         
  -2  -5   1         16.57         16.64         0.39 o                         
  -1  -5   1          7.48          9.93         0.24 o                         
   0  -5   1         36.74         33.44         0.48 o                         
   1  -5   1         65.08         71.30         1.04 o                         
   2  -5   1         14.34         14.04         0.35 o                         
   3  -5   1          0.01          0.66         0.10 o                         
   4  -5   1         49.42         41.51         0.58 o                         
   5  -5   1        126.65        132.71         1.69 o                         
   6  -5   1          5.55          5.88         0.24 o                         
   7  -5   1         52.56         56.58         0.75 o                         
   8  -5   1         11.17         12.59         0.57 o                         
   9  -5   1         14.42         14.36         0.87 o                         
  10  -5   1         13.97         16.10         0.98 o                         
  11  -5   1          2.30          2.76         1.52 o                         
  -9  -4   1         27.59         28.50         2.38 o                         
  -8  -4   1         10.78         12.42         1.81 o                         
  -7  -4   1         15.55         13.93         1.41 o                         
  -6  -4   1        849.75        782.13        12.44 o                         
  -5  -4   1         45.89         43.84         0.69 o                         
  -4  -4   1        301.27        280.65         3.19 o                         
  -3  -4   1        109.41        124.94         1.45 o                         
  -2  -4   1          0.52          1.29         0.09 o                         
  -1  -4   1       1876.49       2989.56        69.12 o                         
   0  -4   1        242.35        252.00         3.12 o                         
   1  -4   1        212.94        230.55         3.40 o                         
   2  -4   1          0.05          0.09         0.07 o                         
   3  -4   1          0.14          0.65         0.09 o                         
   4  -4   1         15.83         22.36         0.37 o                         
   5  -4   1        146.15        150.46         1.89 o                         
   6  -4   1         14.49         15.36         0.29 o                         
   7  -4   1         65.09         61.63         0.84 o                         
   8  -4   1         33.95         31.10         0.66 o                         
   9  -4   1          1.48          0.97         0.45 o                         
  10  -4   1         48.55         51.56         1.96 o                         
  11  -4   1          5.15          4.44         1.51 o                         
  -9  -3   1          2.98          2.75         1.10 o                         
  -8  -3   1         24.68         28.07         1.61 o                         
  -7  -3   1         65.42         64.65         1.18 o                         
  -6  -3   1        393.11        371.58         5.15 o                         
  -5  -3   1        121.47        116.33         1.51 o                         
  -4  -3   1        141.18        136.13         1.58 o                         
  -3  -3   1          0.21          0.44         0.09 o                         
  -2  -3   1         27.74         31.93         0.39 o                         
  -1  -3   1       2026.68       2750.64        53.50 o                         
   0  -3   1        364.65        357.56         4.39 o                         
   1  -3   1         59.59         59.66         0.91 o                         
   2  -3   1         59.89         50.06         0.59 o                         
   3  -3   1        131.83        127.46         1.59 o                         
   4  -3   1          2.06          1.97         0.11 o                         
   5  -3   1         80.91         92.00         1.08 o                         
   6  -3   1         32.65         35.77         0.53 o                         
   7  -3   1          0.01         -0.01         0.13 o                         
   8  -3   1         28.00         27.34         0.68 o                         
   9  -3   1         17.55         13.48         2.36 o                         
  10  -3   1         57.27         63.22         3.06 o                         
  11  -3   1          0.46          0.92         1.55 o                         
 -10  -2   1          0.04         -2.41         2.41 o                         
  -9  -2   1          0.00          0.36         0.90 o                         
  -8  -2   1          8.87         10.47         1.04 o                         
  -7  -2   1         22.96         21.91         0.59 o                         
  -6  -2   1        160.66        155.48         1.99 o                         
  -5  -2   1          3.14          2.07         0.18 o                         
  -4  -2   1        969.74       1020.09        11.91 o                         
  -3  -2   1        667.09        692.32         7.16 o                         
  -2  -2   1        228.13        237.68         2.56 o                         
  -1  -2   1       1428.03       1702.26        46.96 o                         
   0  -2   1        339.68        337.88         4.36 o                         
   1  -2   1       1498.03       1928.20        72.96 o                         
   2  -2   1        438.69        399.10         4.90 o                         
   3  -2   1          3.16          4.10         0.11 o                         
   4  -2   1         23.20         31.63         0.42 o                         
   5  -2   1         59.91         74.43         1.01 o                         
   6  -2   1          0.97          1.18         0.12 o                         
   7  -2   1          0.97          0.86         0.15 o                         
   8  -2   1         16.02         12.11         0.61 o                         
   9  -2   1         14.92         15.53         0.85 o                         
  10  -2   1          0.50          0.96         1.15 o                         
  11  -2   1          2.83          5.56         2.32 o                         
 -10  -1   1         11.86         13.97         1.62 o                         
  -9  -1   1          4.63          3.95         0.70 o                         
  -8  -1   1         61.60         62.15         1.37 o                         
  -7  -1   1        190.06        186.21         2.65 o                         
  -6  -1   1        465.23        449.95         5.56 o                         
  -5  -1   1          7.06          6.13         0.20 o                         
  -4  -1   1         39.95         42.33         0.52 o                         
  -3  -1   1         30.30         33.01         0.40 o                         
  -2  -1   1          1.04          0.52         0.04 o                         
  -1  -1   1       1356.06       1931.04        47.59 o                         
   0  -1   1       2716.55       2601.57       100.33 o                         
   1  -1   1        713.44        872.43        34.53 o                         
   2  -1   1         20.22         19.67         0.28 o                         
   3  -1   1        579.94        553.27         6.46 o                         
   4  -1   1        485.67        526.48         6.45 o                         
   5  -1   1         15.23         26.60         0.42 o                         
   6  -1   1         39.27         37.96         0.52 o                         
   7  -1   1        166.67        174.15         2.65 o                         
   8  -1   1        106.19        104.55         1.86 o                         
   9  -1   1          2.75          3.51         0.64 o                         
  10  -1   1          5.21          6.36         1.60 o                         
 -11   0   1          3.23          3.82         2.41 o                         
 -10   0   1          7.29          8.70         1.14 o                         
  -9   0   1          1.03          1.78         0.57 o                         
  -8   0   1        235.40        226.58         3.71 o                         
  -7   0   1         19.95         22.94         0.46 o                         
  -6   0   1         12.34         12.98         0.31 o                         
  -5   0   1        149.18        146.45         1.68 o                         
  -4   0   1        386.72        378.17         4.08 o                         
  -3   0   1        521.25        474.38         5.31 o                         
  -2   0   1       1000.26       1247.28        38.83 o                         
  -1   0   1        653.92        918.40        61.60 o                         
   0   0   1       4284.73       2173.71        59.29 o                         
   1   0   1        286.63        248.41         3.41 o                         
   2   0   1        236.75        207.39         2.84 o                         
   3   0   1        164.11        142.31         1.76 o                         
   4   0   1       1135.94       1205.79        14.02 o                         
   5   0   1        251.24        264.00         3.11 o                         
   6   0   1        145.96        152.06         1.84 o                         
   7   0   1         30.94         32.18         0.76 o                         
   8   0   1         15.52         14.62         0.61 o                         
   9   0   1          0.00          0.47         0.76 o                         
  10   0   1          2.01          0.30         3.12 o                         
 -11   1   1          1.58          1.30         1.44 o                         
 -10   1   1         22.53         24.79         1.89 o                         
  -9   1   1          0.08          0.11         0.50 o                         
  -8   1   1         52.09         53.12         1.00 o                         
  -7   1   1        132.48        137.88         1.69 o                         
  -6   1   1          0.58          0.32         0.10 o                         
  -5   1   1         91.63         91.43         1.02 o                         
  -4   1   1         20.34         23.18         0.30 o                         
  -3   1   1        553.41        520.62         5.59 o                         
  -2   1   1       5258.84       4368.84       260.99 o                         
  -1   1   1         40.73         34.77         0.39 o                         
   0   1   1         16.80         18.04         0.22 o                         
   1   1   1        242.00        228.63         2.56 o                         
   2   1   1        840.81        905.13        33.11 o                         
   3   1   1        823.71        826.78        10.66 o                         
   4   1   1         73.71         64.11         0.87 o                         
   5   1   1         18.91         17.86         0.43 o                         
   6   1   1        100.83         93.78         1.33 o                         
   7   1   1         99.70         99.48         1.50 o                         
   8   1   1          7.57          5.93         0.50 o                         
   9   1   1          4.21          4.40         1.07 o                         
 -11   2   1          2.39          3.90         1.64 o                         
 -10   2   1         10.98          9.80         1.34 o                         
  -9   2   1          3.72          3.46         0.49 o                         
  -8   2   1         40.39         38.10         0.60 o                         
  -7   2   1        276.02        281.09         3.19 o                         
  -6   2   1          8.29          9.12         0.21 o                         
  -5   2   1         47.97         42.28         0.53 o                         
  -4   2   1        901.81        875.30         9.39 o                         
  -3   2   1       1255.93       1440.65        33.65 o                         
  -2   2   1      22339.17       9088.65       208.10 o                         
  -1   2   1       2349.93       3142.16        64.69 o                         
   0   2   1        437.58        422.88         5.18 o                         
   1   2   1        216.41        199.46         2.24 o                         
   2   2   1         70.98         71.74         0.82 o                         
   3   2   1        153.32        146.07         1.92 o                         
   4   2   1         31.41         33.42         0.43 o                         
   5   2   1         36.19         35.04         0.47 o                         
   6   2   1         48.08         44.08         0.71 o                         
   7   2   1          1.73          1.51         0.34 o                         
   8   2   1          0.12          0.01         0.59 o                         
   9   2   1          0.18          1.32         1.22 o                         
 -11   3   1         10.49         12.81         1.73 o                         
 -10   3   1          2.02          1.87         0.94 o                         
  -9   3   1         12.51         13.79         0.63 o                         
  -8   3   1          2.75          2.78         0.21 o                         
  -7   3   1         28.65         30.18         0.45 o                         
  -6   3   1        103.04        108.38         1.26 o                         
  -5   3   1         94.74         97.99         1.19 o                         
  -4   3   1        104.43         99.97         1.33 o                         
  -3   3   1       1135.40       1167.92        30.96 o                         
  -2   3   1       2531.81       3209.53       103.59 o                         
  -1   3   1        675.09        629.27         7.03 o                         
   0   3   1         80.72         72.82         0.84 o                         
   1   3   1        887.23        926.78        18.88 o                         
   2   3   1        833.64        895.33        10.44 o                         
   3   3   1         64.06         60.58         0.71 o                         
   4   3   1        406.82        396.80         4.67 o                         
   5   3   1          0.41          0.70         0.14 o                         
   6   3   1          6.15          5.25         0.48 o                         
   7   3   1         10.55         13.82         0.97 o                         
   8   3   1         10.61         14.92         1.46 o                         
   9   3   1          3.88          5.53         2.92 o                         
 -11   4   1          1.22          1.40         1.25 o                         
 -10   4   1          0.93          0.95         0.55 o                         
  -9   4   1          3.64          4.57         0.43 o                         
  -8   4   1         64.50         67.81         1.14 o                         
  -7   4   1        306.35        297.11         3.53 o                         
  -6   4   1         98.90         99.96         1.30 o                         
  -5   4   1        279.83        282.87         3.51 o                         
  -4   4   1        410.54        410.03         4.60 o                         
  -3   4   1         17.11         18.19         0.29 o                         
  -2   4   1        798.85        799.72         8.94 o                         
  -1   4   1         95.93        103.43         1.15 o                         
   0   4   1         51.59         55.55         0.70 o                         
   1   4   1          5.30          7.79         0.19 o                         
   2   4   1          7.38          8.40         0.21 o                         
   3   4   1         66.70         70.01         0.88 o                         
   4   4   1         15.39         16.72         0.61 o                         
   5   4   1          4.23          4.94         0.26 o                         
   6   4   1         30.99         30.57         0.89 o                         
   7   4   1          5.67          4.88         0.66 o                         
   8   4   1          2.69          3.38         1.17 o                         
 -11   5   1          0.22         -0.14         1.19 o                         
 -10   5   1          5.43          4.56         0.60 o                         
  -9   5   1         42.13         38.79         1.09 o                         
  -8   5   1         17.18         17.66         0.49 o                         
  -7   5   1         22.36         23.00         0.45 o                         
  -6   5   1          0.70          1.07         0.14 o                         
  -5   5   1         40.22         42.02         0.56 o                         
  -4   5   1          0.52          0.41         0.09 o                         
  -3   5   1        337.77        356.47         4.01 o                         
  -2   5   1         23.17         25.75         0.36 o                         
  -1   5   1         63.59         69.37         0.83 o                         
   0   5   1         18.35         17.77         0.41 o                         
   1   5   1          6.78          5.74         0.19 o                         
   2   5   1         88.09         87.98         1.11 o                         
   3   5   1        714.60        692.96         7.78 o                         
   4   5   1        600.99        539.08         7.42 o                         
   5   5   1         17.06         11.79         0.53 o                         
   6   5   1          1.50          2.35         0.50 o                         
   7   5   1          4.18          3.30         1.17 o                         
 -11   6   1          3.85          3.72         2.11 o                         
 -10   6   1          0.80          0.26         0.59 o                         
  -9   6   1         15.59         14.51         0.67 o                         
  -8   6   1          0.64          1.26         0.27 o                         
  -7   6   1         66.83         71.87         1.14 o                         
  -6   6   1        151.09        149.11         1.82 o                         
  -5   6   1          1.17          1.10         0.13 o                         
  -4   6   1          0.01          0.10         0.12 o                         
  -3   6   1          6.13          7.48         0.21 o                         
  -2   6   1        312.88        341.08         3.85 o                         
  -1   6   1         26.07         23.31         0.41 o                         
   0   6   1          0.64          0.73         0.12 o                         
   1   6   1        137.11        131.65         1.55 o                         
   2   6   1         12.56         11.05         0.31 o                         
   3   6   1        256.39        235.03         3.12 o                         
   4   6   1          5.68          5.06         0.37 o                         
   5   6   1          0.03          0.37         0.46 o                         
   6   6   1          5.18          6.57         0.70 o                         
   7   6   1          0.18         -0.40         2.21 o                         
 -11   7   1         14.48         13.46         1.29 o                         
 -10   7   1          0.05          0.03         0.66 o                         
  -9   7   1          9.31          7.40         0.61 o                         
  -8   7   1          4.31          4.18         0.35 o                         
  -7   7   1         69.32         71.63         1.93 o                         
  -6   7   1         11.14         10.36         0.33 o                         
  -5   7   1         99.48         93.10         1.09 o                         
  -4   7   1          5.02          5.68         0.25 o                         
  -3   7   1        486.47        483.76         5.45 o                         
  -2   7   1         67.19         72.08         0.90 o                         
  -1   7   1         15.48         16.42         0.36 o                         
   0   7   1          0.41          0.15         0.17 o                         
   1   7   1          2.20          2.59         0.25 o                         
   2   7   1         41.70         39.11         0.67 o                         
   3   7   1         10.28         10.38         0.58 o                         
   4   7   1          3.99          3.50         0.52 o                         
   5   7   1         17.58         15.73         0.99 o                         
   6   7   1          0.17         -0.55         1.42 o                         
 -11   8   1          4.26          3.03         1.15 o                         
 -10   8   1          2.40          1.34         0.81 o                         
  -9   8   1          0.48          0.35         0.56 o                         
  -8   8   1         40.93         39.55         1.02 o                         
  -7   8   1         68.82         66.56         1.05 o                         
  -6   8   1         74.28         67.05         0.91 o                         
  -5   8   1          3.59          4.36         0.30 o                         
  -4   8   1          2.88          2.61         0.20 o                         
  -3   8   1        143.74        146.81         1.73 o                         
  -2   8   1        112.10        116.01         1.38 o                         
  -1   8   1         82.43         78.48         1.38 o                         
   0   8   1        269.67        266.12         3.81 o                         
   1   8   1         22.39         23.06         0.63 o                         
   2   8   1         63.47         64.90         1.52 o                         
   3   8   1          0.00          0.22         0.53 o                         
   4   8   1         16.52         19.63         1.09 o                         
   5   8   1          8.82          8.87         1.18 o                         
 -10   9   1          0.26          0.55         0.89 o                         
  -9   9   1          0.03          0.36         0.64 o                         
  -8   9   1          4.68          4.76         0.60 o                         
  -7   9   1          0.03         -0.09         0.35 o                         
  -6   9   1          4.90          4.86         0.36 o                         
  -5   9   1          8.52          8.58         0.39 o                         
  -4   9   1          0.81          0.68         0.26 o                         
  -3   9   1          1.15          0.89         0.25 o                         
  -2   9   1          0.02         -0.09         0.26 o                         
  -1   9   1          4.40          4.61         0.41 o                         
   0   9   1          2.52          3.00         0.47 o                         
   1   9   1          0.19         -0.22         0.49 o                         
   2   9   1         14.63         13.96         0.86 o                         
   3   9   1         10.88         12.80         1.23 o                         
   4   9   1         16.20         19.91         2.51 o                         
 -10  10   1          5.39          4.59         1.15 o                         
  -9  10   1         11.57         10.77         0.92 o                         
  -8  10   1          9.01         10.36         1.02 o                         
  -7  10   1          0.56          0.71         0.48 o                         
  -6  10   1          0.00         -0.41         0.41 o                         
  -5  10   1          2.24          1.72         0.38 o                         
  -4  10   1          9.12          7.89         0.47 o                         
  -3  10   1          0.43          0.16         0.34 o                         
  -2  10   1         11.51         11.76         0.65 o                         
  -1  10   1          4.15          5.07         0.47 o                         
   0  10   1          2.62          4.49         0.49 o                         
   1  10   1          3.86          3.85         0.72 o                         
   2  10   1         35.35         39.38         2.01 o                         
  -9  11   1         22.21         15.68         2.71 o                         
  -8  11   1          3.71          4.81         0.82 o                         
  -7  11   1         15.26         14.40         0.72 o                         
  -6  11   1          2.82          4.19         0.68 o                         
  -5  11   1          8.12          6.18         0.57 o                         
  -4  11   1         19.06         18.46         0.87 o                         
  -3  11   1          0.13          0.44         0.48 o                         
  -2  11   1         15.65         14.93         1.17 o                         
  -1  11   1          3.40          2.48         0.56 o                         
   0  11   1          1.92          1.40         0.83 o                         
   1  11   1          0.24         -0.01         1.07 o                         
  -7  12   1          7.41          6.56         1.06 o                         
  -6  12   1          2.23          3.96         0.98 o                         
  -5  12   1         10.33         10.36         0.83 o                         
  -4  12   1         12.60         12.38         1.05 o                         
  -3  12   1          3.51          3.17         0.74 o                         
  -2  12   1         11.43         12.27         1.31 o                         
   0 -12   2          1.20          1.45         0.92 o                         
   1 -12   2          2.90          3.24         0.80 o                         
   2 -12   2          3.34          4.01         0.80 o                         
   3 -12   2          1.78          1.88         0.66 o                         
   4 -12   2          2.59          2.92         1.02 o                         
   5 -12   2         97.45         95.91         2.69 o                         
   6 -12   2         44.25         40.25         2.09 o                         
   7 -12   2          4.43          3.45         1.18 o                         
  -2 -11   2          1.45          0.81         0.78 o                         
  -1 -11   2         41.05         47.99         2.10 o                         
   0 -11   2         77.27         80.71         2.31 o                         
   1 -11   2         10.94         11.20         0.66 o                         
   2 -11   2         55.09         54.35         1.33 o                         
   3 -11   2          0.06         -0.03         0.45 o                         
   4 -11   2          1.27          0.79         0.52 o                         
   5 -11   2          4.61          5.75         0.55 o                         
   6 -11   2          0.83          1.19         0.56 o                         
   7 -11   2         22.07         23.93         1.45 o                         
   8 -11   2          0.00          0.90         0.82 o                         
  -4 -10   2          0.31         -0.30         2.11 o                         
  -3 -10   2          0.29          0.18         0.75 o                         
  -2 -10   2          0.35          0.79         0.59 o                         
  -1 -10   2         51.34         44.32         1.34 o                         
   0 -10   2         75.81         71.57         1.39 o                         
   1 -10   2          2.02          1.36         0.36 o                         
   2 -10   2          8.88          9.16         0.56 o                         
   3 -10   2         21.07         18.12         0.73 o                         
   4 -10   2         58.31         63.79         1.39 o                         
   5 -10   2         32.69         35.41         1.10 o                         
   6 -10   2          0.05         -0.18         0.44 o                         
   7 -10   2          6.44          6.49         0.62 o                         
   8 -10   2          0.04          0.08         0.62 o                         
   9 -10   2          0.47          1.15         1.05 o                         
  -5  -9   2          9.38         11.91         1.31 o                         
  -4  -9   2          0.46          0.96         0.61 o                         
  -3  -9   2          0.63          0.70         0.52 o                         
  -2  -9   2          0.27         -0.05         0.42 o                         
  -1  -9   2         17.61         14.85         0.52 o                         
   0  -9   2         53.80         49.15         0.92 o                         
   1  -9   2        155.79        141.00         2.08 o                         
   2  -9   2         13.90         10.15         0.67 o                         
   3  -9   2         13.79         14.18         0.52 o                         
   4  -9   2         53.97         54.86         1.11 o                         
   5  -9   2         23.09         22.96         0.69 o                         
   6  -9   2         59.17         52.90         1.21 o                         
   7  -9   2          1.10          1.11         0.48 o                         
   8  -9   2          6.08          7.35         0.64 o                         
   9  -9   2          5.08          6.72         0.84 o                         
  10  -9   2         32.18         27.98         2.82 o                         
  -6  -8   2         22.35         30.56         2.82 o                         
  -5  -8   2         31.54         35.30         1.47 o                         
  -4  -8   2          5.38          5.61         0.52 o                         
  -3  -8   2         35.80         35.74         0.83 o                         
  -2  -8   2        106.98         93.05         1.43 o                         
  -1  -8   2        173.14        181.68         2.47 o                         
   0  -8   2          2.36          2.99         0.24 o                         
   1  -8   2         27.20         26.21         0.55 o                         
   2  -8   2          0.37         -0.11         0.18 o                         
   3  -8   2         34.15         33.97         0.60 o                         
   4  -8   2         17.13         17.62         0.56 o                         
   5  -8   2          1.62          1.76         0.21 o                         
   6  -8   2         51.01         44.79         0.87 o                         
   7  -8   2         23.53         23.94         0.94 o                         
   8  -8   2          1.32          0.57         0.60 o                         
   9  -8   2          5.70          6.39         0.75 o                         
  10  -8   2          3.20          6.04         1.12 o                         
  -7  -7   2         47.07         54.48         3.52 o                         
  -6  -7   2         83.76         98.68         3.36 o                         
  -5  -7   2          4.29          4.53         0.48 o                         
  -4  -7   2          1.64          0.82         0.29 o                         
  -3  -7   2          1.49          1.58         0.26 o                         
  -2  -7   2         28.59         24.82         0.44 o                         
  -1  -7   2         28.14         32.16         0.51 o                         
   0  -7   2          2.31          3.62         0.23 o                         
   1  -7   2          7.24          6.20         0.26 o                         
   2  -7   2         25.82         30.43         0.54 o                         
   3  -7   2          2.60          2.39         0.27 o                         
   4  -7   2        519.30        532.80         6.26 o                         
   5  -7   2         48.52         49.83         0.70 o                         
   6  -7   2          0.75          0.94         0.27 o                         
   7  -7   2          0.09          0.00         0.31 o                         
   8  -7   2          2.04          1.50         0.41 o                         
   9  -7   2         47.01         55.44         1.65 o                         
  10  -7   2         55.03         57.64         2.46 o                         
  -8  -6   2         14.73         16.46         1.54 o                         
  -7  -6   2          2.12          2.96         1.00 o                         
  -6  -6   2          8.43          6.22         1.41 o                         
  -5  -6   2          8.15          7.68         0.44 o                         
  -4  -6   2          3.56          4.11         0.49 o                         
  -3  -6   2        134.42        126.48         1.49 o                         
  -2  -6   2        120.97        112.56         1.33 o                         
  -1  -6   2         13.53         17.60         0.33 o                         
   0  -6   2          1.33          2.62         0.13 o                         
   1  -6   2         39.99         41.48         0.66 o                         
   2  -6   2         23.26         26.78         0.51 o                         
   3  -6   2        109.90        112.82         1.46 o                         
   4  -6   2          0.22          1.43         0.15 o                         
   5  -6   2         67.93         69.91         1.01 o                         
   6  -6   2          8.57          8.15         0.30 o                         
   7  -6   2         15.36         13.67         0.47 o                         
   8  -6   2         13.22         11.01         0.78 o                         
   9  -6   2         18.21         24.69         1.65 o                         
  10  -6   2          4.28          3.75         0.84 o                         
  -9  -5   2          0.97          1.21         1.71 o                         
  -8  -5   2         20.09         17.97         2.21 o                         
  -7  -5   2          5.43          5.79         1.26 o                         
  -6  -5   2          0.78          0.86         0.31 o                         
  -5  -5   2         37.45         35.48         0.69 o                         
  -4  -5   2          0.74          1.14         0.16 o                         
  -3  -5   2          8.01          9.21         0.27 o                         
  -2  -5   2         75.53        109.53         1.28 o                         
  -1  -5   2         19.94         13.56         0.25 o                         
   0  -5   2          1.25          2.61         0.13 o                         
   1  -5   2        343.44        364.89         5.02 o                         
   2  -5   2        157.08        157.89         2.55 o                         
   3  -5   2          6.39          9.01         0.22 o                         
   4  -5   2        324.51        314.15         3.89 o                         
   5  -5   2          3.94          3.73         0.23 o                         
   6  -5   2          3.11          1.51         0.16 o                         
   7  -5   2         14.88         16.27         0.42 o                         
   8  -5   2         31.57         28.47         0.94 o                         
   9  -5   2          3.54          3.70         0.54 o                         
  10  -5   2          6.59          8.41         0.87 o                         
  -9  -4   2          0.05          0.64         1.13 o                         
  -8  -4   2          1.72          2.61         0.91 o                         
  -7  -4   2          0.06          0.36         0.67 o                         
  -6  -4   2         53.15         50.54         0.90 o                         
  -5  -4   2        138.87        142.36         1.82 o                         
  -4  -4   2          5.37          5.86         0.27 o                         
  -3  -4   2         59.03         59.58         0.74 o                         
  -2  -4   2       1314.86       1501.50        28.75 o                         
  -1  -4   2        774.21        834.34         9.74 o                         
   0  -4   2        984.03        997.92        14.58 o                         
   1  -4   2        182.76        194.03         2.53 o                         
   2  -4   2          5.18          5.57         0.24 o                         
   3  -4   2         46.38         54.44         0.71 o                         
   4  -4   2        236.19        236.60         3.09 o                         
   5  -4   2        109.71        107.97         1.32 o                         
   6  -4   2          0.22          0.41         0.13 o                         
   7  -4   2        145.75        139.24         1.89 o                         
   8  -4   2         29.59         29.24         0.88 o                         
   9  -4   2          2.29          1.99         0.57 o                         
  10  -4   2         85.74         91.15         4.83 o                         
 -10  -3   2          4.00          7.14         2.51 o                         
  -9  -3   2          7.72          8.26         1.16 o                         
  -8  -3   2          1.59          1.16         0.61 o                         
  -7  -3   2          0.20          0.21         0.30 o                         
  -6  -3   2         13.96         14.99         0.38 o                         
  -5  -3   2          0.56          0.47         0.11 o                         
  -4  -3   2         14.42         12.12         0.25 o                         
  -3  -3   2        113.18        129.32         1.48 o                         
  -2  -3   2         10.34         12.04         0.18 o                         
  -1  -3   2        399.88        419.32         5.41 o                         
   0  -3   2          4.30          1.89         0.08 o                         
   1  -3   2        787.77        737.23        11.63 o                         
   2  -3   2        152.79        137.92         1.64 o                         
   3  -3   2        323.27        352.37         4.85 o                         
   4  -3   2        410.00        429.51         5.57 o                         
   5  -3   2         25.20         24.51         0.51 o                         
   6  -3   2         65.70         72.10         1.02 o                         
   7  -3   2         13.30         13.93         0.36 o                         
   8  -3   2          7.95          9.62         0.46 o                         
   9  -3   2          9.62          8.99         0.72 o                         
  10  -3   2          3.65          3.15         0.77 o                         
 -10  -2   2          0.38         -1.21         2.21 o                         
  -9  -2   2          0.69          0.46         0.68 o                         
  -8  -2   2        285.21        279.77         6.52 o                         
  -7  -2   2        156.64        155.96         2.40 o                         
  -6  -2   2         20.19         21.09         0.37 o                         
  -5  -2   2         34.83         38.51         0.56 o                         
  -4  -2   2        159.62        164.03         1.73 o                         
  -3  -2   2        566.72        571.24         6.14 o                         
  -2  -2   2        606.96        627.65         6.73 o                         
  -1  -2   2          4.69          2.33         0.09 o                         
   0  -2   2          0.45          0.35         0.06 o                         
   1  -2   2         47.47         52.78         0.64 o                         
   2  -2   2         49.98         53.85         0.73 o                         
   3  -2   2        630.32        615.54         7.95 o                         
   4  -2   2         84.75         85.36         1.23 o                         
   5  -2   2         55.05         63.85         0.92 o                         
   6  -2   2         44.18         39.99         0.67 o                         
   7  -2   2          5.27          3.15         0.22 o                         
   8  -2   2         42.34         39.52         1.16 o                         
   9  -2   2          0.01          0.15         0.55 o                         
  10  -2   2         11.75         11.78         3.52 o                         
 -10  -1   2          8.58         11.56         1.14 o                         
  -9  -1   2         56.72         60.56         1.89 o                         
  -8  -1   2        567.14        552.64         9.70 o                         
  -7  -1   2         12.97         11.82         0.31 o                         
  -6  -1   2          4.53          5.54         0.21 o                         
  -5  -1   2         41.14         43.83         0.63 o                         
  -4  -1   2         66.60         74.19         0.88 o                         
  -3  -1   2        746.98        763.29         8.19 o                         
  -2  -1   2         28.90         27.05         0.35 o                         
  -1  -1   2       3922.64       3975.98        93.17 o                         
   0  -1   2        397.72        375.67         4.85 o                         
   1  -1   2        742.58        710.25        22.39 o                         
   2  -1   2         63.33         70.26         1.00 o                         
   3  -1   2       1351.91       1508.91        70.81 o                         
   4  -1   2        162.59        186.24         2.44 o                         
   5  -1   2         29.75         31.36         0.46 o                         
   6  -1   2        158.99        142.41         1.81 o                         
   7  -1   2        170.52        160.67         2.31 o                         
   8  -1   2         21.47         18.90         0.88 o                         
   9  -1   2          3.05          1.61         0.57 o                         
  10  -1   2          4.54          6.74         3.32 o                         
 -11   0   2          0.80          1.94         1.35 o                         
 -10   0   2         25.49         27.13         1.87 o                         
  -9   0   2         13.75         14.59         0.86 o                         
  -8   0   2         88.16         86.06         1.43 o                         
  -7   0   2        124.88        128.56         1.51 o                         
  -6   0   2         46.83         45.95         0.56 o                         
  -5   0   2        159.18        150.59         1.82 o                         
  -4   0   2          9.49         10.59         0.25 o                         
  -3   0   2        124.71        117.14         1.56 o                         
  -2   0   2        441.68        413.41         4.84 o                         
  -1   0   2         22.71         19.66         0.25 o                         
   0   0   2       1157.76       1538.85        66.07 o                         
   1   0   2        459.58        422.31         5.79 o                         
   2   0   2          0.14         -0.01         0.05 o                         
   3   0   2        454.56        450.55         6.60 o                         
   4   0   2          0.74          4.00         0.22 o                         
   5   0   2         33.44         36.85         0.51 o                         
   6   0   2          8.37          9.62         0.28 o                         
   7   0   2          0.28          0.01         0.24 o                         
   8   0   2          0.58          1.16         0.43 o                         
   9   0   2          1.13          2.57         1.14 o                         
  10   0   2          0.46         -0.40         4.83 o                         
 -11   1   2          8.25          9.80         1.33 o                         
 -10   1   2         52.97         53.89         4.97 o                         
  -9   1   2          0.26          0.30         0.38 o                         
  -8   1   2        254.73        246.15         3.28 o                         
  -7   1   2         25.64         28.71         0.44 o                         
  -6   1   2          0.31          1.34         0.09 o                         
  -5   1   2         45.74         38.90         0.47 o                         
  -4   1   2        111.69        100.93         1.08 o                         
  -3   1   2        363.26        376.68         4.40 o                         
  -2   1   2      15086.84       5692.34       131.23 o                         
  -1   1   2       1797.12       2569.92        93.57 o                         
   0   1   2        829.76       1141.84        19.69 o                         
   1   1   2          0.10          0.16         0.05 o                         
   2   1   2         24.60         32.95         0.46 o                         
   3   1   2        572.76        637.13         8.23 o                         
   4   1   2         47.23         41.47         0.55 o                         
   5   1   2        142.41        138.90         1.61 o                         
   6   1   2        165.85        147.45         1.90 o                         
   7   1   2          5.90          6.53         0.37 o                         
   8   1   2          8.60          5.73         0.83 o                         
   9   1   2          6.97         10.23         1.41 o                         
 -11   2   2          0.40          0.19         1.21 o                         
 -10   2   2         69.19         70.40         3.02 o                         
  -9   2   2         24.84         25.39         0.83 o                         
  -8   2   2        142.82        144.81         1.97 o                         
  -7   2   2         23.89         23.20         0.42 o                         
  -6   2   2        203.28        191.47         2.39 o                         
  -5   2   2        229.11        219.45         2.49 o                         
  -4   2   2         26.83         25.41         0.33 o                         
  -3   2   2       5667.83       6405.28       126.61 o                         
  -2   2   2       1996.11       2615.57        84.84 o                         
  -1   2   2         98.75         95.71         1.01 o                         
   0   2   2          0.62          0.39         0.05 o                         
   1   2   2          5.82          5.74         0.13 o                         
   2   2   2       1293.18       1415.57        29.33 o                         
   3   2   2         59.52         61.18         0.81 o                         
   4   2   2         36.64         31.91         0.48 o                         
   5   2   2         20.62         19.17         0.34 o                         
   6   2   2         70.37         62.67         0.97 o                         
   7   2   2          5.56          5.87         0.62 o                         
   8   2   2          9.75         10.23         0.92 o                         
   9   2   2         10.94         12.27         2.97 o                         
 -12   3   2          2.45          3.74         1.61 o                         
 -11   3   2          2.16          3.01         1.18 o                         
 -10   3   2          1.86          1.84         0.83 o                         
  -9   3   2         39.09         39.27         1.31 o                         
  -8   3   2          0.82          0.79         0.17 o                         
  -7   3   2         10.78         10.53         0.30 o                         
  -6   3   2         11.10         10.09         0.32 o                         
  -5   3   2         96.70         92.20         1.07 o                         
  -4   3   2        518.95        542.33         6.34 o                         
  -3   3   2         10.68         12.21         0.25 o                         
  -2   3   2        342.69        377.55         3.92 o                         
  -1   3   2        576.53        547.60         5.67 o                         
   0   3   2         93.67         85.95         0.99 o                         
   1   3   2        515.08        506.76         5.93 o                         
   2   3   2         32.86         36.12         0.53 o                         
   3   3   2         45.48         42.80         0.59 o                         
   4   3   2          0.02         -0.13         0.13 o                         
   5   3   2          3.92          3.93         0.20 o                         
   6   3   2         17.35         16.86         0.74 o                         
   7   3   2          2.30          2.28         0.53 o                         
   8   3   2         12.25         15.69         1.66 o                         
 -12   4   2          0.74         -0.04         1.84 o                         
 -11   4   2          3.90          4.41         1.15 o                         
 -10   4   2          0.18         -0.36         0.82 o                         
  -9   4   2        111.98        108.87         2.13 o                         
  -8   4   2         79.48         77.90         1.40 o                         
  -7   4   2         10.14          9.40         0.25 o                         
  -6   4   2         21.32         23.16         0.38 o                         
  -5   4   2        125.55        143.85         1.81 o                         
  -4   4   2       1773.42       1782.85        29.86 o                         
  -3   4   2        362.26        407.28         4.77 o                         
  -2   4   2        109.39        117.22         2.00 o                         
  -1   4   2         97.66         93.49         1.13 o                         
   0   4   2         39.82         41.04         0.51 o                         
   1   4   2        109.44         92.00         1.12 o                         
   2   4   2         43.37         41.32         0.54 o                         
   3   4   2        231.84        216.33         2.48 o                         
   4   4   2         11.85          8.65         0.29 o                         
   5   4   2         38.07         29.51         0.79 o                         
   6   4   2         21.94         21.90         0.91 o                         
   7   4   2          0.71          1.24         0.73 o                         
   8   4   2         24.71         32.96         2.44 o                         
 -12   5   2          0.02          1.51         4.52 o                         
 -11   5   2         18.50         21.82         3.42 o                         
 -10   5   2          6.47          6.31         1.21 o                         
  -9   5   2          0.10         -0.05         0.39 o                         
  -8   5   2         23.38         23.73         0.61 o                         
  -7   5   2         65.30         65.47         1.01 o                         
  -6   5   2          2.47          2.87         0.17 o                         
  -5   5   2        483.67        465.39         5.47 o                         
  -4   5   2         87.46         86.88         1.03 o                         
  -3   5   2         79.28         80.28         0.91 o                         
  -2   5   2         58.90         53.56         0.66 o                         
  -1   5   2         22.19         29.12         0.42 o                         
   0   5   2         54.97         60.04         0.71 o                         
   1   5   2         67.72         64.74         0.77 o                         
   2   5   2        292.48        277.32         3.03 o                         
   3   5   2         62.05         60.19         0.83 o                         
   4   5   2          0.28         -0.31         0.31 o                         
   5   5   2          7.23          8.19         0.47 o                         
   6   5   2          0.01          0.18         0.59 o                         
   7   5   2         27.80         35.31         2.49 o                         
 -11   6   2          4.25          2.88         1.46 o                         
 -10   6   2          0.07          0.07         0.59 o                         
  -9   6   2         20.51         17.27         0.99 o                         
  -8   6   2          3.60          3.32         0.33 o                         
  -7   6   2          0.01          0.13         0.17 o                         
  -6   6   2         13.28         12.55         0.34 o                         
  -5   6   2         29.15         29.41         0.46 o                         
  -4   6   2         84.81         92.30         1.10 o                         
  -3   6   2         30.87         33.19         0.55 o                         
  -2   6   2         41.86         35.53         0.47 o                         
  -1   6   2          6.74          5.97         0.21 o                         
   0   6   2        158.25        160.45         1.79 o                         
   1   6   2         68.73         64.82         0.81 o                         
   2   6   2         24.26         24.41         0.45 o                         
   3   6   2          2.78          4.10         0.26 o                         
   4   6   2         15.22         14.28         0.78 o                         
   5   6   2          0.74          0.58         0.57 o                         
   6   6   2          0.12          0.46         0.70 o                         
 -11   7   2          8.31          5.26         1.15 o                         
 -10   7   2         11.17          9.64         0.81 o                         
  -9   7   2          1.67          1.32         0.45 o                         
  -8   7   2          0.12         -0.04         0.33 o                         
  -7   7   2         10.51         11.16         0.41 o                         
  -6   7   2         80.93         82.85         1.15 o                         
  -5   7   2         16.34         13.04         0.32 o                         
  -4   7   2        150.76        146.12         1.71 o                         
  -3   7   2        114.38        122.65         1.51 o                         
  -2   7   2         33.19         31.16         0.46 o                         
  -1   7   2          2.21          2.23         0.24 o                         
   0   7   2         85.17         77.98         1.04 o                         
   1   7   2        984.06        937.35        10.98 o                         
   2   7   2        257.99        245.83         3.27 o                         
   3   7   2          0.83          0.34         0.46 o                         
   4   7   2          0.10          0.28         0.54 o                         
   5   7   2          3.35          2.80         0.74 o                         
 -11   8   2          9.30          9.45         2.61 o                         
 -10   8   2          1.06          1.90         0.79 o                         
  -9   8   2         16.75         16.52         0.96 o                         
  -8   8   2         46.57         44.05         2.56 o                         
  -7   8   2          3.04          3.15         0.31 o                         
  -6   8   2         10.06          9.03         0.36 o                         
  -5   8   2          0.13          0.30         0.22 o                         
  -4   8   2         34.98         36.56         0.57 o                         
  -3   8   2        107.59        111.19         2.25 o                         
  -2   8   2          1.55          1.45         0.23 o                         
  -1   8   2        114.64        111.87         1.66 o                         
   0   8   2         26.18         23.37         0.56 o                         
   1   8   2        109.88        104.43         1.67 o                         
   2   8   2         35.13         31.94         1.27 o                         
   3   8   2          5.09          3.48         0.63 o                         
   4   8   2          9.92          7.68         1.20 o                         
 -10   9   2          2.98          3.27         1.19 o                         
  -9   9   2          8.27          8.96         0.87 o                         
  -8   9   2         13.46         11.25         0.78 o                         
  -7   9   2         22.81         21.04         0.78 o                         
  -6   9   2          0.09         -0.11         0.34 o                         
  -5   9   2         18.74         17.22         0.66 o                         
  -4   9   2         98.46         97.07         1.60 o                         
  -3   9   2         18.47         18.07         0.59 o                         
  -2   9   2          0.57          0.52         0.29 o                         
  -1   9   2          2.25          2.61         0.34 o                         
   0   9   2          3.52          3.19         0.38 o                         
   1   9   2          2.76          2.91         0.41 o                         
   2   9   2          0.80          0.70         0.65 o                         
   3   9   2         12.59         15.01         1.22 o                         
 -10  10   2          1.34          1.04         1.09 o                         
  -9  10   2          0.70          1.36         0.98 o                         
  -8  10   2          6.17          7.13         0.88 o                         
  -7  10   2          0.48          0.64         0.47 o                         
  -6  10   2          5.08          4.15         0.46 o                         
  -5  10   2         32.13         29.38         0.97 o                         
  -4  10   2          5.32          5.66         0.48 o                         
  -3  10   2          4.60          4.48         0.46 o                         
  -2  10   2         11.33          9.72         0.50 o                         
  -1  10   2          0.23         -0.12         0.41 o                         
   0  10   2          0.94          1.57         0.55 o                         
   1  10   2          1.04          1.66         0.92 o                         
   2  10   2          4.47          4.04         0.96 o                         
  -9  11   2          1.62          3.52         2.61 o                         
  -8  11   2          0.61         -0.18         0.87 o                         
  -7  11   2          0.10          0.36         0.85 o                         
  -6  11   2          0.31          0.99         0.56 o                         
  -5  11   2         11.87         10.25         1.09 o                         
  -4  11   2          6.99          6.58         0.65 o                         
  -3  11   2          0.54          0.67         0.56 o                         
  -2  11   2         27.27         29.98         1.15 o                         
  -1  11   2          3.96          4.68         0.63 o                         
   0  11   2          0.86          0.84         1.23 o                         
  -6  12   2          4.47          4.33         1.09 o                         
  -5  12   2          0.22         -0.24         0.69 o                         
  -4  12   2         11.17         13.92         1.04 o                         
  -3  12   2          1.75          1.31         1.11 o                         
  -1 -12   3          0.62          0.99         1.07 o                         
   0 -12   3          0.16          0.46         0.80 o                         
   1 -12   3          5.30          5.71         0.88 o                         
   2 -12   3          4.22          4.36         0.70 o                         
   3 -12   3          0.11          0.65         0.68 o                         
   5 -12   3          6.71          7.48         1.04 o                         
   6 -12   3         10.29         10.72         1.29 o                         
  -3 -11   3          1.00          0.80         1.54 o                         
  -2 -11   3         17.61         18.03         1.40 o                         
  -1 -11   3          0.92          1.30         0.66 o                         
   0 -11   3          1.14          1.22         0.62 o                         
   1 -11   3          1.34          0.91         0.48 o                         
   2 -11   3         21.62         17.40         1.22 o                         
   3 -11   3         84.86         88.17         1.85 o                         
   4 -11   3        112.94        118.12         2.63 o                         
   5 -11   3         14.93         15.24         0.88 o                         
   6 -11   3          4.25          6.14         0.71 o                         
   7 -11   3          5.15          5.12         0.74 o                         
   8 -11   3          2.95          1.86         1.49 o                         
  -4 -10   3          3.54          1.92         1.11 o                         
  -3 -10   3         28.50         28.16         1.97 o                         
  -2 -10   3          2.66          1.44         0.58 o                         
  -1 -10   3         12.47         13.66         0.79 o                         
   0 -10   3          2.98          3.35         0.38 o                         
   1 -10   3          0.03          0.20         0.35 o                         
   2 -10   3          0.83          1.87         0.38 o                         
   3 -10   3        408.20        410.36         7.25 o                         
   4 -10   3        112.95        107.65         2.10 o                         
   5 -10   3         12.72         14.70         0.97 o                         
   6 -10   3          3.88          4.06         0.51 o                         
   7 -10   3          6.98          8.57         0.74 o                         
   8 -10   3         32.85         34.96         1.68 o                         
   9 -10   3          0.12          0.20         2.31 o                         
  -5  -9   3         10.67         10.73         1.46 o                         
  -4  -9   3          7.38          7.30         0.66 o                         
  -3  -9   3          0.93          3.56         0.52 o                         
  -2  -9   3         88.75         80.06         1.64 o                         
  -1  -9   3          1.74          1.40         0.29 o                         
   0  -9   3         78.93         82.12         1.28 o                         
   1  -9   3         34.00         30.64         0.66 o                         
   2  -9   3          0.99          0.49         0.25 o                         
   3  -9   3          1.13          1.74         0.34 o                         
   4  -9   3          0.15          0.20         0.32 o                         
   5  -9   3         27.68         27.06         0.77 o                         
   6  -9   3          2.10          1.54         0.39 o                         
   7  -9   3          5.06          6.88         0.66 o                         
   8  -9   3         21.25         23.42         1.17 o                         
   9  -9   3          0.01          0.27         0.97 o                         
  -6  -8   3          2.25          4.02         1.20 o                         
  -5  -8   3          3.88          2.92         0.85 o                         
  -4  -8   3          0.07          0.07         0.44 o                         
  -3  -8   3          6.26          2.96         0.39 o                         
  -2  -8   3        518.53        454.80         6.32 o                         
  -1  -8   3         50.64         46.44         0.71 o                         
   0  -8   3         29.47         31.77         0.56 o                         
   1  -8   3          9.80         10.80         0.46 o                         
   2  -8   3         26.67         32.74         0.65 o                         
   3  -8   3        215.40        209.41         2.97 o                         
   4  -8   3        118.83        112.89         1.60 o                         
   5  -8   3         29.94         27.34         0.60 o                         
   6  -8   3          0.06         -0.16         0.37 o                         
   7  -8   3          7.12          8.52         0.54 o                         
   8  -8   3         14.41         14.81         1.16 o                         
   9  -8   3         60.92         61.11         3.39 o                         
  10  -8   3         10.46          9.34         2.16 o                         
  -7  -7   3          8.93         11.16         2.61 o                         
  -6  -7   3          0.00         -0.10         0.78 o                         
  -5  -7   3         38.73         37.39         0.98 o                         
  -4  -7   3         20.36         19.57         0.63 o                         
  -3  -7   3        222.54        204.62         2.74 o                         
  -2  -7   3         91.25        107.08         1.51 o                         
  -1  -7   3         69.39         73.85         0.97 o                         
   0  -7   3         31.82         35.82         0.56 o                         
   1  -7   3         46.32         49.41         0.85 o                         
   2  -7   3         41.87         52.80         0.84 o                         
   3  -7   3          1.73          2.37         0.20 o                         
   4  -7   3         25.80         26.53         0.46 o                         
   5  -7   3         74.39         73.03         1.02 o                         
   6  -7   3          0.89          0.75         0.31 o                         
   7  -7   3         19.29         19.66         0.71 o                         
   8  -7   3        144.72        148.10         3.12 o                         
   9  -7   3         38.87         41.81         1.45 o                         
  10  -7   3          0.96          0.23         1.15 o                         
  -8  -6   3         15.41         13.80         1.45 o                         
  -7  -6   3          9.46          7.34         1.21 o                         
  -6  -6   3          1.64          2.74         0.62 o                         
  -5  -6   3         12.59         14.31         0.52 o                         
  -4  -6   3        138.61        138.07         1.90 o                         
  -3  -6   3        315.29        331.85         3.49 o                         
  -2  -6   3         26.59         24.28         0.41 o                         
  -1  -6   3         75.28         70.37         0.96 o                         
   0  -6   3         19.57         16.56         0.34 o                         
   1  -6   3         40.55         47.78         0.71 o                         
   2  -6   3        166.86        165.73         2.34 o                         
   3  -6   3         33.20         29.78         0.50 o                         
   4  -6   3         86.62         85.40         1.13 o                         
   5  -6   3          0.02          0.07         0.19 o                         
   6  -6   3          7.34          7.26         0.32 o                         
   7  -6   3         15.66         13.87         0.57 o                         
   8  -6   3          4.10          2.68         0.55 o                         
   9  -6   3          1.75          1.84         0.61 o                         
  10  -6   3          2.60          1.61         0.91 o                         
  -9  -5   3         45.01         53.44         2.92 o                         
  -8  -5   3         22.43         29.48         2.21 o                         
  -7  -5   3         15.00         12.23         0.91 o                         
  -6  -5   3          1.91          0.93         0.29 o                         
  -5  -5   3          8.85          7.72         0.30 o                         
  -4  -5   3         90.98         93.12         1.14 o                         
  -3  -5   3         66.16         66.00         0.87 o                         
  -2  -5   3         26.72         37.09         0.49 o                         
  -1  -5   3        124.66        143.82         1.91 o                         
   0  -5   3        120.74        155.08         2.06 o                         
   1  -5   3        408.02        440.29         6.06 o                         
   2  -5   3        398.40        421.59         5.80 o                         
   3  -5   3        641.63        636.83         8.25 o                         
   4  -5   3          0.03          1.05         0.14 o                         
   5  -5   3          0.84          1.88         0.17 o                         
   6  -5   3         16.97         18.56         0.43 o                         
   7  -5   3         35.97         37.20         0.66 o                         
   8  -5   3        239.49        237.68         4.32 o                         
   9  -5   3          0.28          0.49         0.59 o                         
  10  -5   3          0.01         -0.52         1.06 o                         
  -9  -4   3          8.42          8.52         1.17 o                         
  -8  -4   3          0.72         -0.06         0.78 o                         
  -7  -4   3          0.01         -0.40         0.46 o                         
  -6  -4   3         16.07         15.54         0.47 o                         
  -5  -4   3          4.01          4.27         0.20 o                         
  -4  -4   3         35.86         32.37         0.48 o                         
  -3  -4   3         53.54         61.19         0.76 o                         
  -2  -4   3         44.50         52.18         0.64 o                         
  -1  -4   3         76.70         84.22         1.07 o                         
   0  -4   3          2.39          2.55         0.13 o                         
   1  -4   3        189.36        199.38         2.96 o                         
   2  -4   3         59.55         80.61         1.08 o                         
   3  -4   3         50.55         53.31         0.93 o                         
   4  -4   3          0.14          0.18         0.13 o                         
   5  -4   3          0.13          0.13         0.14 o                         
   6  -4   3          4.01          4.34         0.24 o                         
   7  -4   3          2.17          3.03         0.30 o                         
   8  -4   3         22.96         23.14         0.91 o                         
   9  -4   3          3.02          3.69         0.60 o                         
  10  -4   3          4.42          4.99         0.95 o                         
 -10  -3   3         13.85         15.79         2.82 o                         
  -9  -3   3         11.75         13.73         1.46 o                         
  -8  -3   3         53.43         53.50         1.68 o                         
  -7  -3   3         32.56         31.52         1.03 o                         
  -6  -3   3         28.07         26.61         0.48 o                         
  -5  -3   3        148.66        162.61         1.97 o                         
  -4  -3   3        152.14        187.22         2.14 o                         
  -3  -3   3         36.36         58.34         0.71 o                         
  -2  -3   3          4.65          5.02         0.13 o                         
  -1  -3   3        185.77        199.68         2.47 o                         
   0  -3   3        154.83        165.66         2.16 o                         
   1  -3   3         12.07         13.32         0.23 o                         
   2  -3   3        721.73        715.47         8.76 o                         
   3  -3   3        180.37        192.91         2.68 o                         
   4  -3   3         32.47         38.32         0.58 o                         
   5  -3   3         41.61         39.63         0.61 o                         
   6  -3   3          5.90          5.80         0.31 o                         
   7  -3   3          0.00         -0.20         0.22 o                         
   8  -3   3          6.56          5.49         0.41 o                         
   9  -3   3          0.05          0.22         0.62 o                         
  10  -3   3          1.49          1.41         0.93 o                         
 -10  -2   3          0.80         -0.35         1.45 o                         
  -9  -2   3         43.54         40.08         1.53 o                         
  -8  -2   3         88.48         85.41         2.28 o                         
  -7  -2   3         72.99         68.30         1.27 o                         
  -6  -2   3         39.94         39.39         0.73 o                         
  -5  -2   3         10.25          8.28         0.23 o                         
  -4  -2   3        333.66        360.04         4.06 o                         
  -3  -2   3       1147.99       1243.89        13.87 o                         
  -2  -2   3         18.80         17.47         0.23 o                         
  -1  -2   3         31.02         25.60         0.34 o                         
   0  -2   3        525.27        535.72         6.25 o                         
   1  -2   3         90.38         94.10         1.18 o                         
   2  -2   3         49.80         45.02         0.66 o                         
   3  -2   3        104.17         98.52         1.49 o                         
   4  -2   3         32.48         29.15         0.58 o                         
   5  -2   3         52.86         54.86         0.87 o                         
   6  -2   3         47.41         51.13         0.78 o                         
   7  -2   3        152.78        142.95         2.62 o                         
   8  -2   3        112.47        114.41         2.12 o                         
   9  -2   3          0.02          0.40         0.64 o                         
  10  -2   3          0.06         -1.31         3.52 o                         
 -11  -1   3         12.80         15.39         1.92 o                         
 -10  -1   3          0.55          2.11         1.26 o                         
  -9  -1   3          3.57          2.09         0.62 o                         
  -8  -1   3         61.23         62.21         1.55 o                         
  -7  -1   3          5.41          5.50         0.42 o                         
  -6  -1   3          8.10          8.98         0.35 o                         
  -5  -1   3        186.69        201.96         2.84 o                         
  -4  -1   3        445.66        441.52         5.45 o                         
  -3  -1   3        174.72        179.79         2.14 o                         
  -2  -1   3       1850.28       2378.81        91.45 o                         
  -1  -1   3        498.87        456.61         5.89 o                         
   0  -1   3          3.18          3.28         0.09 o                         
   1  -1   3         49.05         44.95         0.58 o                         
   2  -1   3        393.65        388.28         5.34 o                         
   3  -1   3         39.71         30.70         0.58 o                         
   4  -1   3         49.71         46.07         0.75 o                         
   5  -1   3        111.17        114.36         1.56 o                         
   6  -1   3        112.94        111.05         1.53 o                         
   7  -1   3         64.70         53.13         0.95 o                         
   8  -1   3         32.62         29.29         1.10 o                         
   9  -1   3          2.94          3.20         1.00 o                         
 -11   0   3          0.28          1.37         1.54 o                         
 -10   0   3         60.81         61.09         2.27 o                         
  -9   0   3         76.51         80.59         1.85 o                         
  -8   0   3         95.34         91.97         1.66 o                         
  -7   0   3         88.12         85.37         1.34 o                         
  -6   0   3          2.35          3.46         0.23 o                         
  -5   0   3        198.11        191.07         2.41 o                         
  -4   0   3        170.69        167.56         2.23 o                         
  -3   0   3         98.12        108.32         1.63 o                         
  -2   0   3        142.56        137.21         1.69 o                         
  -1   0   3       3283.03       4451.87       118.78 o                         
   0   0   3       1714.53       2348.91       108.41 o                         
   1   0   3          4.34          5.19         0.18 o                         
   2   0   3        253.83        266.39         3.69 o                         
   3   0   3         24.88         20.71         0.34 o                         
   4   0   3         26.39         26.72         0.41 o                         
   5   0   3        183.68        175.26         2.11 o                         
   6   0   3         54.99         55.98         0.78 o                         
   7   0   3         12.11          9.81         0.48 o                         
   8   0   3         12.70         11.60         0.74 o                         
   9   0   3         22.01         27.61         1.79 o                         
 -11   1   3         49.29         58.18         2.63 o                         
 -10   1   3        254.65        252.79         5.22 o                         
  -9   1   3         31.74         33.68         1.33 o                         
  -8   1   3          7.45          5.30         0.29 o                         
  -7   1   3         21.46         19.39         0.39 o                         
  -6   1   3         19.76         19.67         0.33 o                         
  -5   1   3          0.09          0.16         0.06 o                         
  -4   1   3          1.41          1.08         0.15 o                         
  -3   1   3        775.85        722.23         8.06 o                         
  -2   1   3        417.22        403.25         4.50 o                         
  -1   1   3        385.48        355.97         4.16 o                         
   0   1   3          4.09          3.27         0.10 o                         
   1   1   3       1116.48       1508.22        23.76 o                         
   2   1   3        643.62        739.05        10.12 o                         
   3   1   3         43.05         44.66         0.65 o                         
   4   1   3        108.15         99.53         1.36 o                         
   5   1   3        100.57        105.81         1.32 o                         
   6   1   3          4.51          2.23         0.28 o                         
   7   1   3          0.41          0.14         0.44 o                         
   8   1   3          0.12          0.16         0.69 o                         
   9   1   3          3.43          5.63         1.81 o                         
 -12   2   3          1.05          1.34         1.98 o                         
 -11   2   3          4.70          4.17         1.21 o                         
 -10   2   3          5.44          5.53         0.68 o                         
  -9   2   3         36.18         36.59         1.18 o                         
  -8   2   3          0.02         -0.05         0.18 o                         
  -7   2   3          1.63          1.09         0.12 o                         
  -6   2   3         14.27         17.50         0.29 o                         
  -5   2   3        257.54        257.03         3.35 o                         
  -4   2   3         12.08         13.74         0.22 o                         
  -3   2   3          4.91          9.55         0.21 o                         
  -2   2   3         44.64         44.16         0.51 o                         
  -1   2   3        244.47        230.78         2.60 o                         
   0   2   3        486.47        462.55         5.41 o                         
   1   2   3         74.12         70.87         0.87 o                         
   2   2   3         36.92         55.02         0.74 o                         
   3   2   3         62.26         62.14         0.88 o                         
   4   2   3         68.50         68.36         0.93 o                         
   5   2   3         20.67         18.79         0.43 o                         
   6   2   3         16.07         17.30         0.80 o                         
   7   2   3          1.14         -0.09         0.51 o                         
   8   2   3          4.55          6.04         1.46 o                         
 -12   3   3          3.74          3.92         2.61 o                         
 -11   3   3         20.61         23.15         1.63 o                         
 -10   3   3          2.49          2.96         0.66 o                         
  -9   3   3         33.64         36.10         0.94 o                         
  -8   3   3         94.53         93.52         1.49 o                         
  -7   3   3          7.95          6.07         0.33 o                         
  -6   3   3        401.62        400.80         5.23 o                         
  -5   3   3       1225.08       1239.56        13.84 o                         
  -4   3   3       3071.87       4452.77       112.14 o                         
  -3   3   3        134.83        135.70         1.55 o                         
  -2   3   3         84.31         95.18         1.15 o                         
  -1   3   3         49.07         50.92         0.62 o                         
   0   3   3         11.24         12.33         0.22 o                         
   1   3   3        112.98        123.67         1.43 o                         
   2   3   3        279.72        285.91         3.38 o                         
   3   3   3          0.20          0.38         0.12 o                         
   4   3   3         92.30         80.76         1.09 o                         
   5   3   3          0.39         -0.14         0.38 o                         
   6   3   3          5.42          6.97         0.58 o                         
   7   3   3          0.51          0.37         0.62 o                         
   8   3   3          0.72          0.60         1.71 o                         
 -12   4   3          5.36          2.06         1.78 o                         
 -11   4   3          0.78          1.47         1.30 o                         
 -10   4   3          7.18          6.93         0.75 o                         
  -9   4   3         35.99         35.38         1.04 o                         
  -8   4   3         12.95         12.31         0.49 o                         
  -7   4   3        108.82        105.51         1.40 o                         
  -6   4   3         12.13         11.83         0.26 o                         
  -5   4   3       1504.26       1460.18        17.03 o                         
  -4   4   3       2523.26       2999.98        84.15 o                         
  -3   4   3        610.18        584.84         6.30 o                         
  -2   4   3          3.71          4.96         0.14 o                         
  -1   4   3        196.41        191.01         2.27 o                         
   0   4   3        599.51        609.07         6.83 o                         
   1   4   3        130.80        126.62         1.47 o                         
   2   4   3         12.11         12.26         0.28 o                         
   3   4   3          0.24          0.41         0.16 o                         
   4   4   3         89.74         77.29         1.38 o                         
   5   4   3          0.00          0.08         0.40 o                         
   6   4   3         12.73         14.16         0.88 o                         
   7   4   3          0.01          0.04         0.84 o                         
 -12   5   3          0.10          1.16         1.98 o                         
 -11   5   3          0.83          0.80         1.35 o                         
 -10   5   3          1.68          2.28         0.52 o                         
  -9   5   3          3.50          3.71         0.62 o                         
  -8   5   3          4.60          4.69         0.29 o                         
  -7   5   3          0.25          0.05         0.15 o                         
  -6   5   3          4.13          3.98         0.24 o                         
  -5   5   3         20.01         19.49         0.36 o                         
  -4   5   3         31.25         29.50         0.41 o                         
  -3   5   3         14.49         18.94         0.46 o                         
  -2   5   3          0.02          0.13         0.10 o                         
  -1   5   3          8.63          8.50         0.27 o                         
   0   5   3         54.70         52.56         0.68 o                         
   1   5   3          0.39          0.34         0.15 o                         
   2   5   3          0.03         -0.07         0.17 o                         
   3   5   3         27.14         26.43         0.52 o                         
   4   5   3         10.00          9.03         0.55 o                         
   5   5   3          0.85          2.31         0.61 o                         
   6   5   3          0.15          0.47         0.74 o                         
 -12   6   3          0.33          0.90         2.51 o                         
 -11   6   3         38.86         41.32         3.52 o                         
 -10   6   3         27.26         30.23         1.20 o                         
  -9   6   3          4.77          5.72         1.00 o                         
  -8   6   3         10.97         11.41         0.60 o                         
  -7   6   3         30.49         29.15         0.61 o                         
  -6   6   3         82.41         99.01         1.56 o                         
  -5   6   3         11.85         15.18         0.32 o                         
  -4   6   3        134.48        145.78         1.70 o                         
  -3   6   3         37.62         41.74         0.55 o                         
  -2   6   3         65.46         62.36         0.82 o                         
  -1   6   3        113.12        104.41         1.25 o                         
   0   6   3        218.72        215.63         2.86 o                         
   1   6   3        248.46        240.92         3.22 o                         
   2   6   3          5.36          4.60         0.25 o                         
   3   6   3         16.42         13.09         0.67 o                         
   4   6   3          3.76          4.34         0.63 o                         
   5   6   3          0.01         -0.13         0.68 o                         
   6   6   3          7.26          6.80         1.61 o                         
 -11   7   3          0.13          1.91         2.21 o                         
 -10   7   3         12.28         12.94         0.94 o                         
  -9   7   3          2.92          2.17         0.47 o                         
  -8   7   3         28.70         28.73         0.87 o                         
  -7   7   3        156.57        150.33         2.18 o                         
  -6   7   3          0.55          0.32         0.22 o                         
  -5   7   3          0.00          0.03         0.17 o                         
  -4   7   3         16.26         17.57         0.47 o                         
  -3   7   3         10.78         12.80         0.35 o                         
  -2   7   3          7.76          7.85         0.27 o                         
  -1   7   3        150.66        148.34         1.93 o                         
   0   7   3         24.64         23.71         0.48 o                         
   1   7   3        292.12        272.62         3.61 o                         
   2   7   3          2.25          1.68         0.30 o                         
   3   7   3          8.81         12.42         0.76 o                         
   4   7   3          0.76          0.99         0.72 o                         
   5   7   3         27.90         31.68         2.05 o                         
 -11   8   3          0.16          0.59         1.09 o                         
 -10   8   3          0.28          1.71         0.67 o                         
  -9   8   3          0.13         -0.01         0.60 o                         
  -8   8   3          0.61          0.24         0.48 o                         
  -7   8   3         14.49         13.35         0.53 o                         
  -6   8   3          0.06         -0.07         0.27 o                         
  -5   8   3         20.63         18.32         0.51 o                         
  -4   8   3          2.79          2.59         0.26 o                         
  -3   8   3         22.65         22.02         0.57 o                         
  -2   8   3          0.31          0.24         0.25 o                         
  -1   8   3          2.89          3.76         0.32 o                         
   0   8   3          1.68          2.06         0.31 o                         
   1   8   3          1.38          2.09         0.36 o                         
   2   8   3          0.80          0.03         0.59 o                         
   3   8   3          3.67          4.83         0.79 o                         
   4   8   3          2.90          2.42         1.16 o                         
 -10   9   3          5.24          3.87         0.94 o                         
  -9   9   3          1.89          1.07         0.96 o                         
  -8   9   3         17.87         15.48         0.90 o                         
  -7   9   3          0.75          0.99         0.43 o                         
  -6   9   3         44.93         48.60         1.10 o                         
  -5   9   3         44.37         43.76         1.01 o                         
  -4   9   3          3.03          3.19         0.41 o                         
  -3   9   3          9.59          8.80         0.59 o                         
  -2   9   3         33.47         33.26         0.86 o                         
  -1   9   3        176.12        177.41         2.99 o                         
   0   9   3        139.99        138.12         2.41 o                         
   1   9   3          1.85          2.22         0.58 o                         
   2   9   3          1.85          2.73         1.15 o                         
  -9  10   3          2.75          1.45         1.37 o                         
  -8  10   3          3.85          4.50         0.70 o                         
  -7  10   3          0.09          0.81         0.53 o                         
  -6  10   3         17.61         16.54         0.87 o                         
  -5  10   3         64.55         70.35         1.61 o                         
  -4  10   3         11.90         11.83         0.80 o                         
  -3  10   3          7.37          7.16         0.53 o                         
  -2  10   3          0.28          0.20         0.45 o                         
  -1  10   3         78.21         84.62         1.82 o                         
   0  10   3          0.00          0.52         0.58 o                         
   1  10   3          4.30          4.64         1.23 o                         
  -8  11   3          1.53          2.00         1.13 o                         
  -7  11   3          0.47          0.61         0.81 o                         
  -6  11   3         22.68         25.51         1.76 o                         
  -5  11   3          5.01          4.14         0.76 o                         
  -4  11   3          0.13          0.04         0.60 o                         
  -3  11   3          7.92         10.47         0.89 o                         
  -2  11   3          6.37          7.22         1.07 o                         
  -1  11   3          0.88          1.81         1.11 o                         
  -1 -12   4          0.38          0.21         0.96 o                         
   0 -12   4          4.02          2.55         0.85 o                         
   1 -12   4          1.85          1.81         0.89 o                         
   2 -12   4         25.01         31.48         1.37 o                         
   3 -12   4          3.90          4.75         0.92 o                         
   4 -12   4         18.03         15.83         2.03 o                         
   5 -12   4          0.02         -0.03         0.74 o                         
   6 -12   4         33.66         38.61         2.92 o                         
  -3 -11   4         24.38         29.16         2.41 o                         
  -2 -11   4          3.27          4.29         1.31 o                         
  -1 -11   4          0.59          1.55         0.69 o                         
   0 -11   4         12.92         13.82         1.48 o                         
   1 -11   4          0.03          0.00         0.46 o                         
   2 -11   4         12.22         13.39         0.76 o                         
   3 -11   4        119.49        112.40         2.25 o                         
   4 -11   4         14.32         12.15         0.74 o                         
   5 -11   4          6.27          5.59         0.68 o                         
   6 -11   4          2.35          2.79         0.87 o                         
   7 -11   4          9.11          9.96         0.94 o                         
  -4 -10   4          5.59          5.93         1.71 o                         
  -3 -10   4         27.10         28.41         1.39 o                         
  -2 -10   4          0.28         -0.18         0.53 o                         
  -1 -10   4          5.28          5.51         0.54 o                         
   0 -10   4          4.20          3.37         0.40 o                         
   1 -10   4          2.21          1.10         0.37 o                         
   2 -10   4          4.75          5.46         0.50 o                         
   3 -10   4         77.07         77.53         2.18 o                         
   4 -10   4          0.88          0.64         0.44 o                         
   5 -10   4         21.65         22.81         1.01 o                         
   6 -10   4         10.74         10.38         0.93 o                         
   7 -10   4          0.94          2.00         0.67 o                         
   8 -10   4         40.75         42.89         2.17 o                         
  -5  -9   4          1.16          1.30         1.10 o                         
  -4  -9   4          0.08         -0.16         0.50 o                         
  -3  -9   4         11.90          8.69         0.66 o                         
  -2  -9   4         37.87         38.12         1.36 o                         
  -1  -9   4         12.87         13.73         0.51 o                         
   0  -9   4          1.34          1.65         0.26 o                         
   1  -9   4        203.71        189.95         2.91 o                         
   2  -9   4        286.48        283.49         4.61 o                         
   3  -9   4          0.05          0.02         0.37 o                         
   4  -9   4          0.05         -0.11         0.35 o                         
   5  -9   4        124.05        119.05         3.11 o                         
   6  -9   4         60.12         58.55         2.10 o                         
   7  -9   4         34.52         40.49         2.50 o                         
   8  -9   4         13.22         12.19         0.89 o                         
   9  -9   4          3.61          5.84         1.80 o                         
  -6  -8   4          1.90          1.01         1.03 o                         
  -5  -8   4         48.19         49.65         2.03 o                         
  -4  -8   4         49.85         42.16         1.43 o                         
  -3  -8   4          1.03         -0.13         0.31 o                         
  -2  -8   4         84.42         88.93         1.49 o                         
  -1  -8   4         19.42         15.19         0.42 o                         
   0  -8   4         22.26         26.82         0.57 o                         
   1  -8   4        240.26        234.42         3.12 o                         
   2  -8   4        334.23        332.35         5.85 o                         
   3  -8   4         47.25         44.82         0.93 o                         
   4  -8   4         48.48         42.18         0.78 o                         
   5  -8   4         14.56         13.76         0.55 o                         
   6  -8   4         10.25         11.36         0.90 o                         
   7  -8   4          0.35          0.99         0.49 o                         
   8  -8   4         30.11         28.33         1.61 o                         
   9  -8   4          9.41         10.61         1.22 o                         
  -7  -7   4          4.71          6.84         1.51 o                         
  -6  -7   4          6.95          6.05         0.85 o                         
  -5  -7   4          4.05          3.75         0.42 o                         
  -4  -7   4        151.54        143.33         2.28 o                         
  -3  -7   4        258.27        247.91         3.51 o                         
  -2  -7   4          0.25          0.50         0.20 o                         
  -1  -7   4         12.36         11.18         0.31 o                         
   0  -7   4         33.35         29.49         0.53 o                         
   1  -7   4         22.23         19.31         0.43 o                         
   2  -7   4          4.50          4.33         0.32 o                         
   3  -7   4         25.42         26.39         0.62 o                         
   4  -7   4        122.83        124.35         1.62 o                         
   5  -7   4        120.24        121.03         1.90 o                         
   6  -7   4          0.51          0.30         0.33 o                         
   7  -7   4         21.99         23.67         0.89 o                         
   8  -7   4          3.40          3.11         0.64 o                         
   9  -7   4          5.14          3.77         0.89 o                         
  -8  -6   4          8.84          8.45         1.51 o                         
  -7  -6   4         10.66         12.09         0.91 o                         
  -6  -6   4          8.83          9.58         0.66 o                         
  -5  -6   4         63.71         53.95         1.05 o                         
  -4  -6   4        250.68        209.59         2.80 o                         
  -3  -6   4         43.46         44.51         0.67 o                         
  -2  -6   4         26.98         21.49         0.37 o                         
  -1  -6   4         54.05         49.77         0.74 o                         
   0  -6   4         96.46        109.53         1.50 o                         
   1  -6   4         41.78         36.47         0.63 o                         
   2  -6   4        174.33        183.76         2.59 o                         
   3  -6   4          2.43          1.44         0.18 o                         
   4  -6   4         10.02         10.65         0.36 o                         
   5  -6   4          3.79          3.51         0.24 o                         
   6  -6   4         78.55         77.35         1.17 o                         
   7  -6   4         75.36         81.13         1.54 o                         
   8  -6   4         60.00         59.49         1.71 o                         
   9  -6   4         14.24         17.57         1.46 o                         
  -9  -5   4         20.47         20.98         1.76 o                         
  -8  -5   4         12.82          8.94         2.46 o                         
  -7  -5   4          0.82          1.13         0.57 o                         
  -6  -5   4          4.09          3.20         0.44 o                         
  -5  -5   4        140.64        126.70         1.66 o                         
  -4  -5   4         92.72        100.75         1.23 o                         
  -3  -5   4         33.43         36.48         0.53 o                         
  -2  -5   4         19.00         16.43         0.37 o                         
  -1  -5   4        249.98        249.84         3.11 o                         
   0  -5   4        184.33        213.88         2.67 o                         
   1  -5   4        176.94        194.42         2.55 o                         
   2  -5   4        290.45        302.73         3.75 o                         
   3  -5   4         11.81         11.03         0.26 o                         
   4  -5   4         15.79         16.56         0.39 o                         
   5  -5   4          2.98          2.03         0.23 o                         
   6  -5   4        325.58        308.83         4.33 o                         
   7  -5   4        233.58        249.90         4.09 o                         
   8  -5   4          5.18          4.08         0.59 o                         
   9  -5   4          0.72          1.41         0.71 o                         
  -9  -4   4          4.82          4.78         1.05 o                         
  -8  -4   4          0.25          0.30         0.71 o                         
  -7  -4   4         77.74         75.64         2.01 o                         
  -6  -4   4         48.77         46.70         0.82 o                         
  -5  -4   4         17.62         17.97         0.36 o                         
  -4  -4   4        257.16        259.13         3.09 o                         
  -3  -4   4         21.57         18.58         0.34 o                         
  -2  -4   4        134.92        137.65         1.73 o                         
  -1  -4   4        203.82        228.52         2.99 o                         
   0  -4   4         48.04         44.31         0.67 o                         
   1  -4   4          3.73          3.15         0.20 o                         
   2  -4   4         23.06         28.21         0.40 o                         
   3  -4   4         16.41         17.30         0.33 o                         
   4  -4   4          9.18          9.61         0.31 o                         
   5  -4   4          0.62          0.22         0.18 o                         
   6  -4   4          2.46          2.44         0.25 o                         
   7  -4   4         20.50         19.80         1.11 o                         
   8  -4   4          9.34          9.12         0.97 o                         
   9  -4   4         11.47         12.46         0.90 o                         
 -10  -3   4         10.34         13.27         2.61 o                         
  -9  -3   4         12.99         10.99         2.11 o                         
  -8  -3   4          0.30         -0.22         0.62 o                         
  -7  -3   4         19.25         17.30         0.80 o                         
  -6  -3   4          4.63          4.54         0.19 o                         
  -5  -3   4         38.98         37.16         0.51 o                         
  -4  -3   4        266.67        301.55         3.28 o                         
  -3  -3   4          6.31          9.35         0.22 o                         
  -2  -3   4        185.39        205.54         2.43 o                         
  -1  -3   4        363.25        394.23         5.11 o                         
   0  -3   4        594.11        611.08         8.36 o                         
   1  -3   4        673.90        734.84         9.01 o                         
   2  -3   4        423.23        454.00         5.32 o                         
   3  -3   4         56.91         61.37         0.93 o                         
   4  -3   4         18.80         16.45         0.44 o                         
   5  -3   4          0.13          0.30         0.17 o                         
   6  -3   4        189.85        174.22         2.35 o                         
   7  -3   4          1.56          1.58         0.33 o                         
   8  -3   4         12.56         12.24         0.86 o                         
   9  -3   4         14.07         17.95         1.14 o                         
 -10  -2   4          0.75          0.90         1.26 o                         
  -9  -2   4          0.29          0.37         0.61 o                         
  -8  -2   4          0.98          0.53         0.50 o                         
  -7  -2   4          0.29          0.04         0.28 o                         
  -6  -2   4          5.13          4.46         0.29 o                         
  -5  -2   4        372.13        394.21         4.89 o                         
  -4  -2   4         23.37         20.27         0.39 o                         
  -3  -2   4         93.65         90.33         1.21 o                         
  -2  -2   4         79.16         84.17         1.02 o                         
  -1  -2   4         50.80         57.23         0.73 o                         
   0  -2   4         19.29         22.35         0.33 o                         
   1  -2   4        788.77        866.27        11.17 o                         
   2  -2   4        187.30        188.77         2.63 o                         
   3  -2   4          0.15          0.35         0.12 o                         
   4  -2   4        145.48        136.66         1.83 o                         
   5  -2   4         13.20         14.67         0.44 o                         
   6  -2   4         78.58         76.76         1.23 o                         
   7  -2   4         46.34         42.11         1.08 o                         
   8  -2   4          2.52          2.36         0.53 o                         
   9  -2   4          4.16          3.33         0.80 o                         
 -11  -1   4          0.86          2.70         1.67 o                         
 -10  -1   4         24.64         27.99         2.26 o                         
  -9  -1   4          5.20          4.78         0.75 o                         
  -8  -1   4          2.32          2.18         0.39 o                         
  -7  -1   4         31.45         30.10         0.60 o                         
  -6  -1   4         37.09         39.78         0.86 o                         
  -5  -1   4         42.68         49.72         0.77 o                         
  -4  -1   4          0.65          0.16         0.15 o                         
  -3  -1   4          0.58          0.46         0.06 o                         
  -2  -1   4          0.17          0.95         0.06 o                         
  -1  -1   4         39.38         43.27         0.59 o                         
   0  -1   4        365.51        385.73         4.74 o                         
   1  -1   4        123.63        120.41         1.52 o                         
   2  -1   4          1.21          2.54         0.15 o                         
   3  -1   4         78.42         83.15         1.21 o                         
   4  -1   4          0.65          1.33         0.14 o                         
   5  -1   4         10.08         10.24         0.33 o                         
   6  -1   4          1.76          2.06         0.26 o                         
   7  -1   4          4.26          3.55         0.50 o                         
   8  -1   4          0.75          0.21         0.61 o                         
   9  -1   4          0.66          1.81         1.42 o                         
 -11   0   4         23.19         19.75         3.97 o                         
 -10   0   4        220.63        222.22         5.39 o                         
  -9   0   4         89.23         91.23         2.22 o                         
  -8   0   4          6.97          7.52         0.67 o                         
  -7   0   4          0.18          0.29         0.23 o                         
  -6   0   4        152.43        164.08         2.21 o                         
  -5   0   4        838.48        836.57        10.83 o                         
  -4   0   4          0.60          0.48         0.07 o                         
  -3   0   4        338.99        347.93         4.51 o                         
  -2   0   4       1229.28       1487.97        62.98 o                         
  -1   0   4          7.92          6.91         0.14 o                         
   0   0   4        100.59        102.84         1.23 o                         
   1   0   4        130.50        128.45         1.80 o                         
   2   0   4         66.94         72.54         0.99 o                         
   3   0   4         13.40         14.32         0.31 o                         
   4   0   4         95.75         94.85         1.31 o                         
   5   0   4        615.39        564.43         7.33 o                         
   6   0   4         68.19         55.52         1.02 o                         
   7   0   4          0.53          0.22         0.46 o                         
   8   0   4          1.36          1.27         0.68 o                         
 -11   1   4          1.38          2.24         1.15 o                         
 -10   1   4          2.69          2.14         0.65 o                         
  -9   1   4         67.18         67.75         2.02 o                         
  -8   1   4          6.37          6.64         0.37 o                         
  -7   1   4         82.40         81.36         1.02 o                         
  -6   1   4        238.64        229.82         2.89 o                         
  -5   1   4          4.53          3.80         0.21 o                         
  -4   1   4         82.74         77.37         0.95 o                         
  -3   1   4         57.51         56.82         0.67 o                         
  -2   1   4        614.06        602.31         6.74 o                         
  -1   1   4         96.97        106.24         1.33 o                         
   0   1   4        325.76        326.45         4.50 o                         
   1   1   4          1.06          3.09         0.18 o                         
   2   1   4        276.28        270.97         3.54 o                         
   3   1   4         35.20         32.46         0.55 o                         
   4   1   4         13.18         11.60         0.35 o                         
   5   1   4         88.58         72.30         1.50 o                         
   6   1   4         68.63         55.63         2.14 o                         
   7   1   4         22.56         25.58         1.15 o                         
   8   1   4          7.61         12.72         1.91 o                         
 -12   2   4         16.65         15.57         1.90 o                         
 -11   2   4         14.43         16.32         1.33 o                         
 -10   2   4         49.41         49.91         1.56 o                         
  -9   2   4         22.03         19.09         1.00 o                         
  -8   2   4          5.52          4.74         0.43 o                         
  -7   2   4         30.71         30.08         0.53 o                         
  -6   2   4          0.02          0.21         0.11 o                         
  -5   2   4          0.00          0.18         0.09 o                         
  -4   2   4         24.87         27.24         0.36 o                         
  -3   2   4        165.64        167.83         1.90 o                         
  -2   2   4          8.52         10.87         0.20 o                         
  -1   2   4         13.92         14.99         0.27 o                         
   0   2   4          1.08          0.65         0.11 o                         
   1   2   4         49.13         58.31         0.75 o                         
   2   2   4          1.44          0.78         0.12 o                         
   3   2   4         31.08         31.84         0.53 o                         
   4   2   4         21.58         19.07         0.45 o                         
   5   2   4          1.74          0.96         0.25 o                         
   6   2   4          9.79          7.63         1.22 o                         
   7   2   4         23.81         28.52         1.32 o                         
   8   2   4          0.61          1.70         1.23 o                         
 -12   3   4         58.32         55.89         3.45 o                         
 -11   3   4         40.96         40.91         2.56 o                         
 -10   3   4          0.84          0.47         0.69 o                         
  -9   3   4          4.23          2.93         0.38 o                         
  -8   3   4         17.70         15.28         0.51 o                         
  -7   3   4          6.02          6.98         0.36 o                         
  -6   3   4         57.29         54.06         0.73 o                         
  -5   3   4        447.29        453.25         4.90 o                         
  -4   3   4          5.54          6.58         0.20 o                         
  -3   3   4         15.77         19.48         0.43 o                         
  -2   3   4         50.97         47.63         0.59 o                         
  -1   3   4        542.68        551.68         6.18 o                         
   0   3   4        603.45        648.55         7.26 o                         
   1   3   4        133.00        129.51         1.57 o                         
   2   3   4         93.13         88.70         1.25 o                         
   3   3   4          0.35          0.10         0.16 o                         
   4   3   4        103.73         99.20         2.45 o                         
   5   3   4         64.49         52.48         1.73 o                         
   6   3   4         10.40          9.89         0.70 o                         
   7   3   4          7.76          7.35         0.91 o                         
 -12   4   4          5.14          6.03         2.61 o                         
 -11   4   4          3.27          3.54         1.71 o                         
 -10   4   4          2.85          2.59         0.74 o                         
  -9   4   4          1.35          0.75         0.38 o                         
  -8   4   4         23.58         23.78         0.57 o                         
  -7   4   4         58.64         60.09         0.91 o                         
  -6   4   4         19.57         18.01         0.33 o                         
  -5   4   4         12.59         15.80         0.35 o                         
  -4   4   4        263.72        273.86         2.98 o                         
  -3   4   4         22.37         23.84         0.34 o                         
  -2   4   4        194.89        191.00         2.18 o                         
  -1   4   4         48.47         51.90         0.65 o                         
   0   4   4         23.36         27.63         0.47 o                         
   1   4   4          0.83          0.71         0.14 o                         
   2   4   4          1.54          1.30         0.18 o                         
   3   4   4          0.75          0.62         0.21 o                         
   4   4   4         44.78         46.16         1.71 o                         
   5   4   4          0.22         -0.03         0.57 o                         
   6   4   4          7.66          9.38         1.00 o                         
 -12   5   4          0.06          0.00         2.31 o                         
 -11   5   4         22.22         24.65         1.84 o                         
 -10   5   4         14.50         15.60         1.16 o                         
  -9   5   4          2.05          1.47         0.45 o                         
  -8   5   4         22.75         21.96         0.56 o                         
  -7   5   4        141.04        138.11         1.79 o                         
  -6   5   4        644.22        618.77         7.26 o                         
  -5   5   4          7.62          8.34         0.33 o                         
  -4   5   4          9.83          8.52         0.23 o                         
  -3   5   4          4.00          2.84         0.14 o                         
  -2   5   4          2.91          3.51         0.17 o                         
  -1   5   4        122.66        122.75         1.44 o                         
   0   5   4          0.03         -0.12         0.15 o                         
   1   5   4          4.68          4.88         0.23 o                         
   2   5   4         21.36         17.70         0.42 o                         
   3   5   4         29.64         26.48         0.76 o                         
   4   5   4          8.86          6.92         0.65 o                         
   5   5   4          0.60          0.60         0.72 o                         
   6   5   4          2.52          2.27         1.51 o                         
 -12   6   4          5.15          2.71         2.71 o                         
 -11   6   4          6.33          6.33         2.16 o                         
 -10   6   4          1.29          1.29         0.58 o                         
  -9   6   4          0.24          0.29         0.45 o                         
  -8   6   4          1.69          0.95         0.30 o                         
  -7   6   4        801.50        751.42         9.24 o                         
  -6   6   4        263.61        271.04         3.40 o                         
  -5   6   4         50.55         46.96         0.71 o                         
  -4   6   4          8.98          7.95         0.26 o                         
  -3   6   4         51.15         57.66         0.75 o                         
  -2   6   4        143.20        141.91         1.84 o                         
  -1   6   4         13.54         13.69         0.37 o                         
   0   6   4          1.71          1.15         0.20 o                         
   1   6   4         44.36         42.19         0.79 o                         
   2   6   4          3.40          3.65         0.31 o                         
   3   6   4          5.30          5.30         0.97 o                         
   4   6   4          2.41          3.04         0.72 o                         
   5   6   4          8.43         14.94         1.49 o                         
 -11   7   4          0.18          0.22         1.53 o                         
 -10   7   4          9.77          9.56         0.82 o                         
  -9   7   4         13.61         12.52         0.77 o                         
  -8   7   4          2.06          2.82         0.50 o                         
  -7   7   4         44.12         38.94         0.92 o                         
  -6   7   4          0.09         -0.08         0.24 o                         
  -5   7   4          0.57          0.24         0.21 o                         
  -4   7   4          9.34          8.63         0.38 o                         
  -3   7   4         26.96         24.59         0.63 o                         
  -2   7   4        157.53        152.61         1.92 o                         
  -1   7   4         47.43         49.59         0.88 o                         
   0   7   4         11.75         10.34         0.48 o                         
   1   7   4          1.30          1.54         0.34 o                         
   2   7   4          9.28          8.30         0.55 o                         
   3   7   4          0.01         -0.39         0.71 o                         
   4   7   4          0.39          0.52         0.96 o                         
 -11   8   4          2.46          1.51         2.51 o                         
 -10   8   4          4.27          5.53         0.84 o                         
  -9   8   4         24.99         27.38         1.86 o                         
  -8   8   4         19.15         29.77         1.15 o                         
  -7   8   4         54.41         52.54         1.31 o                         
  -6   8   4          0.80          1.53         0.32 o                         
  -5   8   4          0.23          0.14         0.33 o                         
  -4   8   4          1.48          1.85         0.30 o                         
  -3   8   4          2.29          1.88         0.32 o                         
  -2   8   4          0.01         -0.01         0.28 o                         
  -1   8   4        427.99        419.26         6.75 o                         
   0   8   4          0.02          0.11         0.36 o                         
   1   8   4          6.24          5.11         0.46 o                         
   2   8   4          0.51          0.83         0.71 o                         
   3   8   4          1.95          3.30         0.96 o                         
 -10   9   4          7.26          7.26         0.88 o                         
  -9   9   4         16.16         13.48         1.12 o                         
  -8   9   4          0.43          0.62         0.61 o                         
  -7   9   4          2.01          2.71         0.49 o                         
  -6   9   4          4.58          6.16         0.50 o                         
  -5   9   4          3.36          3.60         0.49 o                         
  -4   9   4          0.64          0.76         0.43 o                         
  -3   9   4         35.73         34.46         1.02 o                         
  -2   9   4         50.06         51.10         1.17 o                         
  -1   9   4        108.39        104.24         1.92 o                         
   0   9   4          8.45          9.27         0.56 o                         
   1   9   4          2.05          2.90         0.73 o                         
  -9  10   4          5.94          7.16         1.15 o                         
  -8  10   4          0.17         -0.39         0.91 o                         
  -7  10   4          2.58          2.66         0.70 o                         
  -6  10   4          0.93          0.51         0.74 o                         
  -5  10   4         24.79         24.83         1.14 o                         
  -4  10   4          8.86         10.43         0.67 o                         
  -3  10   4          0.27          1.41         0.59 o                         
  -2  10   4          1.80          2.78         0.55 o                         
  -1  10   4          6.68          7.42         0.74 o                         
   0  10   4          1.93          1.51         0.96 o                         
  -7  11   4         26.01         30.01         2.49 o                         
  -6  11   4          0.00         -0.63         0.72 o                         
  -5  11   4          0.02          0.14         0.84 o                         
  -4  11   4          0.78          0.63         0.68 o                         
  -3  11   4         17.85         16.59         1.21 o                         
   0 -12   5          8.81         11.23         1.07 o                         
   1 -12   5         25.23         26.51         1.45 o                         
   2 -12   5         15.23         18.01         1.36 o                         
   3 -12   5          0.93          0.22         0.68 o                         
   4 -12   5          0.74          1.12         0.75 o                         
   5 -12   5          0.12          0.90         1.21 o                         
  -3 -11   5          0.07          0.30         1.21 o                         
  -2 -11   5          0.65          0.02         0.94 o                         
  -1 -11   5         20.22         20.51         1.24 o                         
   0 -11   5          0.92          0.97         0.71 o                         
   1 -11   5         13.88         10.38         0.71 o                         
   2 -11   5         26.93         22.41         0.94 o                         
   3 -11   5          0.18         -0.12         0.56 o                         
   4 -11   5         41.94         43.59         1.75 o                         
   5 -11   5          7.34          7.04         0.78 o                         
   6 -11   5         19.50         21.70         1.88 o                         
   7 -11   5          0.88          1.61         1.31 o                         
  -4 -10   5          4.82          3.52         1.71 o                         
  -3 -10   5          1.89          2.61         0.63 o                         
  -2 -10   5         10.77         10.58         0.69 o                         
  -1 -10   5          6.94          7.35         0.56 o                         
   0 -10   5          1.30          1.12         0.48 o                         
   1 -10   5          7.21          7.30         0.52 o                         
   2 -10   5         12.15         10.06         0.67 o                         
   3 -10   5          0.09          0.06         0.46 o                         
   4 -10   5         18.90         19.49         0.94 o                         
   5 -10   5          0.63          0.10         0.52 o                         
   6 -10   5          0.60          1.06         0.78 o                         
   7 -10   5          9.10          9.24         1.68 o                         
  -5  -9   5          1.53          3.22         1.71 o                         
  -4  -9   5          4.68          4.01         0.64 o                         
  -3  -9   5         13.98         11.04         0.67 o                         
  -2  -9   5          7.80          7.71         0.62 o                         
  -1  -9   5          0.00         -0.05         0.36 o                         
   0  -9   5         16.96         19.25         0.58 o                         
   1  -9   5        843.40        804.58        12.79 o                         
   2  -9   5         27.77         28.19         0.91 o                         
   3  -9   5         82.30         80.42         1.51 o                         
   4  -9   5          0.37          0.86         0.40 o                         
   5  -9   5          1.95          2.15         0.47 o                         
   6  -9   5        185.97        195.76         4.07 o                         
   7  -9   5          3.31          3.19         0.67 o                         
   8  -9   5          2.44          1.53         1.00 o                         
  -6  -8   5          0.16         -0.25         0.96 o                         
  -5  -8   5         22.37         24.57         1.48 o                         
  -4  -8   5          0.04          0.09         0.43 o                         
  -3  -8   5          2.11          1.90         0.35 o                         
  -2  -8   5          1.08          0.56         0.30 o                         
  -1  -8   5          3.32          3.77         0.25 o                         
   0  -8   5         81.12         78.98         1.18 o                         
   1  -8   5        262.85        248.72         3.52 o                         
   2  -8   5          3.03          3.46         0.24 o                         
   3  -8   5         86.10         82.00         1.59 o                         
   4  -8   5         67.70         66.97         1.28 o                         
   5  -8   5          0.10          0.43         0.36 o                         
   6  -8   5         92.35         96.10         2.19 o                         
   7  -8   5          4.18          4.94         1.06 o                         
   8  -8   5         22.70         27.16         2.65 o                         
  -7  -7   5          0.18          0.45         0.96 o                         
  -6  -7   5          0.69          0.16         0.72 o                         
  -5  -7   5          0.41         -0.33         0.51 o                         
  -4  -7   5        276.18        273.21         4.47 o                         
  -3  -7   5         96.56         90.54         1.33 o                         
  -2  -7   5         15.53         17.35         0.47 o                         
  -1  -7   5         72.19         66.64         1.17 o                         
   0  -7   5        195.40        192.05         2.44 o                         
   1  -7   5         91.58         91.52         1.29 o                         
   2  -7   5          7.88          5.97         0.26 o                         
   3  -7   5        194.96        184.97         2.48 o                         
   4  -7   5         72.86         70.72         1.30 o                         
   5  -7   5          5.16          4.01         0.37 o                         
   6  -7   5          2.58          2.45         0.43 o                         
   7  -7   5         15.29         14.84         0.87 o                         
   8  -7   5          0.05          0.48         0.82 o                         
   9  -7   5          0.62          0.82         1.04 o                         
  -8  -6   5          2.23          4.02         1.71 o                         
  -7  -6   5         11.34         13.54         1.35 o                         
  -6  -6   5         15.48         13.36         0.85 o                         
  -5  -6   5        273.72        246.00         3.79 o                         
  -4  -6   5          0.59          1.13         0.21 o                         
  -3  -6   5         29.50         23.77         0.56 o                         
  -2  -6   5          6.96          6.83         0.31 o                         
  -1  -6   5         40.98         36.91         0.57 o                         
   0  -6   5        849.39        853.77        10.48 o                         
   1  -6   5         38.73         37.03         0.76 o                         
   2  -6   5          1.10          1.57         0.20 o                         
   3  -6   5         40.73         43.51         0.68 o                         
   4  -6   5          0.16          0.12         0.21 o                         
   5  -6   5         62.12         64.06         1.07 o                         
   6  -6   5        160.45        157.39         2.95 o                         
   7  -6   5          1.48          1.49         0.46 o                         
   8  -6   5          5.35          5.21         0.88 o                         
   9  -6   5          2.80          3.95         1.00 o                         
  -8  -5   5          2.53          2.54         1.31 o                         
  -7  -5   5          2.09          1.75         0.55 o                         
  -6  -5   5         48.99         51.56         1.17 o                         
  -5  -5   5        128.81        123.12         1.83 o                         
  -4  -5   5         21.39         19.64         0.47 o                         
  -3  -5   5         70.33         66.52         1.04 o                         
  -2  -5   5         40.11         37.93         0.57 o                         
  -1  -5   5        142.38        144.94         1.84 o                         
   0  -5   5          0.14          0.22         0.13 o                         
   1  -5   5          0.68          0.65         0.12 o                         
   2  -5   5          7.57          7.12         0.23 o                         
   3  -5   5         50.19         50.83         0.69 o                         
   4  -5   5          0.00         -0.16         0.22 o                         
   5  -5   5         85.81         80.80         1.27 o                         
   6  -5   5         68.52         66.94         1.19 o                         
   7  -5   5          6.96          6.24         0.71 o                         
   8  -5   5          0.69          0.81         0.75 o                         
   9  -5   5          3.61          3.09         0.93 o                         
 -10  -4   5          2.38          3.92         2.41 o                         
  -9  -4   5          2.55          2.72         0.96 o                         
  -8  -4   5          3.75          3.98         0.82 o                         
  -7  -4   5         89.29         87.80         2.28 o                         
  -6  -4   5          1.03          0.33         0.23 o                         
  -5  -4   5          2.59          4.26         0.21 o                         
  -4  -4   5         19.27         23.43         0.38 o                         
  -3  -4   5         21.37         24.11         0.43 o                         
  -2  -4   5        112.72        132.36         1.68 o                         
  -1  -4   5        210.40        224.51         2.79 o                         
   0  -4   5         18.18         23.52         0.40 o                         
   1  -4   5         31.15         32.45         0.51 o                         
   2  -4   5          3.01          1.66         0.12 o                         
   3  -4   5         51.45         58.86         0.90 o                         
   4  -4   5         21.73         17.55         0.65 o                         
   5  -4   5        169.79        171.41         2.47 o                         
   6  -4   5        202.70        193.15         2.97 o                         
   7  -4   5          1.18          1.22         0.41 o                         
   8  -4   5          1.30          1.99         0.65 o                         
   9  -4   5          1.56          1.99         1.09 o                         
 -10  -3   5          1.51          2.31         2.11 o                         
  -9  -3   5          4.56          5.03         0.88 o                         
  -8  -3   5         20.55         18.83         0.94 o                         
  -7  -3   5         12.19         10.66         0.69 o                         
  -6  -3   5         31.48         30.35         0.64 o                         
  -5  -3   5          2.27          2.57         0.14 o                         
  -4  -3   5         52.93         51.69         0.72 o                         
  -3  -3   5          4.91          3.80         0.16 o                         
  -2  -3   5         45.08         47.28         0.63 o                         
  -1  -3   5        820.68        876.50        11.31 o                         
   0  -3   5       1253.95       1270.89        16.38 o                         
   1  -3   5        111.35        106.68         1.42 o                         
   2  -3   5         15.31         18.45         0.39 o                         
   3  -3   5        114.53        105.58         1.44 o                         
   4  -3   5        305.34        283.65         3.73 o                         
   5  -3   5        640.66        629.30         8.18 o                         
   6  -3   5         42.57         38.63         0.94 o                         
   7  -3   5          5.46          4.79         0.59 o                         
   8  -3   5          3.39          4.10         0.69 o                         
   9  -3   5          0.54          0.16         0.98 o                         
 -11  -2   5          0.40          0.27         1.53 o                         
 -10  -2   5          0.90          0.41         1.66 o                         
  -9  -2   5          6.31          4.22         1.07 o                         
  -8  -2   5         19.12         18.42         0.69 o                         
  -7  -2   5         13.92         15.11         0.77 o                         
  -6  -2   5        284.67        285.24         4.02 o                         
  -5  -2   5         55.20         49.58         0.75 o                         
  -4  -2   5         41.77         45.10         0.63 o                         
  -3  -2   5          0.55          1.59         0.12 o                         
  -2  -2   5          7.65         10.77         0.21 o                         
  -1  -2   5          0.04         -0.05         0.08 o                         
   0  -2   5          0.28          0.70         0.09 o                         
   1  -2   5        222.10        215.84         2.68 o                         
   2  -2   5        122.30        129.04         1.55 o                         
   3  -2   5          0.51          0.23         0.13 o                         
   4  -2   5          0.43          0.36         0.16 o                         
   5  -2   5          5.16          4.54         0.30 o                         
   6  -2   5          0.92          1.07         0.33 o                         
   7  -2   5         10.26         10.75         0.91 o                         
   8  -2   5          7.74          8.34         1.19 o                         
 -11  -1   5          2.55          3.29         1.53 o                         
 -10  -1   5          0.01          0.20         1.14 o                         
  -9  -1   5         84.11         81.07         2.17 o                         
  -8  -1   5         47.22         50.77         1.07 o                         
  -7  -1   5          0.07          0.33         0.25 o                         
  -6  -1   5         72.47         77.25         1.16 o                         
  -5  -1   5          3.17          3.93         0.25 o                         
  -4  -1   5         24.98         22.26         0.35 o                         
  -3  -1   5         49.48         48.80         0.57 o                         
  -2  -1   5        385.09        364.77         4.73 o                         
  -1  -1   5       2827.89       4418.08       142.82 o                         
   0  -1   5        342.04        339.15         4.18 o                         
   1  -1   5        278.69        273.72         3.38 o                         
   2  -1   5         51.57         46.06         0.67 o                         
   3  -1   5         84.17         87.91         1.29 o                         
   4  -1   5        195.12        181.34         2.57 o                         
   5  -1   5         32.06         30.62         0.86 o                         
   6  -1   5          0.62          0.40         0.34 o                         
   7  -1   5          3.00          3.97         0.61 o                         
   8  -1   5          3.57          3.33         0.94 o                         
 -11   0   5          4.23          3.70         1.04 o                         
 -10   0   5         27.48         30.91         1.72 o                         
  -9   0   5         10.13          9.80         0.75 o                         
  -8   0   5         14.34         15.28         0.60 o                         
  -7   0   5         78.62         84.33         1.34 o                         
  -6   0   5         44.95         48.14         0.71 o                         
  -5   0   5          7.56          7.09         0.32 o                         
  -4   0   5        155.22        152.23         1.91 o                         
  -3   0   5        614.78        610.83         7.89 o                         
  -2   0   5          2.59          2.65         0.13 o                         
  -1   0   5         46.02         60.99         0.83 o                         
   0   0   5          0.05          0.53         0.08 o                         
   1   0   5         11.09         12.21         0.42 o                         
   2   0   5         97.55         96.72         1.32 o                         
   3   0   5        161.75        162.21         2.16 o                         
   4   0   5         59.03         58.42         1.03 o                         
   5   0   5         67.57         57.97         1.05 o                         
   6   0   5         29.40         24.87         1.04 o                         
   7   0   5          0.67          0.92         0.63 o                         
   8   0   5          0.00          0.01         0.83 o                         
 -11   1   5          0.49          0.31         0.86 o                         
 -10   1   5         15.87         15.64         1.05 o                         
  -9   1   5         25.64         28.94         1.52 o                         
  -8   1   5          4.81          3.96         0.29 o                         
  -7   1   5          9.05         10.17         0.41 o                         
  -6   1   5          3.67          2.87         0.24 o                         
  -5   1   5          1.82          1.65         0.14 o                         
  -4   1   5         26.78         26.69         0.38 o                         
  -3   1   5        604.40        586.29         7.19 o                         
  -2   1   5        431.44        413.12         4.84 o                         
  -1   1   5         38.87         42.47         0.57 o                         
   0   1   5         59.11         60.24         0.79 o                         
   1   1   5          2.83          1.63         0.14 o                         
   2   1   5         90.18         89.55         1.17 o                         
   3   1   5         99.73         96.73         1.52 o                         
   4   1   5         52.69         50.58         0.92 o                         
   5   1   5          0.04         -0.12         0.30 o                         
   6   1   5          4.67          3.92         0.58 o                         
   7   1   5          2.85          2.42         0.82 o                         
 -12   2   5         64.15         66.45         5.03 o                         
 -11   2   5          3.45          2.99         0.92 o                         
 -10   2   5          2.03          1.33         0.73 o                         
  -9   2   5          0.92          0.02         0.67 o                         
  -8   2   5         98.73         97.23         1.75 o                         
  -7   2   5        122.49        117.96         1.61 o                         
  -6   2   5         16.58         19.56         0.41 o                         
  -5   2   5         26.05         26.72         0.36 o                         
  -4   2   5          6.95          6.39         0.23 o                         
  -3   2   5        125.29        125.55         1.51 o                         
  -2   2   5         23.53         21.02         0.33 o                         
  -1   2   5        200.64        209.23         2.38 o                         
   0   2   5        148.51        157.32         1.89 o                         
   1   2   5        160.48        161.96         1.95 o                         
   2   2   5         14.30         13.94         0.33 o                         
   3   2   5        273.43        246.72         3.64 o                         
   4   2   5        160.08        139.74         2.34 o                         
   5   2   5          1.60          4.65         0.54 o                         
   6   2   5          0.94          1.60         0.62 o                         
   7   2   5         32.59         40.58         5.37 o                         
 -12   3   5         10.66         12.84         1.83 o                         
 -11   3   5         10.82         11.12         2.55 o                         
 -10   3   5          2.69          2.10         0.75 o                         
  -9   3   5          3.83          2.50         0.61 o                         
  -8   3   5        100.17         97.37         1.84 o                         
  -7   3   5          0.17         -0.06         0.15 o                         
  -6   3   5          0.16         -0.02         0.10 o                         
  -5   3   5          3.91          4.01         0.18 o                         
  -4   3   5          9.19         10.36         0.22 o                         
  -3   3   5         14.99         16.05         0.33 o                         
  -2   3   5          2.29          1.72         0.13 o                         
  -1   3   5         37.69         37.78         0.51 o                         
   0   3   5        117.78        124.41         1.45 o                         
   1   3   5        105.08         97.87         1.22 o                         
   2   3   5          5.14          5.24         0.32 o                         
   3   3   5         78.84         66.19         1.07 o                         
   4   3   5         10.60          6.68         0.40 o                         
   5   3   5          1.36          2.39         0.62 o                         
   6   3   5          4.05          8.80         1.24 o                         
 -12   4   5          1.02          1.41         3.22 o                         
 -11   4   5         18.81         21.93         1.50 o                         
 -10   4   5         11.76         12.63         1.53 o                         
  -9   4   5          1.21          0.90         0.39 o                         
  -8   4   5         51.83         47.97         1.01 o                         
  -7   4   5         77.58         75.27         1.10 o                         
  -6   4   5         30.86         28.90         0.57 o                         
  -5   4   5         51.28         47.88         0.63 o                         
  -4   4   5          1.61          1.85         0.13 o                         
  -3   4   5          5.22          7.39         0.26 o                         
  -2   4   5          0.14          0.21         0.13 o                         
  -1   4   5          0.21          0.09         0.13 o                         
   0   4   5         78.48         75.19         0.93 o                         
   1   4   5          0.03          0.05         0.16 o                         
   2   4   5         41.52         38.59         0.93 o                         
   3   4   5         15.82         14.24         0.79 o                         
   4   4   5         10.15         11.45         0.89 o                         
   5   4   5          0.37         -0.26         0.69 o                         
   6   4   5          0.49          0.20         1.31 o                         
 -12   5   5          0.69          1.42         1.96 o                         
 -11   5   5          2.06          1.22         1.05 o                         
 -10   5   5          7.41          6.21         0.86 o                         
  -9   5   5          1.62          1.27         0.44 o                         
  -8   5   5          0.25          0.66         0.32 o                         
  -7   5   5        218.08        207.21         2.78 o                         
  -6   5   5        112.93        113.89         1.43 o                         
  -5   5   5         91.95         97.97         1.18 o                         
  -4   5   5          0.67          0.48         0.13 o                         
  -3   5   5         37.31         41.02         0.82 o                         
  -2   5   5         79.04         84.05         1.08 o                         
  -1   5   5         39.92         41.84         0.66 o                         
   0   5   5         32.07         29.06         0.61 o                         
   1   5   5         14.07         12.89         0.47 o                         
   2   5   5        143.55        134.38         2.52 o                         
   3   5   5         42.78         40.26         1.15 o                         
   4   5   5         24.64         24.13         1.57 o                         
   5   5   5          2.14          1.30         1.10 o                         
 -11   6   5          1.44          1.21         1.06 o                         
 -10   6   5         13.69         13.95         0.82 o                         
  -9   6   5         11.59         11.06         0.95 o                         
  -8   6   5          2.14          3.41         0.52 o                         
  -7   6   5        148.28        157.89         2.45 o                         
  -6   6   5          0.81          1.54         0.22 o                         
  -5   6   5          2.37          1.38         0.22 o                         
  -4   6   5         24.24         24.13         0.61 o                         
  -3   6   5         77.42         75.37         1.10 o                         
  -2   6   5         70.42         69.37         1.11 o                         
  -1   6   5         66.19         65.65         1.02 o                         
   0   6   5         44.73         44.55         1.02 o                         
   1   6   5         29.78         28.66         0.95 o                         
   2   6   5          6.30          8.92         0.94 o                         
   3   6   5          0.55          1.30         0.72 o                         
   4   6   5          0.06          0.25         0.99 o                         
 -11   7   5          0.92          1.07         1.21 o                         
 -10   7   5          0.04         -0.13         0.68 o                         
  -9   7   5         15.27         10.60         0.80 o                         
  -8   7   5         59.78         50.45         2.30 o                         
  -7   7   5          0.62          1.24         0.36 o                         
  -6   7   5          0.22         -0.04         0.27 o                         
  -5   7   5         32.90         32.87         0.75 o                         
  -4   7   5         38.96         38.85         1.22 o                         
  -3   7   5         66.14         65.09         1.39 o                         
  -2   7   5         94.69         91.88         1.78 o                         
  -1   7   5         27.70         28.00         0.74 o                         
   0   7   5         37.51         37.12         0.99 o                         
   1   7   5          0.00         -0.31         0.42 o                         
   2   7   5          5.13          4.56         0.69 o                         
   3   7   5          0.22         -0.08         0.84 o                         
 -11   8   5          0.10         -1.11         2.71 o                         
 -10   8   5          0.84          1.10         0.76 o                         
  -9   8   5        246.36        220.83         5.37 o                         
  -8   8   5         19.94         16.64         1.13 o                         
  -7   8   5          0.25          0.83         0.43 o                         
  -6   8   5          0.32          0.22         0.40 o                         
  -5   8   5         20.68         23.71         1.35 o                         
  -4   8   5         35.81         35.69         1.08 o                         
  -3   8   5          1.18          1.32         0.37 o                         
  -2   8   5          0.59          1.01         0.38 o                         
  -1   8   5        103.24        106.08         2.09 o                         
   0   8   5          7.35          7.47         0.53 o                         
   1   8   5          2.80          3.18         0.57 o                         
   2   8   5          0.19          0.86         0.98 o                         
 -10   9   5          3.86          3.24         1.71 o                         
  -9   9   5          7.09          9.14         0.94 o                         
  -8   9   5          2.76          2.20         0.77 o                         
  -7   9   5          0.29          0.24         0.65 o                         
  -6   9   5         11.49         14.29         0.84 o                         
  -5   9   5          2.38          3.94         0.55 o                         
  -4   9   5          0.00          0.38         0.48 o                         
  -3   9   5          1.50          1.76         0.52 o                         
  -2   9   5         25.52         23.14         0.95 o                         
  -1   9   5          0.65          0.22         0.53 o                         
   0   9   5          0.22         -0.02         0.62 o                         
  -8  10   5          3.17          3.49         0.99 o                         
  -7  10   5          0.21          0.90         0.99 o                         
  -6  10   5          0.57          0.25         0.86 o                         
  -5  10   5          0.03         -0.14         0.66 o                         
  -4  10   5          3.49          2.49         0.69 o                         
  -3  10   5         47.89         42.80         2.24 o                         
  -2  10   5          9.74          9.87         1.21 o                         
  -1  10   5          0.04         -0.30         1.61 o                         
   0 -12   6         81.55         96.01         2.87 o                         
   1 -12   6          9.27          8.69         1.02 o                         
   2 -12   6          7.57          9.94         0.96 o                         
   3 -12   6          0.00         -0.13         0.99 o                         
   4 -12   6          4.01          4.82         1.08 o                         
  -2 -11   6          2.22          2.27         0.75 o                         
  -1 -11   6          0.26          0.90         1.13 o                         
   0 -11   6          0.30          0.84         0.85 o                         
   1 -11   6          3.46          1.72         0.99 o                         
   2 -11   6          6.09          4.63         0.66 o                         
   3 -11   6          0.65          0.14         0.58 o                         
   4 -11   6         24.66         29.37         1.63 o                         
   5 -11   6         19.05         22.60         2.21 o                         
   6 -11   6          0.34         -0.60         1.31 o                         
  -4 -10   6         16.61         25.21         1.81 o                         
  -3 -10   6          4.35          5.15         0.70 o                         
  -2 -10   6          0.15         -0.03         0.58 o                         
  -1 -10   6         27.48         32.23         1.64 o                         
   0 -10   6         19.75         19.88         0.95 o                         
   1 -10   6          0.43         -0.21         0.43 o                         
   2 -10   6          1.65          1.31         0.49 o                         
   3 -10   6          0.00          0.41         0.49 o                         
   4 -10   6         39.01         41.97         1.65 o                         
   5 -10   6          4.15          3.64         0.86 o                         
   6 -10   6          2.52          3.82         1.01 o                         
   7 -10   6          6.38          6.72         2.26 o                         
  -5  -9   6          4.03          3.37         1.03 o                         
  -4  -9   6         10.11         12.14         1.03 o                         
  -3  -9   6          0.07          0.13         0.47 o                         
  -2  -9   6          1.07          0.84         0.44 o                         
  -1  -9   6         23.56         20.63         1.15 o                         
   0  -9   6          2.53          2.13         0.33 o                         
   1  -9   6         11.31         12.12         0.56 o                         
   2  -9   6          0.00         -0.25         0.39 o                         
   3  -9   6          0.72          1.15         0.41 o                         
   4  -9   6         25.29         25.99         1.22 o                         
   5  -9   6         36.12         34.64         1.36 o                         
   6  -9   6         12.51         12.12         1.48 o                         
   7  -9   6          6.83          7.38         0.98 o                         
  -6  -8   6          6.50          7.05         1.05 o                         
  -5  -8   6          4.70          3.97         0.96 o                         
  -4  -8   6         21.85         24.96         1.24 o                         
  -3  -8   6         20.62         19.82         0.96 o                         
  -2  -8   6         12.58         10.97         0.60 o                         
  -1  -8   6         80.75         75.97         1.21 o                         
   0  -8   6         18.22         15.61         0.47 o                         
   1  -8   6         67.31         63.15         1.14 o                         
   2  -8   6          1.63          1.19         0.38 o                         
   3  -8   6        125.03        128.99         2.22 o                         
   4  -8   6        130.61        127.84         2.66 o                         
   5  -8   6          1.41          2.33         0.55 o                         
   6  -8   6         11.16         11.33         0.75 o                         
   7  -8   6          0.20         -0.05         0.66 o                         
   8  -8   6          6.45          3.92         2.21 o                         
  -7  -7   6         13.50         11.08         1.05 o                         
  -6  -7   6         31.85         24.44         1.36 o                         
  -5  -7   6         86.54         91.09         2.55 o                         
  -4  -7   6          2.07          1.66         0.35 o                         
  -3  -7   6         41.78         37.79         0.80 o                         
  -2  -7   6        174.90        171.32         2.85 o                         
  -1  -7   6       1361.73       1310.04        19.19 o                         
   0  -7   6         89.19         93.55         1.29 o                         
   1  -7   6         90.06         81.46         1.14 o                         
   2  -7   6          0.00         -0.20         0.22 o                         
   3  -7   6          8.56          9.72         0.45 o                         
   4  -7   6        211.04        194.87         3.23 o                         
   5  -7   6         44.62         42.51         1.25 o                         
   6  -7   6         19.34         20.34         1.27 o                         
   7  -7   6          0.37          0.90         0.75 o                         
   8  -7   6          4.13          5.09         2.36 o                         
  -7  -6   6         14.12         13.91         1.20 o                         
  -6  -6   6          3.38          3.67         0.69 o                         
  -5  -6   6        140.74        144.97         3.04 o                         
  -4  -6   6         70.22         64.63         1.16 o                         
  -3  -6   6          9.95          9.98         0.42 o                         
  -2  -6   6        205.74        199.61         2.53 o                         
  -1  -6   6        353.94        325.81         4.05 o                         
   0  -6   6          8.70          9.24         0.29 o                         
   1  -6   6        178.44        166.80         2.23 o                         
   2  -6   6        248.05        239.48         3.17 o                         
   3  -6   6         74.26         73.51         1.88 o                         
   4  -6   6         74.55         67.28         1.27 o                         
   5  -6   6          1.91          1.22         0.39 o                         
   6  -6   6         23.79         23.48         1.68 o                         
   7  -6   6          0.56         -0.68         0.73 o                         
   8  -6   6          7.47          7.96         1.15 o                         
  -9  -5   6          0.03          0.40         1.61 o                         
  -8  -5   6         16.69         18.28         1.28 o                         
  -7  -5   6         84.39         81.40         2.02 o                         
  -6  -5   6        122.64        122.48         3.02 o                         
  -5  -5   6        123.19        118.88         3.16 o                         
  -4  -5   6         56.37         58.53         0.95 o                         
  -3  -5   6         66.90         67.15         1.04 o                         
  -2  -5   6        213.46        212.74         2.66 o                         
  -1  -5   6        160.26        149.31         1.90 o                         
   0  -5   6          0.01          0.26         0.13 o                         
   1  -5   6          0.68          0.84         0.15 o                         
   2  -5   6          0.11          0.04         0.16 o                         
   3  -5   6          0.73          0.57         0.19 o                         
   4  -5   6          4.32          4.01         0.31 o                         
   5  -5   6          0.59          1.19         0.36 o                         
   6  -5   6         14.16         14.04         0.77 o                         
   7  -5   6          3.29          1.87         0.52 o                         
   8  -5   6          5.80          5.53         2.41 o                         
 -10  -4   6          1.29         -0.30         4.02 o                         
  -9  -4   6          5.29          7.32         1.81 o                         
  -8  -4   6         12.08          9.77         0.70 o                         
  -7  -4   6        169.82        151.57         3.78 o                         
  -6  -4   6         22.97         21.00         0.86 o                         
  -5  -4   6         82.87         78.30         1.13 o                         
  -4  -4   6         13.90         11.86         0.37 o                         
  -3  -4   6         11.57         12.25         0.67 o                         
  -2  -4   6        563.13        580.74         7.53 o                         
  -1  -4   6        124.34        116.50         1.56 o                         
   0  -4   6          5.14          6.02         0.22 o                         
   1  -4   6         21.52         18.80         0.58 o                         
   2  -4   6          0.27          0.49         0.16 o                         
   3  -4   6        190.23        185.18         3.37 o                         
   4  -4   6        329.78        330.08         6.70 o                         
   5  -4   6         19.54         21.17         0.77 o                         
   6  -4   6          5.63          5.16         0.44 o                         
   7  -4   6          2.42          3.12         0.61 o                         
   8  -4   6          6.15          8.95         1.56 o                         
 -10  -3   6          1.25          0.60         2.01 o                         
  -9  -3   6         13.77         17.11         1.26 o                         
  -8  -3   6         16.62         15.59         0.92 o                         
  -7  -3   6         13.92         11.56         0.67 o                         
  -6  -3   6         44.46         46.75         1.01 o                         
  -5  -3   6         35.09         35.50         0.56 o                         
  -4  -3   6          9.99          8.91         0.25 o                         
  -3  -3   6         39.57         46.04         0.61 o                         
  -2  -3   6         53.51         55.81         0.72 o                         
  -1  -3   6         16.83         14.84         0.27 o                         
   0  -3   6         12.80         14.38         0.28 o                         
   1  -3   6         39.78         45.64         0.64 o                         
   2  -3   6         26.26         27.19         0.46 o                         
   3  -3   6        177.45        161.48         2.17 o                         
   4  -3   6        203.97        205.59         3.13 o                         
   5  -3   6          0.01          0.07         0.33 o                         
   6  -3   6          6.73          9.32         0.74 o                         
   7  -3   6          4.72          4.67         0.90 o                         
   8  -3   6          0.01          0.08         1.14 o                         
 -11  -2   6          0.20         -0.30         2.41 o                         
 -10  -2   6          4.07          3.22         1.91 o                         
  -9  -2   6         13.03         11.20         0.79 o                         
  -8  -2   6          2.40          1.72         0.40 o                         
  -7  -2   6          4.13          4.73         0.45 o                         
  -6  -2   6         81.14         80.11         1.76 o                         
  -5  -2   6         15.88         15.46         0.37 o                         
  -4  -2   6         75.77         84.42         1.23 o                         
  -3  -2   6         76.73         83.39         0.99 o                         
  -2  -2   6        308.40        311.58         4.30 o                         
  -1  -2   6          3.71          2.78         0.12 o                         
   0  -2   6          0.66          0.02         0.10 o                         
   1  -2   6          2.36          0.86         0.11 o                         
   2  -2   6          7.32          7.70         0.22 o                         
   3  -2   6        338.86        313.72         4.33 o                         
   4  -2   6         78.94         69.77         1.18 o                         
   5  -2   6          4.91          5.84         0.38 o                         
   6  -2   6         23.35         23.88         1.51 o                         
   7  -2   6          5.82          6.99         0.75 o                         
   8  -2   6         15.86         19.68         1.18 o                         
 -11  -1   6          0.78          0.70         2.01 o                         
 -10  -1   6          1.62          1.49         0.97 o                         
  -9  -1   6         15.78         16.79         1.08 o                         
  -8  -1   6         57.37         56.01         1.28 o                         
  -7  -1   6         52.92         50.60         1.31 o                         
  -6  -1   6          0.07          0.01         0.13 o                         
  -5  -1   6         18.29         18.43         0.37 o                         
  -4  -1   6          1.41          0.81         0.11 o                         
  -3  -1   6       1129.92       1128.67        14.56 o                         
  -2  -1   6        321.56        360.30         4.96 o                         
  -1  -1   6        139.72        153.41         2.03 o                         
   0  -1   6        268.13        282.21         3.50 o                         
   1  -1   6         99.01         89.94         1.17 o                         
   2  -1   6          2.76          1.67         0.16 o                         
   3  -1   6        635.99        580.84         8.01 o                         
   4  -1   6        369.48        343.90         4.51 o                         
   5  -1   6        135.62        131.37         3.42 o                         
   6  -1   6         14.07         17.45         0.83 o                         
   7  -1   6          0.00          0.25         0.79 o                         
 -11   0   6          2.21          3.44         1.41 o                         
 -10   0   6         16.64         17.49         1.49 o                         
  -9   0   6          0.06          0.37         0.52 o                         
  -8   0   6         24.29         22.15         0.75 o                         
  -7   0   6          1.02          0.79         0.22 o                         
  -6   0   6         17.38         17.79         0.41 o                         
  -5   0   6          5.38          5.13         0.19 o                         
  -4   0   6          0.03          0.32         0.09 o                         
  -3   0   6         52.48         52.06         0.78 o                         
  -2   0   6         78.77         88.10         1.14 o                         
  -1   0   6         89.09         91.76         1.12 o                         
   0   0   6          1.63          2.15         0.13 o                         
   1   0   6         72.19         73.03         0.97 o                         
   2   0   6          2.96          2.12         0.15 o                         
   3   0   6          9.49         11.96         0.37 o                         
   4   0   6          2.68          3.05         0.34 o                         
   5   0   6         20.89         22.46         1.12 o                         
   6   0   6          4.22          3.65         0.66 o                         
   7   0   6          4.72          6.62         1.54 o                         
 -11   1   6         52.53         48.94         2.49 o                         
 -10   1   6         10.48         12.39         2.31 o                         
  -9   1   6          0.54          0.48         0.53 o                         
  -8   1   6         11.66         10.98         0.58 o                         
  -7   1   6         29.55         31.37         0.61 o                         
  -6   1   6         13.34         11.80         0.46 o                         
  -5   1   6          9.90         10.29         0.27 o                         
  -4   1   6        487.78        473.38         5.55 o                         
  -3   1   6       1018.74        997.41        11.65 o                         
  -2   1   6        112.64        113.24         1.32 o                         
  -1   1   6         46.45         46.02         0.61 o                         
   0   1   6          0.77          0.65         0.13 o                         
   1   1   6         49.56         45.21         0.66 o                         
   2   1   6         44.05         43.30         0.71 o                         
   3   1   6         89.05         83.87         1.48 o                         
   4   1   6          1.32          1.56         0.34 o                         
   5   1   6          0.05          0.06         0.43 o                         
   6   1   6          2.48          2.97         0.74 o                         
   7   1   6          0.31          0.51         1.02 o                         
 -12   2   6          0.46          0.86         1.64 o                         
 -11   2   6          0.91          2.02         0.97 o                         
 -10   2   6         12.29         12.58         1.33 o                         
  -9   2   6         60.10         60.60         1.60 o                         
  -8   2   6         95.55         90.31         2.06 o                         
  -7   2   6         48.27         47.35         0.75 o                         
  -6   2   6          3.00          2.72         0.16 o                         
  -5   2   6          3.73          4.06         0.15 o                         
  -4   2   6         21.86         26.26         0.42 o                         
  -3   2   6          1.89          1.63         0.12 o                         
  -2   2   6          8.94          9.30         0.24 o                         
  -1   2   6          3.29          2.30         0.14 o                         
   0   2   6        314.45        321.29         3.81 o                         
   1   2   6          7.41          7.91         0.32 o                         
   2   2   6          5.10          4.11         0.31 o                         
   3   2   6        156.32        137.32         2.54 o                         
   4   2   6         27.04         23.00         1.07 o                         
   5   2   6         11.04          9.65         0.75 o                         
   6   2   6         11.88         16.75         1.25 o                         
 -12   3   6          0.00          0.29         1.26 o                         
 -11   3   6          1.18          0.28         0.95 o                         
 -10   3   6          0.46          1.05         0.73 o                         
  -9   3   6          3.69          4.23         0.76 o                         
  -8   3   6         47.94         45.26         1.00 o                         
  -7   3   6          0.23          0.04         0.18 o                         
  -6   3   6         80.26         96.77         1.14 o                         
  -5   3   6         17.46         15.18         0.30 o                         
  -4   3   6         61.96         63.18         0.79 o                         
  -3   3   6        118.17        120.05         1.41 o                         
  -2   3   6         12.05         13.44         0.29 o                         
  -1   3   6         21.68         18.67         0.36 o                         
   0   3   6         25.90         27.90         0.52 o                         
   1   3   6         12.92         11.58         0.44 o                         
   2   3   6          0.81          0.22         0.29 o                         
   3   3   6         37.33         38.25         1.07 o                         
   4   3   6          0.05          0.38         0.46 o                         
   5   3   6         17.80         18.37         1.32 o                         
   6   3   6          6.57          7.59         1.20 o                         
 -12   4   6          0.16         -0.08         1.51 o                         
 -11   4   6          6.92          6.57         1.06 o                         
 -10   4   6          5.34          5.10         0.85 o                         
  -9   4   6         28.46         24.41         1.44 o                         
  -8   4   6         21.13         23.21         1.09 o                         
  -7   4   6         39.36         37.40         0.72 o                         
  -6   4   6         11.29         11.23         0.31 o                         
  -5   4   6          9.81          9.64         0.29 o                         
  -4   4   6        176.89        169.04         1.96 o                         
  -3   4   6        143.55        146.11         1.71 o                         
  -2   4   6        162.81        163.99         1.99 o                         
  -1   4   6        146.82        143.88         1.77 o                         
   0   4   6          3.08          2.42         0.24 o                         
   1   4   6         75.79         76.18         1.40 o                         
   2   4   6          6.41          4.58         0.38 o                         
   3   4   6         33.79         24.24         0.92 o                         
   4   4   6          0.00          0.24         0.72 o                         
   5   4   6          5.35          7.99         1.01 o                         
 -11   5   6          0.19         -0.03         1.28 o                         
 -10   5   6          3.29          4.40         0.92 o                         
  -9   5   6          1.33          1.16         0.46 o                         
  -8   5   6          6.22          6.51         0.51 o                         
  -7   5   6          4.41          3.43         0.29 o                         
  -6   5   6         31.14         28.58         0.54 o                         
  -5   5   6          0.42          0.17         0.17 o                         
  -4   5   6         81.17         82.52         1.03 o                         
  -3   5   6         23.93         22.84         0.44 o                         
  -2   5   6          0.04         -0.05         0.21 o                         
  -1   5   6          8.80          7.82         0.43 o                         
   0   5   6         11.99         10.34         0.50 o                         
   1   5   6          6.12          6.16         0.43 o                         
   2   5   6          2.77          1.31         0.45 o                         
   3   5   6          0.00          0.08         0.50 o                         
   4   5   6          3.60          4.98         0.93 o                         
 -11   6   6          1.87          1.55         1.43 o                         
 -10   6   6          3.87          3.34         0.98 o                         
  -9   6   6          7.89         11.98         0.75 o                         
  -8   6   6         39.00         37.18         1.62 o                         
  -7   6   6         15.49         14.55         0.66 o                         
  -6   6   6          2.24          4.19         0.30 o                         
  -5   6   6          8.77          9.82         0.43 o                         
  -4   6   6         15.88         16.53         0.49 o                         
  -3   6   6          2.86          2.75         0.26 o                         
  -2   6   6          3.91          4.55         0.33 o                         
  -1   6   6          5.71          6.10         0.38 o                         
   0   6   6         57.60         57.97         1.75 o                         
   1   6   6         39.06         40.72         1.08 o                         
   2   6   6          4.33          7.04         1.16 o                         
   3   6   6          4.07          5.73         0.92 o                         
 -11   7   6          0.02          1.10         1.28 o                         
 -10   7   6          0.27          0.10         0.68 o                         
  -9   7   6        231.59        224.59         4.68 o                         
  -8   7   6          4.15          3.86         0.62 o                         
  -7   7   6         11.52         10.07         0.72 o                         
  -6   7   6          0.10          0.08         0.34 o                         
  -5   7   6          0.84          0.15         0.34 o                         
  -4   7   6         60.94         59.58         1.42 o                         
  -3   7   6          1.22          2.02         0.37 o                         
  -2   7   6         50.19         55.05         1.14 o                         
  -1   7   6         59.10         56.16         1.29 o                         
   0   7   6         22.18         23.34         0.90 o                         
   1   7   6          0.70          0.62         0.54 o                         
   2   7   6         23.88         25.73         1.61 o                         
 -10   8   6          0.88          1.54         1.22 o                         
  -9   8   6         62.40         65.46         3.56 o                         
  -8   8   6          5.63          7.12         0.78 o                         
  -7   8   6          3.21          3.26         0.58 o                         
  -6   8   6          0.01          0.43         0.45 o                         
  -5   8   6          7.62          8.14         0.55 o                         
  -4   8   6         90.55         89.61         2.06 o                         
  -3   8   6         15.34         16.51         0.96 o                         
  -2   8   6          2.82          2.87         0.47 o                         
  -1   8   6          1.06          1.82         0.61 o                         
   0   8   6          0.00          0.25         0.58 o                         
   1   8   6          0.11          0.19         0.87 o                         
  -9   9   6          2.05          2.14         1.16 o                         
  -8   9   6          0.15          0.29         0.93 o                         
  -7   9   6          6.79          7.82         0.80 o                         
  -6   9   6         23.29         28.00         1.23 o                         
  -5   9   6          0.14          0.23         0.64 o                         
  -4   9   6          7.98          8.22         0.76 o                         
  -3   9   6         51.80         53.87         2.20 o                         
  -2   9   6         22.67         22.95         1.49 o                         
  -1   9   6          1.77          2.28         0.85 o                         
  -6  10   6          1.42          1.45         0.82 o                         
  -5  10   6          1.52          2.54         0.82 o                         
  -4  10   6         44.58         45.30         1.70 o                         
  -2 -11   7         50.10         58.26         2.82 o                         
  -1 -11   7         20.93         22.79         1.46 o                         
   0 -11   7          6.22          5.04         0.90 o                         
   1 -11   7          1.29          1.11         0.83 o                         
   2 -11   7          6.31          5.26         0.96 o                         
   3 -11   7          3.37          3.16         0.71 o                         
   4 -11   7          0.03         -0.50         0.84 o                         
   5 -11   7          1.70          0.80         1.51 o                         
  -4 -10   7          0.00         -0.73         1.52 o                         
  -3 -10   7         16.02         17.06         1.05 o                         
  -2 -10   7         87.64        101.12         2.21 o                         
  -1 -10   7          2.60          3.68         0.61 o                         
   0 -10   7         12.73         11.01         0.87 o                         
   1 -10   7          0.06         -0.06         0.49 o                         
   2 -10   7         15.31         14.39         0.88 o                         
   3 -10   7          1.74          2.87         0.64 o                         
   4 -10   7          7.62          5.70         0.74 o                         
   5 -10   7          2.85          4.93         1.91 o                         
   6 -10   7          0.84          1.91         1.41 o                         
  -5  -9   7          1.82          0.35         1.33 o                         
  -4  -9   7         16.09         16.81         1.63 o                         
  -3  -9   7          0.18          0.04         0.53 o                         
  -2  -9   7          4.82          4.46         0.54 o                         
  -1  -9   7          0.04          0.11         0.49 o                         
   0  -9   7         11.21          9.88         0.80 o                         
   1  -9   7          3.89          2.58         0.43 o                         
   2  -9   7         20.62         23.02         0.92 o                         
   3  -9   7          9.07          8.98         0.60 o                         
   4  -9   7         11.04         12.19         0.91 o                         
   5  -9   7          7.45         10.00         0.96 o                         
   6  -9   7          4.30          3.46         0.81 o                         
  -6  -8   7          5.21          5.66         1.52 o                         
  -5  -8   7          1.81          0.41         0.88 o                         
  -4  -8   7          9.09         10.22         0.89 o                         
  -3  -8   7          0.10         -0.22         0.41 o                         
  -2  -8   7         36.72         36.27         1.13 o                         
  -1  -8   7         48.33         44.09         1.19 o                         
   0  -8   7          3.27          2.64         0.31 o                         
   1  -8   7         17.36         15.72         0.64 o                         
   2  -8   7         76.19         73.05         1.54 o                         
   3  -8   7         13.21         13.77         0.71 o                         
   4  -8   7         31.14         28.84         1.30 o                         
   5  -8   7          1.48          1.03         0.76 o                         
   6  -8   7          2.42          2.82         0.69 o                         
   7  -8   7          0.71          1.28         0.83 o                         
  -7  -7   7          0.79          2.04         0.99 o                         
  -6  -7   7          0.00          0.30         0.82 o                         
  -5  -7   7          0.03         -0.48         0.72 o                         
  -4  -7   7         23.94         19.85         0.99 o                         
  -3  -7   7          0.00         -0.19         0.32 o                         
  -2  -7   7        147.56        154.54         3.22 o                         
  -1  -7   7         41.47         39.00         0.74 o                         
   0  -7   7         31.29         30.88         0.56 o                         
   1  -7   7          9.82          8.11         0.35 o                         
   2  -7   7          4.15          6.53         0.38 o                         
   3  -7   7        192.11        176.13         3.61 o                         
   4  -7   7         43.04         39.58         1.13 o                         
   5  -7   7          0.03          0.36         0.51 o                         
   6  -7   7         17.23         17.12         1.21 o                         
   7  -7   7          1.40          2.87         0.85 o                         
  -8  -6   7          1.38          1.89         1.05 o                         
  -7  -6   7         18.53         21.13         1.40 o                         
  -6  -6   7         29.08         33.14         1.52 o                         
  -5  -6   7          1.01          1.07         0.39 o                         
  -4  -6   7          4.30          4.09         0.41 o                         
  -3  -6   7        148.14        138.90         2.34 o                         
  -2  -6   7          6.64          7.72         0.40 o                         
  -1  -6   7        132.93        125.26         1.64 o                         
   0  -6   7         53.32         51.10         0.85 o                         
   1  -6   7        183.86        182.33         2.46 o                         
   2  -6   7        249.81        230.89         4.81 o                         
   3  -6   7          2.82          2.31         0.34 o                         
   4  -6   7         49.60         47.38         1.66 o                         
   5  -6   7          1.30          0.54         0.51 o                         
   6  -6   7         14.61         12.63         1.46 o                         
   7  -6   7          0.47          0.28         0.78 o                         
  -9  -5   7         21.86         25.74         3.52 o                         
  -8  -5   7          1.36          0.59         0.86 o                         
  -7  -5   7         12.48          8.24         1.02 o                         
  -6  -5   7         33.58         32.01         1.34 o                         
  -5  -5   7          1.27          1.31         0.33 o                         
  -4  -5   7         62.89         61.83         1.48 o                         
  -3  -5   7        927.83        891.65        13.08 o                         
  -2  -5   7        634.21        630.65         8.18 o                         
  -1  -5   7        281.26        265.67         3.50 o                         
   0  -5   7         40.95         40.11         0.68 o                         
   1  -5   7          0.77          0.42         0.19 o                         
   2  -5   7        266.28        238.53         4.16 o                         
   3  -5   7         19.68         15.48         0.49 o                         
   4  -5   7         74.48         72.12         1.69 o                         
   5  -5   7         23.48         23.22         0.86 o                         
   6  -5   7          0.80          0.61         0.51 o                         
   7  -5   7          1.31          1.05         0.84 o                         
  -9  -4   7          3.30          3.05         1.08 o                         
  -8  -4   7          4.98          4.18         0.76 o                         
  -7  -4   7         46.26         48.02         1.63 o                         
  -6  -4   7          2.03          2.93         0.79 o                         
  -5  -4   7         99.13        100.10         2.01 o                         
  -4  -4   7        288.67        283.81         3.96 o                         
  -3  -4   7         94.26         88.29         1.16 o                         
  -2  -4   7         36.05         38.20         0.60 o                         
  -1  -4   7         22.32         20.39         0.41 o                         
   0  -4   7          1.05          2.25         0.17 o                         
   1  -4   7         61.02         60.22         0.89 o                         
   2  -4   7          0.63          0.33         0.20 o                         
   3  -4   7         33.15         28.87         0.58 o                         
   4  -4   7          4.20          4.42         0.45 o                         
   5  -4   7          1.79          0.95         0.39 o                         
   6  -4   7          3.76          4.09         0.51 o                         
   7  -4   7          0.11          0.72         0.80 o                         
 -10  -3   7         10.76         12.57         2.82 o                         
  -9  -3   7         89.37         90.83         2.88 o                         
  -8  -3   7         19.79         23.27         1.05 o                         
  -7  -3   7        136.06        134.60         2.88 o                         
  -6  -3   7          1.72          1.45         0.38 o                         
  -5  -3   7         29.83         27.40         0.54 o                         
  -4  -3   7         51.61         52.10         0.76 o                         
  -3  -3   7         63.58         58.04         0.70 o                         
  -2  -3   7         32.87         28.44         0.45 o                         
  -1  -3   7         63.23         57.52         0.93 o                         
   0  -3   7         11.66         12.15         0.29 o                         
   1  -3   7        233.82        224.19         2.81 o                         
   2  -3   7         18.28         19.73         0.41 o                         
   3  -3   7          9.90          8.84         0.47 o                         
   4  -3   7         58.95         59.81         1.30 o                         
   5  -3   7          0.43          0.89         0.41 o                         
   6  -3   7         13.25         13.58         0.76 o                         
   7  -3   7          5.55          9.07         1.34 o                         
 -10  -2   7          8.06          4.73         2.41 o                         
  -9  -2   7         66.88         64.14         2.07 o                         
  -8  -2   7         13.82         14.11         0.96 o                         
  -7  -2   7         15.94         17.11         0.97 o                         
  -6  -2   7          9.08          7.03         0.36 o                         
  -5  -2   7          5.28          5.01         0.23 o                         
  -4  -2   7        121.53        128.19         1.58 o                         
  -3  -2   7          1.83          2.85         0.15 o                         
  -2  -2   7         17.21         17.93         0.35 o                         
  -1  -2   7         42.66         42.06         0.67 o                         
   0  -2   7          1.27          2.25         0.22 o                         
   1  -2   7         14.63         13.00         0.29 o                         
   2  -2   7        705.95        670.56         7.86 o                         
   3  -2   7        233.50        229.24         3.47 o                         
   4  -2   7          0.14         -0.28         0.32 o                         
   5  -2   7          1.63          1.18         0.44 o                         
   6  -2   7          0.23          0.52         0.56 o                         
   7  -2   7         33.75         42.20         1.76 o                         
 -11  -1   7          1.92          2.71         1.61 o                         
 -10  -1   7         19.10         20.11         2.26 o                         
  -9  -1   7          1.33          2.13         0.69 o                         
  -8  -1   7         63.14         59.12         1.73 o                         
  -7  -1   7         93.73         87.92         2.15 o                         
  -6  -1   7         19.20         19.49         0.59 o                         
  -5  -1   7         10.88         10.89         0.30 o                         
  -4  -1   7         20.78         23.17         0.40 o                         
  -3  -1   7        262.70        249.72         3.28 o                         
  -2  -1   7         16.43         17.31         0.36 o                         
  -1  -1   7          0.11          0.38         0.15 o                         
   0  -1   7         90.28         93.09         1.21 o                         
   1  -1   7         62.28         61.62         0.85 o                         
   2  -1   7        386.47        381.24         4.99 o                         
   3  -1   7         25.28         22.96         0.84 o                         
   4  -1   7          5.23          6.68         0.50 o                         
   5  -1   7          0.03          0.19         0.43 o                         
   6  -1   7          4.13          4.34         0.99 o                         
   7  -1   7         36.63         45.17         1.95 o                         
 -11   0   7         36.54         38.94         2.42 o                         
 -10   0   7         80.28         86.09         2.63 o                         
  -9   0   7         13.49         13.01         1.02 o                         
  -8   0   7         53.26         53.55         1.25 o                         
  -7   0   7          7.10          7.51         0.43 o                         
  -6   0   7         22.95         23.75         0.56 o                         
  -5   0   7         77.88         73.72         1.46 o                         
  -4   0   7          4.68          3.20         0.19 o                         
  -3   0   7        405.91        415.02         5.40 o                         
  -2   0   7         61.06         63.00         0.78 o                         
  -1   0   7          0.16          0.16         0.12 o                         
   0   0   7          9.37          9.31         0.27 o                         
   1   0   7         65.12         55.62         0.87 o                         
   2   0   7        127.40        117.88         2.12 o                         
   3   0   7         54.87         54.95         1.96 o                         
   4   0   7         66.12         67.70         1.61 o                         
   5   0   7          0.37          0.51         0.50 o                         
   6   0   7          1.02          0.83         0.74 o                         
 -11   1   7          5.88          6.60         1.36 o                         
 -10   1   7          0.00          0.43         0.99 o                         
  -9   1   7          0.87          0.58         0.68 o                         
  -8   1   7          1.66          1.32         0.49 o                         
  -7   1   7          1.25          1.08         0.26 o                         
  -6   1   7          0.25          0.22         0.15 o                         
  -5   1   7        258.80        258.03         3.21 o                         
  -4   1   7        265.64        273.89         3.24 o                         
  -3   1   7         48.08         55.14         0.70 o                         
  -2   1   7         31.05         32.56         0.46 o                         
  -1   1   7         15.68         14.92         0.36 o                         
   0   1   7         20.60         20.88         0.39 o                         
   1   1   7        216.20        197.27         2.64 o                         
   2   1   7        189.63        182.94         3.21 o                         
   3   1   7         26.72         24.95         0.85 o                         
   4   1   7          0.01         -0.12         0.44 o                         
   5   1   7          0.00          0.10         0.78 o                         
   6   1   7          0.55          1.38         0.88 o                         
 -11   2   7          6.46          6.37         1.30 o                         
 -10   2   7          0.72          0.64         0.70 o                         
  -9   2   7          0.00          0.08         0.57 o                         
  -8   2   7          0.29          0.35         0.29 o                         
  -7   2   7          8.71          9.68         0.40 o                         
  -6   2   7         89.54         90.92         1.21 o                         
  -5   2   7         76.92         72.68         0.90 o                         
  -4   2   7         25.31         28.08         0.44 o                         
  -3   2   7         68.69         70.12         0.87 o                         
  -2   2   7          1.14          0.69         0.15 o                         
  -1   2   7         71.95         64.68         0.84 o                         
   0   2   7         45.50         44.06         0.70 o                         
   1   2   7         11.03          9.66         0.38 o                         
   2   2   7         11.44         13.11         0.67 o                         
   3   2   7          1.22          2.13         0.49 o                         
   4   2   7          0.27          0.40         0.50 o                         
   5   2   7          1.84          2.04         1.30 o                         
 -11   3   7          0.75         -0.07         0.99 o                         
 -10   3   7         13.22         11.50         0.94 o                         
  -9   3   7          2.23          2.16         0.55 o                         
  -8   3   7          7.30          8.10         0.73 o                         
  -7   3   7          0.01         -0.12         0.25 o                         
  -6   3   7          6.60          6.07         0.26 o                         
  -5   3   7          3.01          3.38         0.17 o                         
  -4   3   7         50.22         50.15         0.67 o                         
  -3   3   7         10.20         10.93         0.33 o                         
  -2   3   7          1.65          1.30         0.18 o                         
  -1   3   7          3.83          4.76         0.22 o                         
   0   3   7         14.37         13.71         0.73 o                         
   1   3   7         11.30          9.56         0.52 o                         
   2   3   7         14.02         13.06         0.71 o                         
   3   3   7          0.20          0.22         0.47 o                         
   4   3   7          4.91          4.34         0.79 o                         
   5   3   7          2.65          1.51         1.81 o                         
 -11   4   7         16.23         15.02         1.20 o                         
 -10   4   7         55.19         51.72         1.99 o                         
  -9   4   7          1.29          0.63         0.69 o                         
  -8   4   7          1.90          1.81         0.39 o                         
  -7   4   7          0.79          0.73         0.29 o                         
  -6   4   7          1.04          0.94         0.22 o                         
  -5   4   7          0.06          0.08         0.17 o                         
  -4   4   7         20.37         19.63         0.41 o                         
  -3   4   7         39.87         37.91         0.60 o                         
  -2   4   7         71.96         76.44         1.08 o                         
  -1   4   7         40.84         40.47         0.74 o                         
   0   4   7         23.09         24.74         0.97 o                         
   1   4   7        263.27        257.38         4.21 o                         
   2   4   7          0.72          0.75         0.46 o                         
   3   4   7          9.31         11.01         2.03 o                         
   4   4   7         13.41         18.57         1.27 o                         
 -11   5   7          0.02          0.63         1.08 o                         
 -10   5   7          5.52          4.14         0.95 o                         
  -9   5   7          1.40          1.00         0.52 o                         
  -8   5   7          5.96          6.33         0.53 o                         
  -7   5   7          0.28          0.36         0.33 o                         
  -6   5   7         33.90         32.64         0.71 o                         
  -5   5   7         51.44         48.88         1.11 o                         
  -4   5   7         13.58         12.71         0.41 o                         
  -3   5   7         16.96         15.31         0.51 o                         
  -2   5   7         17.86         19.42         0.61 o                         
  -1   5   7         20.22         19.78         0.65 o                         
   0   5   7          7.88          8.53         0.50 o                         
   1   5   7         15.75         15.39         0.81 o                         
   2   5   7          3.75          3.75         0.62 o                         
   3   5   7         11.32          9.20         0.96 o                         
 -11   6   7         11.88         11.05         1.32 o                         
 -10   6   7          1.04          0.49         1.07 o                         
  -9   6   7         20.81         20.39         1.10 o                         
  -8   6   7          2.66          3.48         0.75 o                         
  -7   6   7          1.68          1.63         0.42 o                         
  -6   6   7          7.37          8.20         0.49 o                         
  -5   6   7         21.26         21.54         0.76 o                         
  -4   6   7          6.76          5.98         0.53 o                         
  -3   6   7          4.49          5.40         0.41 o                         
  -2   6   7          3.91          4.33         0.38 o                         
  -1   6   7          6.04          6.00         0.46 o                         
   0   6   7          0.43          0.60         0.45 o                         
   1   6   7         44.58         41.87         1.25 o                         
   2   6   7          1.91          2.26         0.68 o                         
 -10   7   7         12.71         14.30         1.55 o                         
  -9   7   7         61.89         61.86         1.85 o                         
  -8   7   7          0.02         -0.37         0.57 o                         
  -7   7   7          0.00          1.55         0.57 o                         
  -6   7   7         30.00         30.43         0.95 o                         
  -5   7   7         30.15         29.16         1.00 o                         
  -4   7   7          1.18          1.09         0.45 o                         
  -3   7   7         55.98         56.68         1.34 o                         
  -2   7   7         95.81        104.31         2.09 o                         
  -1   7   7         16.82         16.54         1.02 o                         
   0   7   7          0.80          1.21         0.72 o                         
   1   7   7          6.77          6.28         0.94 o                         
  -9   8   7          0.18          0.78         0.77 o                         
  -8   8   7          5.00          8.04         2.01 o                         
  -7   8   7          4.19          2.64         0.89 o                         
  -6   8   7          0.25          0.26         0.61 o                         
  -5   8   7          0.12          0.70         0.57 o                         
  -4   8   7          0.42         -0.06         0.87 o                         
  -3   8   7          1.95          2.26         0.60 o                         
  -2   8   7          2.36          2.77         0.66 o                         
  -1   8   7          0.01         -0.02         0.73 o                         
  -8   9   7          0.49          0.90         1.21 o                         
  -7   9   7          0.04          0.24         0.96 o                         
  -6   9   7         25.82         26.84         1.58 o                         
  -5   9   7          0.21          0.11         0.66 o                         
  -4   9   7          1.53          1.74         0.81 o                         
  -3   9   7         16.89         16.14         0.90 o                         
  -1 -11   8          5.22          5.10         1.10 o                         
   0 -11   8          0.35         -0.19         0.93 o                         
   1 -11   8          2.99          3.39         0.97 o                         
   2 -11   8         13.68         17.75         1.54 o                         
   3 -11   8          3.87          5.98         1.61 o                         
  -3 -10   8         10.13          9.84         0.87 o                         
  -2 -10   8         47.68         44.80         1.71 o                         
  -1 -10   8         49.28         51.23         2.23 o                         
   0 -10   8          0.18         -0.11         0.83 o                         
   1 -10   8          8.34          8.88         0.94 o                         
   2 -10   8          2.12          2.91         0.66 o                         
   3 -10   8          0.04          0.07         0.80 o                         
   4 -10   8          2.97          3.63         0.84 o                         
  -5  -9   8          4.68          4.20         1.43 o                         
  -4  -9   8         41.86         51.47         5.23 o                         
  -3  -9   8         29.39         36.81         1.46 o                         
  -2  -9   8          0.18          0.20         0.59 o                         
  -1  -9   8          0.11          0.18         0.58 o                         
   0  -9   8          5.57          7.02         1.06 o                         
   1  -9   8          5.89          5.82         0.76 o                         
   2  -9   8          6.75          8.52         0.97 o                         
   3  -9   8          0.00          0.29         0.68 o                         
   4  -9   8          0.59          0.87         0.99 o                         
   5  -9   8          0.01         -0.53         0.86 o                         
  -6  -8   8         40.70         43.71         4.17 o                         
  -5  -8   8          9.70          8.89         1.11 o                         
  -4  -8   8         19.84         27.68         1.19 o                         
  -3  -8   8         14.19         19.70         1.78 o                         
  -2  -8   8         57.96         57.13         1.59 o                         
  -1  -8   8          3.04          2.58         0.54 o                         
   0  -8   8         24.41         24.03         1.10 o                         
   1  -8   8          1.43          0.70         0.42 o                         
   2  -8   8         50.16         47.34         2.99 o                         
   3  -8   8          0.19          0.04         0.52 o                         
   4  -8   8          1.24          1.25         0.91 o                         
   5  -8   8          0.68          0.25         0.70 o                         
   6  -8   8         10.10         10.78         1.61 o                         
  -7  -7   8          1.22          1.11         1.46 o                         
  -6  -7   8          5.78          5.65         1.57 o                         
  -5  -7   8         93.62         99.08         2.86 o                         
  -4  -7   8         40.40         37.57         1.98 o                         
  -3  -7   8          0.50         -0.10         0.71 o                         
  -2  -7   8         18.19         15.69         0.69 o                         
  -1  -7   8          3.86          2.79         0.32 o                         
   0  -7   8         66.84         62.04         1.21 o                         
   1  -7   8        119.57        121.31         3.32 o                         
   2  -7   8          0.87          0.90         0.43 o                         
   3  -7   8          0.00         -0.11         0.44 o                         
   4  -7   8         10.63         11.53         0.91 o                         
   5  -7   8          7.31          8.82         0.94 o                         
   6  -7   8          0.00         -0.35         0.76 o                         
  -8  -6   8          0.43         -0.34         1.37 o                         
  -7  -6   8         17.11         17.94         2.07 o                         
  -6  -6   8          0.03         -0.04         0.80 o                         
  -5  -6   8         60.56         63.33         2.61 o                         
  -4  -6   8         35.96         40.01         2.15 o                         
  -3  -6   8        196.15        186.92         3.12 o                         
  -2  -6   8         14.33         13.57         0.55 o                         
  -1  -6   8         74.18         66.30         1.08 o                         
   0  -6   8          1.74          1.26         0.26 o                         
   1  -6   8          2.07          0.71         0.30 o                         
   2  -6   8         42.84         34.31         1.01 o                         
   3  -6   8         11.08          8.70         0.55 o                         
   4  -6   8          0.11          0.22         0.52 o                         
   5  -6   8          0.84          2.30         0.63 o                         
   6  -6   8          2.27          1.72         0.84 o                         
  -9  -5   8          8.08          9.75         1.81 o                         
  -8  -5   8          4.64          4.70         0.96 o                         
  -7  -5   8          0.06         -0.17         0.80 o                         
  -6  -5   8         34.50         35.59         1.53 o                         
  -5  -5   8          0.03         -0.35         0.44 o                         
  -4  -5   8        306.13        303.81         6.04 o                         
  -3  -5   8        222.43        207.62         3.73 o                         
  -2  -5   8         53.64         51.86         0.90 o                         
  -1  -5   8        162.87        148.63         2.28 o                         
   0  -5   8        123.71        122.27         1.69 o                         
   1  -5   8        200.72        175.79         2.52 o                         
   2  -5   8        287.85        254.98         4.55 o                         
   3  -5   8          3.33          3.33         0.41 o                         
   4  -5   8         64.33         65.04         1.86 o                         
   5  -5   8          0.36          0.35         0.61 o                         
   6  -5   8          0.83          0.27         0.77 o                         
  -9  -4   8          0.37          0.35         1.56 o                         
  -8  -4   8          0.01          0.41         0.79 o                         
  -7  -4   8          0.00          0.24         0.69 o                         
  -6  -4   8          3.39          3.24         1.11 o                         
  -5  -4   8          5.85          6.58         0.59 o                         
  -4  -4   8          3.21          3.22         0.26 o                         
  -3  -4   8         91.76         87.29         1.24 o                         
  -2  -4   8        111.98        111.48         1.39 o                         
  -1  -4   8         16.78         13.76         0.36 o                         
   0  -4   8         43.97         44.40         0.71 o                         
   1  -4   8         21.40         21.80         0.53 o                         
   2  -4   8         47.16         45.13         0.92 o                         
   3  -4   8          2.52          1.74         0.32 o                         
   4  -4   8         14.25         15.27         0.75 o                         
   5  -4   8         10.38         10.08         0.62 o                         
   6  -4   8          8.01          7.44         0.87 o                         
 -10  -3   8          6.65          2.41         2.92 o                         
  -9  -3   8         32.83         30.96         2.38 o                         
  -8  -3   8          1.30          0.95         0.59 o                         
  -7  -3   8         54.03         54.77         1.49 o                         
  -6  -3   8         15.25         15.27         1.16 o                         
  -5  -3   8        263.74        256.26         4.19 o                         
  -4  -3   8        415.95        413.09         5.40 o                         
  -3  -3   8          2.15          2.27         0.15 o                         
  -2  -3   8          4.25          4.96         0.24 o                         
  -1  -3   8          2.86          4.28         0.24 o                         
   0  -3   8        167.91        163.49         2.20 o                         
   1  -3   8         27.07         30.20         0.71 o                         
   2  -3   8         37.22         37.60         0.88 o                         
   3  -3   8         20.15         17.52         0.71 o                         
   4  -3   8          2.57          2.67         0.46 o                         
   5  -3   8          1.29          0.16         0.49 o                         
   6  -3   8          6.41          7.77         0.71 o                         
 -10  -2   8          4.56          3.38         1.29 o                         
  -9  -2   8         55.07         60.55         2.12 o                         
  -8  -2   8          1.39          1.17         0.55 o                         
  -7  -2   8         18.49         21.27         1.58 o                         
  -6  -2   8        120.67        119.75         2.09 o                         
  -5  -2   8         83.58         83.22         1.28 o                         
  -4  -2   8         81.44         75.16         1.05 o                         
  -3  -2   8          3.28          1.80         0.15 o                         
  -2  -2   8          1.10          1.29         0.15 o                         
  -1  -2   8        100.94         97.48         1.43 o                         
   0  -2   8         41.41         37.53         0.62 o                         
   1  -2   8        148.34        128.48         2.01 o                         
   2  -2   8         17.41         17.64         0.57 o                         
   3  -2   8         48.99         49.02         1.25 o                         
   4  -2   8         29.45         27.27         1.18 o                         
   5  -2   8          0.20         -0.05         0.57 o                         
   6  -2   8         32.94         39.66         3.26 o                         
 -11  -1   8          8.50         10.56         2.21 o                         
 -10  -1   8          0.06          0.66         1.22 o                         
  -9  -1   8         10.46          9.32         0.98 o                         
  -8  -1   8          1.66          2.08         0.50 o                         
  -7  -1   8         13.20         14.18         0.84 o                         
  -6  -1   8          0.42          0.21         0.25 o                         
  -5  -1   8         84.21         78.61         1.20 o                         
  -4  -1   8          0.44          1.26         0.13 o                         
  -3  -1   8         69.03         62.44         0.91 o                         
  -2  -1   8         29.62         35.63         0.61 o                         
  -1  -1   8         17.40         13.87         0.34 o                         
   0  -1   8         14.49         14.77         0.37 o                         
   1  -1   8          3.05          3.82         0.34 o                         
   2  -1   8          2.79          1.99         0.35 o                         
   3  -1   8          1.02          1.57         0.42 o                         
   4  -1   8          7.43          7.31         0.55 o                         
   5  -1   8          0.03          0.04         0.67 o                         
   6  -1   8          0.01          0.26         1.00 o                         
 -11   0   8         40.08         48.10         4.62 o                         
 -10   0   8          6.02          6.60         1.19 o                         
  -9   0   8          9.91          8.71         0.92 o                         
  -8   0   8          0.02          0.77         0.60 o                         
  -7   0   8         12.57         12.57         0.55 o                         
  -6   0   8          9.66          9.78         0.46 o                         
  -5   0   8        302.70        291.37         4.69 o                         
  -4   0   8         48.54         38.55         0.92 o                         
  -3   0   8          0.97          0.62         0.16 o                         
  -2   0   8         17.14         20.38         0.37 o                         
  -1   0   8          0.33          0.18         0.17 o                         
   0   0   8        347.24        324.81         4.53 o                         
   1   0   8        427.71        412.17         5.72 o                         
   2   0   8         53.23         52.41         1.29 o                         
   3   0   8         96.26         96.69         2.17 o                         
   4   0   8         18.56         21.20         1.00 o                         
   5   0   8         12.08         17.22         1.18 o                         
 -11   1   8          9.09         12.74         1.50 o                         
 -10   1   8          8.27          9.54         0.99 o                         
  -9   1   8          5.43          4.86         0.76 o                         
  -8   1   8         51.49         53.61         2.55 o                         
  -7   1   8          6.29          6.73         1.09 o                         
  -6   1   8          1.74          2.48         0.26 o                         
  -5   1   8         79.90         76.90         1.16 o                         
  -4   1   8        252.47        254.04         3.03 o                         
  -3   1   8         86.14         83.64         1.03 o                         
  -2   1   8          4.50          5.88         0.23 o                         
  -1   1   8         51.50         58.24         0.87 o                         
   0   1   8        268.03        265.54         3.75 o                         
   1   1   8         99.03         94.48         1.68 o                         
   2   1   8         31.38         30.62         1.12 o                         
   3   1   8         19.99         22.41         0.96 o                         
   4   1   8          1.18          0.24         0.72 o                         
   5   1   8         21.66         28.96         1.70 o                         
 -11   2   8          5.36          5.03         1.40 o                         
 -10   2   8         10.59         10.50         0.97 o                         
  -9   2   8          0.83          0.29         0.61 o                         
  -8   2   8          0.69          1.54         0.44 o                         
  -7   2   8          0.01          0.11         0.30 o                         
  -6   2   8          0.38          0.18         0.23 o                         
  -5   2   8        202.84        202.50         2.56 o                         
  -4   2   8         28.09         30.87         0.50 o                         
  -3   2   8         11.08         12.78         0.43 o                         
  -2   2   8         25.57         26.03         0.60 o                         
  -1   2   8          0.18          0.22         0.20 o                         
   0   2   8         38.76         35.17         0.91 o                         
   1   2   8         16.45         15.89         0.70 o                         
   2   2   8         14.13         15.47         0.82 o                         
   3   2   8          0.60          0.46         0.52 o                         
   4   2   8          0.15          0.84         0.71 o                         
 -11   3   8          4.73          3.54         1.40 o                         
 -10   3   8          5.70          3.41         0.86 o                         
  -9   3   8         16.38         14.24         1.29 o                         
  -8   3   8         37.04         36.07         1.78 o                         
  -7   3   8          7.32          6.91         0.49 o                         
  -6   3   8         44.47         42.22         0.92 o                         
  -5   3   8        102.94        105.22         1.47 o                         
  -4   3   8          1.46          1.85         0.20 o                         
  -3   3   8          6.71          6.37         0.28 o                         
  -2   3   8         92.65         93.93         1.24 o                         
  -1   3   8         80.41         80.73         1.48 o                         
   0   3   8         20.62         21.73         0.72 o                         
   1   3   8         10.12          8.63         0.68 o                         
   2   3   8          0.36          0.68         0.47 o                         
   3   3   8          0.00          0.06         0.59 o                         
 -11   4   8          0.08          0.36         1.39 o                         
 -10   4   8          1.44          0.89         0.90 o                         
  -9   4   8          3.12          2.98         0.78 o                         
  -8   4   8          0.15          2.41         0.46 o                         
  -7   4   8         20.43         18.58         0.96 o                         
  -6   4   8          0.05          0.15         0.32 o                         
  -5   4   8          3.68          3.49         0.25 o                         
  -4   4   8         15.36         15.25         0.45 o                         
  -3   4   8          4.37          4.93         0.29 o                         
  -2   4   8          0.41         -0.11         0.30 o                         
  -1   4   8          0.37          0.12         0.32 o                         
   0   4   8          4.70          5.06         0.45 o                         
   1   4   8         10.65          9.40         0.65 o                         
   2   4   8          0.26          0.41         0.58 o                         
   3   4   8          0.56          0.01         0.85 o                         
 -11   5   8          0.13         -0.04         1.66 o                         
 -10   5   8          0.38          0.80         1.46 o                         
  -9   5   8          0.32          0.37         0.54 o                         
  -8   5   8          0.00          0.13         0.50 o                         
  -7   5   8          1.59          1.14         0.62 o                         
  -6   5   8          8.36          7.72         0.54 o                         
  -5   5   8         51.09         50.82         1.41 o                         
  -4   5   8          6.12          6.19         0.38 o                         
  -3   5   8         19.65         20.23         0.73 o                         
  -2   5   8          0.00         -0.01         0.37 o                         
  -1   5   8         47.56         48.92         1.19 o                         
   0   5   8          0.03          0.07         0.46 o                         
   1   5   8          0.17          0.04         0.60 o                         
   2   5   8          0.56          0.11         0.74 o                         
 -10   6   8          0.46          0.31         1.45 o                         
  -9   6   8          2.47          2.71         0.85 o                         
  -8   6   8          2.52          3.62         0.59 o                         
  -7   6   8          5.51          6.39         0.72 o                         
  -6   6   8          5.23          4.75         0.57 o                         
  -5   6   8         15.80         15.99         0.83 o                         
  -4   6   8          1.97          1.63         0.46 o                         
  -3   6   8          9.60         11.37         0.63 o                         
  -2   6   8         45.20         46.61         1.21 o                         
  -1   6   8         46.62         49.29         1.43 o                         
   0   6   8         18.88         17.78         1.09 o                         
   1   6   8         11.03         11.16         2.01 o                         
 -10   7   8          0.41          1.81         2.51 o                         
  -9   7   8          3.25          4.84         0.93 o                         
  -8   7   8          4.69          4.58         0.69 o                         
  -7   7   8          6.43          4.22         0.90 o                         
  -6   7   8          0.36          0.45         0.69 o                         
  -5   7   8          1.39          1.25         0.53 o                         
  -4   7   8          6.23          8.10         0.94 o                         
  -3   7   8         12.38         13.01         0.79 o                         
  -2   7   8         17.97         18.76         1.10 o                         
  -1   7   8          0.88          1.05         0.62 o                         
  -8   8   8          0.97          1.10         0.97 o                         
  -7   8   8          0.11         -0.22         0.93 o                         
  -6   8   8          5.51          5.42         0.81 o                         
  -5   8   8          0.15          0.37         0.62 o                         
  -4   8   8         25.23         26.11         1.51 o                         
  -3   8   8         42.04         43.90         1.87 o                         
  -2   8   8          0.48          0.20         2.41 o                         
  -3 -10   9          0.08          0.00         1.91 o                         
  -2 -10   9          0.63         -0.24         1.11 o                         
  -1 -10   9          5.50          6.75         0.88 o                         
   0 -10   9          0.02          0.00         1.67 o                         
   1 -10   9          2.17          1.80         0.85 o                         
   2 -10   9          3.08          3.76         1.11 o                         
   3 -10   9          0.67          0.20         1.31 o                         
  -4  -9   9         85.42         93.53         3.08 o                         
  -3  -9   9         13.11         14.24         1.47 o                         
  -2  -9   9          0.92          1.73         1.02 o                         
  -1  -9   9          2.65          2.71         0.83 o                         
   0  -9   9          3.65          4.53         0.77 o                         
   1  -9   9          0.00          0.34         0.97 o                         
   2  -9   9          7.03          5.50         0.63 o                         
   3  -9   9          0.06         -0.54         0.82 o                         
   4  -9   9          6.61         10.50         1.37 o                         
  -5  -8   9         31.93         37.15         2.24 o                         
  -4  -8   9          6.54         10.79         1.71 o                         
  -3  -8   9          2.08          2.59         0.72 o                         
  -2  -8   9          5.26          6.22         0.69 o                         
  -1  -8   9          0.01         -0.39         0.58 o                         
   0  -8   9          0.20          0.51         0.57 o                         
   1  -8   9          0.26          0.13         0.49 o                         
   2  -8   9         15.13         15.28         0.94 o                         
   3  -8   9          8.19          8.45         0.92 o                         
   4  -8   9          0.87          1.53         1.10 o                         
   5  -8   9          0.02         -0.06         0.96 o                         
  -7  -7   9          7.28          5.72         1.38 o                         
  -6  -7   9         44.05         48.94         2.23 o                         
  -5  -7   9          0.08          0.17         0.92 o                         
  -4  -7   9         13.52         14.22         0.97 o                         
  -3  -7   9          0.00          0.35         0.58 o                         
  -2  -7   9          3.17          2.69         0.50 o                         
  -1  -7   9          0.13          0.67         0.51 o                         
   0  -7   9         61.01         61.81         1.69 o                         
   1  -7   9         33.40         39.64         1.20 o                         
   2  -7   9          7.42          7.69         0.57 o                         
   3  -7   9          1.30          1.57         0.59 o                         
   4  -7   9          2.35          2.65         1.00 o                         
   5  -7   9          0.60          0.98         1.03 o                         
  -8  -6   9         12.01         12.34         1.45 o                         
  -7  -6   9         22.59         23.90         3.97 o                         
  -6  -6   9          1.09          1.17         1.08 o                         
  -5  -6   9         49.77         56.40         5.22 o                         
  -4  -6   9          1.61          1.38         0.58 o                         
  -3  -6   9          3.68          3.69         0.46 o                         
  -2  -6   9         23.21         22.55         0.78 o                         
  -1  -6   9          0.06          0.04         0.34 o                         
   0  -6   9         18.55         14.78         0.64 o                         
   1  -6   9         59.44         48.64         1.28 o                         
   2  -6   9         23.36         24.43         0.96 o                         
   3  -6   9          2.40          3.78         0.58 o                         
   4  -6   9          0.50          0.35         0.71 o                         
   5  -6   9          5.98          5.17         0.85 o                         
  -8  -5   9          0.66          1.04         1.34 o                         
  -7  -5   9          8.78          9.92         1.03 o                         
  -6  -5   9          7.33          6.66         1.19 o                         
  -5  -5   9         12.28          9.45         0.88 o                         
  -4  -5   9          0.89          1.03         0.40 o                         
  -3  -5   9         36.40         35.60         0.87 o                         
  -2  -5   9          5.16          5.58         0.36 o                         
  -1  -5   9         73.50         72.04         1.16 o                         
   0  -5   9          1.74          3.74         0.32 o                         
   1  -5   9          3.58          2.53         0.52 o                         
   2  -5   9          0.00          0.28         0.41 o                         
   3  -5   9          0.32          0.03         0.52 o                         
   4  -5   9          0.77          0.43         0.61 o                         
   5  -5   9          2.08          0.60         2.11 o                         
  -9  -4   9          1.17          2.71         3.12 o                         
  -8  -4   9          0.14         -0.06         0.92 o                         
  -7  -4   9         15.48         15.76         0.96 o                         
  -6  -4   9         34.01         33.48         1.45 o                         
  -5  -4   9        222.45        210.46         4.32 o                         
  -4  -4   9          0.24          0.32         0.27 o                         
  -3  -4   9        235.60        223.35         3.18 o                         
  -2  -4   9         78.51         75.40         1.05 o                         
  -1  -4   9          0.72          2.04         0.22 o                         
   0  -4   9        174.06        143.17         2.39 o                         
   1  -4   9          1.98          2.30         0.38 o                         
   2  -4   9         17.11         15.02         0.70 o                         
   3  -4   9          2.78          1.99         0.50 o                         
   4  -4   9          2.44          2.44         0.56 o                         
   5  -4   9          4.18          5.00         0.87 o                         
  -9  -3   9         12.26         14.36         1.43 o                         
  -8  -3   9          3.18          3.61         0.70 o                         
  -7  -3   9          2.73          2.54         0.72 o                         
  -6  -3   9        419.37        415.75         8.29 o                         
  -5  -3   9        255.89        236.88         4.27 o                         
  -4  -3   9         83.20         82.19         1.38 o                         
  -3  -3   9         13.80         11.65         0.37 o                         
  -2  -3   9         15.49         14.14         0.41 o                         
  -1  -3   9        169.95        157.46         2.14 o                         
   0  -3   9        169.93        142.02         2.06 o                         
   1  -3   9          2.10          1.90         0.36 o                         
   2  -3   9         16.95         19.68         0.85 o                         
   3  -3   9          1.52          3.03         0.50 o                         
   4  -3   9          5.42          5.16         0.66 o                         
   5  -3   9          1.27          1.69         0.67 o                         
 -10  -2   9          1.23          1.08         1.33 o                         
  -9  -2   9         23.72         25.90         1.64 o                         
  -8  -2   9         51.22         48.48         1.56 o                         
  -7  -2   9          6.95          7.83         1.06 o                         
  -6  -2   9          2.27          1.36         0.36 o                         
  -5  -2   9         15.85         16.20         0.61 o                         
  -4  -2   9         10.30         11.72         0.40 o                         
  -3  -2   9          1.27          1.14         0.18 o                         
  -2  -2   9         42.05         46.15         0.79 o                         
  -1  -2   9        192.94        194.62         2.96 o                         
   0  -2   9          8.40          8.69         0.36 o                         
   1  -2   9         34.36         31.42         0.86 o                         
   2  -2   9          3.41          3.82         0.41 o                         
   3  -2   9          1.42          0.19         0.48 o                         
   4  -2   9          0.99          0.92         0.87 o                         
   5  -2   9          3.84          3.83         0.81 o                         
 -10  -1   9          1.06          1.67         1.32 o                         
  -9  -1   9         34.58         39.40         2.15 o                         
  -8  -1   9         22.22         22.22         1.33 o                         
  -7  -1   9         10.18         10.25         0.85 o                         
  -6  -1   9        167.06        172.91         3.19 o                         
  -5  -1   9         13.09         12.62         0.44 o                         
  -4  -1   9         11.76         10.61         0.40 o                         
  -3  -1   9         32.69         28.33         0.56 o                         
  -2  -1   9          0.78          0.86         0.21 o                         
  -1  -1   9          4.56          3.89         0.23 o                         
   0  -1   9         81.12         85.94         1.42 o                         
   1  -1   9          0.05         -0.26         0.35 o                         
   2  -1   9          0.05          0.68         0.39 o                         
   3  -1   9          5.01          4.64         0.57 o                         
   4  -1   9          3.76          3.22         0.62 o                         
   5  -1   9         17.27         22.76         1.68 o                         
 -10   0   9          0.10          0.29         0.98 o                         
  -9   0   9          0.12          1.07         0.88 o                         
  -8   0   9         34.31         37.26         2.64 o                         
  -7   0   9         45.09         44.43         1.22 o                         
  -6   0   9         62.28         58.58         1.97 o                         
  -5   0   9          6.19          4.66         0.30 o                         
  -4   0   9          0.02          0.09         0.19 o                         
  -3   0   9          6.70         10.32         0.38 o                         
  -2   0   9         52.25         52.53         0.80 o                         
  -1   0   9        193.10        180.28         2.49 o                         
   0   0   9         52.74         55.83         1.10 o                         
   1   0   9         19.14         20.10         0.78 o                         
   2   0   9         17.58         17.17         0.96 o                         
   3   0   9          0.00         -0.10         0.54 o                         
   4   0   9         35.20         43.32         2.60 o                         
 -11   1   9          4.22          6.13         2.01 o                         
 -10   1   9          0.00          0.70         0.99 o                         
  -9   1   9          0.00         -0.54         0.92 o                         
  -8   1   9          5.35          6.19         1.15 o                         
  -7   1   9          3.42          3.55         0.61 o                         
  -6   1   9         18.61         16.44         0.80 o                         
  -5   1   9         52.91         46.81         0.87 o                         
  -4   1   9         48.48         47.86         0.73 o                         
  -3   1   9          9.06          9.96         0.34 o                         
  -2   1   9          1.62          1.89         0.22 o                         
  -1   1   9          3.73          4.43         0.30 o                         
   0   1   9          1.86          1.23         0.34 o                         
   1   1   9         12.93         13.34         0.80 o                         
   2   1   9         35.31         37.32         1.22 o                         
   3   1   9          2.46          2.10         0.60 o                         
   4   1   9          6.30          9.60         1.25 o                         
 -11   2   9          2.46          1.81         1.91 o                         
 -10   2   9          1.47          2.39         1.13 o                         
  -9   2   9          4.97          4.71         1.15 o                         
  -8   2   9          0.68          1.13         0.91 o                         
  -7   2   9         46.73         41.34         1.45 o                         
  -6   2   9         38.68         40.64         1.12 o                         
  -5   2   9         22.22         20.66         0.65 o                         
  -4   2   9         20.25         21.49         0.60 o                         
  -3   2   9         18.92         19.89         0.46 o                         
  -2   2   9         74.47         73.06         1.19 o                         
  -1   2   9        467.27        465.34         7.46 o                         
   0   2   9          2.48          2.77         0.43 o                         
   1   2   9         15.53         14.83         0.88 o                         
   2   2   9          9.56         11.26         1.51 o                         
   3   2   9          7.09          7.73         0.86 o                         
 -11   3   9          1.30          2.25         1.57 o                         
 -10   3   9         14.58         11.96         1.81 o                         
  -9   3   9          5.16          5.39         0.92 o                         
  -8   3   9         17.35         15.33         1.91 o                         
  -7   3   9         22.76         24.33         1.45 o                         
  -6   3   9         38.32         39.95         1.24 o                         
  -5   3   9          2.46          3.11         0.34 o                         
  -4   3   9          5.50          6.06         0.30 o                         
  -3   3   9         56.15         53.70         0.92 o                         
  -2   3   9         35.71         43.05         1.07 o                         
  -1   3   9        107.25        112.52         2.17 o                         
   0   3   9          1.17          1.52         0.43 o                         
   1   3   9          0.03         -0.29         0.53 o                         
   2   3   9          1.68          2.53         0.75 o                         
 -10   4   9          0.34          0.89         0.97 o                         
  -9   4   9          4.22          5.19         1.01 o                         
  -8   4   9          2.51          2.48         0.55 o                         
  -7   4   9         10.38         11.77         0.76 o                         
  -6   4   9          6.63          6.83         0.53 o                         
  -5   4   9          0.00          0.08         0.38 o                         
  -4   4   9          1.24          1.30         0.38 o                         
  -3   4   9          0.32          0.30         0.36 o                         
  -2   4   9          1.66          2.25         0.42 o                         
  -1   4   9          1.26          1.64         0.46 o                         
   0   4   9          0.21          0.81         0.55 o                         
   1   4   9          2.81          4.00         0.75 o                         
   2   4   9          4.64          4.02         1.31 o                         
 -10   5   9          5.25          5.94         1.17 o                         
  -9   5   9          1.36          1.91         1.71 o                         
  -8   5   9          3.18          1.71         0.61 o                         
  -7   5   9         42.25         47.47         2.42 o                         
  -6   5   9          0.51          0.79         0.53 o                         
  -5   5   9          0.67         -0.11         0.44 o                         
  -4   5   9         15.36         17.15         0.89 o                         
  -3   5   9         12.04         13.73         0.78 o                         
  -2   5   9          0.01          0.33         0.46 o                         
  -1   5   9         29.74         30.46         1.22 o                         
   0   5   9          7.89          8.88         0.78 o                         
   1   5   9          0.83          0.77         1.03 o                         
  -9   6   9          3.83          3.02         0.89 o                         
  -8   6   9          2.46          1.35         0.71 o                         
  -7   6   9         15.56         17.25         1.28 o                         
  -6   6   9          8.41          7.97         1.23 o                         
  -5   6   9         11.50          9.29         1.51 o                         
  -4   6   9          9.37          8.99         1.01 o                         
  -3   6   9         20.23         21.84         1.10 o                         
  -2   6   9         24.94         24.71         1.82 o                         
  -1   6   9         11.07          9.95         0.81 o                         
  -8   7   9          0.05          0.02         1.00 o                         
  -7   7   9         19.31         19.29         4.47 o                         
  -6   7   9          0.48          1.27         0.93 o                         
  -5   7   9          1.89          2.12         0.72 o                         
  -4   7   9          0.59          0.18         0.63 o                         
  -3   7   9          0.00         -0.30         0.79 o                         
  -3  -9  10         18.23         23.33         3.42 o                         
  -2  -9  10         21.02         25.59         1.69 o                         
  -1  -9  10         22.57         28.49         4.01 o                         
   0  -9  10          8.37         11.08         1.58 o                         
   1  -9  10          0.81          1.20         1.02 o                         
   2  -9  10          0.70          0.01         1.18 o                         
  -5  -8  10          2.92          3.15         2.17 o                         
  -4  -8  10          0.22          1.01         1.51 o                         
  -3  -8  10          0.08          0.04         0.93 o                         
  -2  -8  10          3.46          3.99         0.86 o                         
  -1  -8  10          0.37          0.71         0.71 o                         
   0  -8  10          5.06          6.56         1.08 o                         
   1  -8  10          6.58          8.31         0.81 o                         
   2  -8  10         11.86         11.38         1.24 o                         
   3  -8  10          7.55          7.12         0.90 o                         
  -6  -7  10         39.59         51.71         2.64 o                         
  -5  -7  10          0.22          0.70         2.82 o                         
  -4  -7  10          0.05          0.33         0.76 o                         
  -3  -7  10          0.39          0.61         0.72 o                         
  -2  -7  10          5.52          5.04         0.64 o                         
  -1  -7  10          0.08          0.27         0.58 o                         
   0  -7  10         26.19         25.19         1.33 o                         
   1  -7  10          0.19         -0.10         0.56 o                         
   2  -7  10          0.22          0.29         0.60 o                         
   3  -7  10          0.50          1.01         1.61 o                         
   4  -7  10         18.19         20.83         2.36 o                         
  -7  -6  10         91.50        101.40         3.44 o                         
  -6  -6  10          0.16          0.59         1.47 o                         
  -5  -6  10          0.16          0.28         1.28 o                         
  -4  -6  10          2.28          3.39         1.03 o                         
  -3  -6  10          3.14          3.88         0.56 o                         
  -2  -6  10         29.56         25.28         1.19 o                         
  -1  -6  10          6.66          5.81         0.61 o                         
   0  -6  10          5.34          7.61         0.56 o                         
   1  -6  10          7.90          7.56         0.58 o                         
   2  -6  10          5.31          4.58         0.59 o                         
   3  -6  10         13.24         12.83         1.46 o                         
   4  -6  10         24.71         31.77         1.65 o                         
  -8  -5  10          0.18          0.49         1.35 o                         
  -7  -5  10         15.08         17.42         1.42 o                         
  -6  -5  10          0.01         -0.53         1.22 o                         
  -5  -5  10          7.36          6.88         1.20 o                         
  -4  -5  10          0.46          0.27         0.57 o                         
  -3  -5  10         23.27         21.70         1.46 o                         
  -2  -5  10          2.81          3.18         0.57 o                         
  -1  -5  10          0.93          0.83         0.42 o                         
   0  -5  10          2.37          2.47         0.47 o                         
   1  -5  10          2.02          3.36         0.49 o                         
   2  -5  10          0.94          1.29         0.53 o                         
   3  -5  10          0.04         -0.18         0.74 o                         
   4  -5  10          2.50          2.43         1.14 o                         
  -8  -4  10          2.03          3.32         1.21 o                         
  -7  -4  10          5.40          7.72         1.26 o                         
  -6  -4  10          5.16          4.83         0.81 o                         
  -5  -4  10          0.26         -0.08         0.45 o                         
  -4  -4  10          0.59          0.61         0.46 o                         
  -3  -4  10         23.27         21.73         0.73 o                         
  -2  -4  10          1.10         -0.02         0.37 o                         
  -1  -4  10         13.44          8.07         0.43 o                         
   0  -4  10         24.86         23.64         0.90 o                         
   1  -4  10          0.46          1.24         0.46 o                         
   2  -4  10         19.43         19.66         1.11 o                         
   3  -4  10          0.93         -0.36         0.91 o                         
   4  -4  10         18.56         21.59         1.44 o                         
  -9  -3  10          3.35          4.44         1.17 o                         
  -8  -3  10          2.57          1.87         0.98 o                         
  -7  -3  10         14.39         13.75         1.16 o                         
  -6  -3  10         30.78         36.54         2.15 o                         
  -5  -3  10         28.10         25.99         0.96 o                         
  -4  -3  10         67.70         62.49         2.29 o                         
  -3  -3  10          8.07          7.45         0.42 o                         
  -2  -3  10          3.63          3.12         0.28 o                         
  -1  -3  10         45.38         33.97         0.79 o                         
   0  -3  10          2.16          3.00         0.41 o                         
   1  -3  10          0.30         -0.20         0.43 o                         
   2  -3  10          7.21          8.07         0.64 o                         
   3  -3  10         13.16         15.44         1.55 o                         
   4  -3  10         10.39         12.08         0.91 o                         
  -9  -2  10          0.20          1.00         1.29 o                         
  -8  -2  10          7.87          6.55         0.98 o                         
  -7  -2  10        123.13        127.21         3.83 o                         
  -6  -2  10          0.70          0.82         0.41 o                         
  -5  -2  10         59.93         57.36         1.83 o                         
  -4  -2  10         68.03         65.35         1.76 o                         
  -3  -2  10          1.24          1.09         0.30 o                         
  -2  -2  10        149.45        130.81         2.05 o                         
  -1  -2  10         23.44         23.95         0.71 o                         
   0  -2  10          7.42          4.76         0.44 o                         
   1  -2  10         20.54         18.10         0.89 o                         
   2  -2  10          2.82          3.18         0.61 o                         
   3  -2  10          0.14          0.42         0.93 o                         
   4  -2  10          2.27          3.44         1.23 o                         
 -10  -1  10          7.98          7.59         1.67 o                         
  -9  -1  10         11.14         14.85         1.19 o                         
  -8  -1  10        199.43        206.13         7.72 o                         
  -7  -1  10        128.57        129.51         3.42 o                         
  -6  -1  10          0.88          0.71         0.62 o                         
  -5  -1  10         45.81         40.64         1.08 o                         
  -4  -1  10         23.98         25.76         0.72 o                         
  -3  -1  10        143.47        140.85         2.09 o                         
  -2  -1  10         42.47         38.47         0.84 o                         
  -1  -1  10         11.35         12.32         0.62 o                         
   0  -1  10          6.03          6.68         0.50 o                         
   1  -1  10         18.92         17.90         1.26 o                         
   2  -1  10         51.41         52.77         1.53 o                         
   3  -1  10          1.10          1.33         0.88 o                         
   4  -1  10          7.97          9.45         1.51 o                         
 -10   0  10          2.34          3.01         1.46 o                         
  -9   0  10         36.71         36.41         2.84 o                         
  -8   0  10         14.16         16.63         1.29 o                         
  -7   0  10          0.79          1.27         0.87 o                         
  -6   0  10          0.01          0.49         0.43 o                         
  -5   0  10         58.29         54.05         1.25 o                         
  -4   0  10         30.89         27.78         0.78 o                         
  -3   0  10         40.82         42.04         0.89 o                         
  -2   0  10          0.06          0.21         0.26 o                         
  -1   0  10         18.30         16.32         0.87 o                         
   0   0  10          0.27          2.71         0.48 o                         
   1   0  10          0.22          0.38         0.52 o                         
   2   0  10          5.86          8.35         1.11 o                         
   3   0  10          0.52          0.05         0.74 o                         
 -10   1  10          2.35          0.60         1.71 o                         
  -9   1  10          4.02          3.93         1.03 o                         
  -8   1  10         36.77         45.68         3.12 o                         
  -7   1  10          3.40          2.95         0.52 o                         
  -6   1  10         40.39         33.00         1.21 o                         
  -5   1  10         11.65          9.61         0.62 o                         
  -4   1  10          0.28          0.21         0.33 o                         
  -3   1  10          7.09          7.74         0.36 o                         
  -2   1  10         71.29         71.04         1.36 o                         
  -1   1  10          4.67          6.76         0.59 o                         
   0   1  10          0.99          0.80         0.47 o                         
   1   1  10         18.13         20.62         1.05 o                         
   2   1  10          4.86          6.52         0.95 o                         
   3   1  10          3.84          4.12         1.31 o                         
 -10   2  10          0.28          1.39         1.52 o                         
  -9   2  10         30.23         28.05         2.82 o                         
  -8   2  10          4.19          4.23         1.11 o                         
  -7   2  10          0.13         -0.16         0.51 o                         
  -6   2  10         24.83         23.77         1.02 o                         
  -5   2  10         29.43         30.13         0.96 o                         
  -4   2  10         17.17         19.63         0.80 o                         
  -3   2  10         97.32        100.73         2.25 o                         
  -2   2  10         72.71         76.80         1.47 o                         
  -1   2  10         16.60         15.73         0.76 o                         
   0   2  10         11.57         12.66         0.83 o                         
   1   2  10          5.22          5.61         0.66 o                         
   2   2  10         20.93         21.73         1.36 o                         
 -10   3  10          0.61          1.21         2.11 o                         
  -9   3  10          0.27          1.00         1.03 o                         
  -8   3  10          0.00         -0.02         0.54 o                         
  -7   3  10          0.23          0.23         0.48 o                         
  -6   3  10         10.23          9.52         0.67 o                         
  -5   3  10          4.15          4.91         0.48 o                         
  -4   3  10         16.99         18.37         0.94 o                         
  -3   3  10          7.12          8.56         0.51 o                         
  -2   3  10          1.33          1.04         0.47 o                         
  -1   3  10          1.43          1.82         0.49 o                         
   0   3  10          2.02          1.37         0.67 o                         
   1   3  10          0.57          0.38         0.70 o                         
  -9   4  10          5.60          5.73         1.24 o                         
  -8   4  10         17.14         17.36         1.10 o                         
  -7   4  10          1.12          0.60         0.56 o                         
  -6   4  10         18.73         18.16         1.88 o                         
  -5   4  10          2.45          2.81         0.54 o                         
  -4   4  10          3.47          4.13         0.48 o                         
  -3   4  10        135.75        139.29         2.46 o                         
  -2   4  10          0.77          0.45         0.51 o                         
  -1   4  10          1.25          0.66         0.84 o                         
   0   4  10          9.91         10.87         0.84 o                         
  -8   5  10         10.97         12.23         1.01 o                         
  -7   5  10          0.02         -0.20         0.72 o                         
  -6   5  10          0.15          0.05         0.80 o                         
  -5   5  10          1.82          1.15         0.87 o                         
  -4   5  10         28.26         30.62         1.17 o                         
  -3   5  10         45.32         50.35         1.91 o                         
  -2   5  10          2.52          3.10         0.63 o                         
  -1   5  10          0.02         -0.09         1.10 o                         
  -8   6  10          2.03          1.37         0.90 o                         
  -7   6  10          0.41          0.48         0.77 o                         
  -6   6  10          0.17          0.06         0.72 o                         
  -5   6  10          1.01          1.53         0.67 o                         
  -4   6  10          2.22          2.27         0.81 o                         
  -3   6  10          7.36          5.72         1.31 o                         
  -3  -8  11          3.75          2.82         3.22 o                         
  -2  -8  11         44.05         54.24         4.06 o                         
  -1  -8  11          1.26          3.29         1.20 o                         
   0  -8  11          0.47          1.79         0.88 o                         
   1  -8  11          1.35          0.85         1.46 o                         
  -4  -7  11          2.70          5.24         1.64 o                         
  -3  -7  11          7.08          8.50         1.96 o                         
  -2  -7  11         16.30         21.62         1.26 o                         
  -1  -7  11         10.39         14.76         1.62 o                         
   0  -7  11         27.67         28.73         1.61 o                         
   1  -7  11         23.43         26.29         1.60 o                         
   2  -7  11          2.23          2.59         1.56 o                         
  -6  -6  11          0.23         -0.70         1.75 o                         
  -5  -6  11          5.85          7.91         1.82 o                         
  -4  -6  11          1.75          2.61         0.76 o                         
  -3  -6  11          0.26          0.38         0.85 o                         
  -2  -6  11         39.28         42.45         1.50 o                         
  -1  -6  11         11.10         14.80         1.23 o                         
   0  -6  11          0.02         -0.99         0.99 o                         
   1  -6  11          0.30          0.14         0.66 o                         
   2  -6  11          0.77          1.86         1.07 o                         
   3  -6  11          0.57         -1.31         1.31 o                         
  -7  -5  11         10.94         12.56         1.94 o                         
  -6  -5  11          0.21         -0.20         3.12 o                         
  -5  -5  11          3.89          3.92         1.86 o                         
  -4  -5  11         24.85         21.31         1.80 o                         
  -3  -5  11          0.56          0.36         0.65 o                         
  -2  -5  11         13.89         14.39         1.09 o                         
  -1  -5  11         27.04         30.42         1.39 o                         
   0  -5  11         25.46         23.36         1.08 o                         
   1  -5  11          0.87          1.46         0.58 o                         
   2  -5  11         42.45         48.26         2.57 o                         
   3  -5  11         35.57         43.74         3.02 o                         
  -8  -4  11          3.68          3.12         2.01 o                         
  -7  -4  11          1.56         -0.65         1.21 o                         
  -6  -4  11          0.49          1.08         1.04 o                         
  -5  -4  11          4.10          3.99         0.59 o                         
  -4  -4  11          1.31          0.87         0.52 o                         
  -3  -4  11          1.02          1.11         0.45 o                         
  -2  -4  11          0.58          0.31         0.45 o                         
  -1  -4  11          0.01          0.16         0.59 o                         
   0  -4  11          0.64          0.47         0.53 o                         
   1  -4  11          4.81          6.21         0.80 o                         
   2  -4  11         24.83         31.33         2.41 o                         
   3  -4  11         15.55         23.67         1.74 o                         
  -8  -3  11          0.65          0.52         1.36 o                         
  -7  -3  11         13.85         15.88         1.19 o                         
  -6  -3  11          3.47          4.61         1.40 o                         
  -5  -3  11         30.16         30.43         1.17 o                         
  -4  -3  11         19.40         20.03         0.95 o                         
  -3  -3  11          2.22          2.36         0.48 o                         
  -2  -3  11         33.91         33.94         1.11 o                         
  -1  -3  11          1.17          2.62         0.53 o                         
   0  -3  11          1.21          0.57         0.50 o                         
   1  -3  11          4.73          6.62         0.92 o                         
   2  -3  11          1.86          3.16         0.98 o                         
   3  -3  11         14.35         12.80         1.20 o                         
  -9  -2  11          6.44          6.72         1.36 o                         
  -8  -2  11         60.58         58.84         2.46 o                         
  -7  -2  11         13.94         15.60         1.80 o                         
  -6  -2  11         42.44         40.39         1.85 o                         
  -5  -2  11         10.73          9.37         0.70 o                         
  -4  -2  11          5.88          6.76         0.58 o                         
  -3  -2  11         41.14         37.52         1.29 o                         
  -2  -2  11         22.88         20.67         1.13 o                         
  -1  -2  11          1.61          2.30         0.48 o                         
   0  -2  11         14.05         17.36         1.18 o                         
   1  -2  11          8.95         10.21         1.01 o                         
   2  -2  11          6.24          8.99         1.31 o                         
  -9  -1  11          0.00          0.90         1.32 o                         
  -8  -1  11         18.61         20.28         1.65 o                         
  -7  -1  11          4.99          5.75         1.01 o                         
  -6  -1  11          8.62          9.49         0.73 o                         
  -5  -1  11         17.21         15.87         0.91 o                         
  -4  -1  11          2.30          1.94         0.56 o                         
  -3  -1  11         93.55         85.53         2.65 o                         
  -2  -1  11          0.64          0.11         0.41 o                         
  -1  -1  11         19.44         20.95         0.99 o                         
   0  -1  11         11.66         12.99         0.73 o                         
   1  -1  11          0.40         -0.18         0.63 o                         
   2  -1  11          0.00          0.21         0.71 o                         
  -9   0  11          8.29         10.70         1.61 o                         
  -8   0  11          0.07          1.04         1.05 o                         
  -7   0  11          4.37          3.55         0.96 o                         
  -6   0  11         60.93         57.81         1.64 o                         
  -5   0  11         66.79         66.74         1.98 o                         
  -4   0  11          0.56          0.64         0.51 o                         
  -3   0  11         17.57         19.89         0.90 o                         
  -2   0  11          4.42          4.07         0.48 o                         
  -1   0  11         25.37         25.19         1.31 o                         
   0   0  11          3.21          4.49         0.65 o                         
   1   0  11          2.52          2.34         0.78 o                         
  -9   1  11         63.94         62.53         5.03 o                         
  -8   1  11          2.99          2.95         1.02 o                         
  -7   1  11          6.92          6.31         0.68 o                         
  -6   1  11          2.32          4.05         0.64 o                         
  -5   1  11         28.21         30.80         1.45 o                         
  -4   1  11         16.32         18.27         0.88 o                         
  -3   1  11         50.82         52.81         1.45 o                         
  -2   1  11          0.02          0.40         0.42 o                         
  -1   1  11         18.56         18.66         1.03 o                         
   0   1  11         26.50         29.28         1.92 o                         
   1   1  11          1.01          0.74         0.68 o                         
  -9   2  11          5.48          4.73         2.01 o                         
  -8   2  11          0.04          0.30         1.51 o                         
  -7   2  11         16.66         17.03         2.59 o                         
  -6   2  11         17.27         17.62         0.97 o                         
  -5   2  11          0.20          0.14         0.54 o                         
  -4   2  11          0.31          0.14         0.51 o                         
  -3   2  11         17.66         15.74         0.76 o                         
  -2   2  11          0.07         -0.37         0.47 o                         
  -1   2  11          1.78          2.95         1.02 o                         
   0   2  11          7.66          8.64         0.91 o                         
  -9   3  11          1.16          2.61         2.21 o                         
  -8   3  11          1.48          1.11         1.14 o                         
  -7   3  11          0.78          0.87         0.64 o                         
  -6   3  11          4.08          4.33         0.68 o                         
  -5   3  11          0.62          0.44         0.60 o                         
  -4   3  11         15.19         14.49         0.96 o                         
  -3   3  11         54.60         58.48         1.42 o                         
  -2   3  11          8.26          7.49         0.63 o                         
  -1   3  11          1.80          1.69         0.77 o                         
  -8   4  11          0.11         -0.65         1.02 o                         
  -7   4  11          1.43          2.25         0.96 o                         
  -6   4  11          7.67          7.61         1.56 o                         
  -5   4  11         52.20         53.40         1.98 o                         
  -4   4  11         46.85         48.63         2.23 o                         
  -3   4  11         16.33         14.16         0.91 o                         
  -2   4  11          0.96          0.27         0.84 o                         
  -7   5  11         11.47         10.21         1.03 o                         
  -6   5  11          6.18          5.42         0.86 o                         
  -5   5  11          5.73          5.42         1.35 o                         
  -4   5  11          8.54          9.10         1.45 o                         
  -2  -7  12          5.84          8.04         1.19 o                         
  -1  -7  12          7.92          8.51         1.00 o                         
  -5  -6  12          1.15         -0.10         4.02 o                         
  -4  -6  12          8.31         11.31         1.18 o                         
  -3  -6  12         21.85         28.55         1.97 o                         
  -2  -6  12          2.77          6.68         2.26 o                         
  -1  -6  12          1.62          1.20         0.86 o                         
   0  -6  12          4.99          7.52         1.08 o                         
  -5  -5  12         11.10         16.81         2.76 o                         
  -4  -5  12          0.03          0.30         0.85 o                         
  -3  -5  12          9.20         13.12         1.12 o                         
  -2  -5  12          0.70          0.51         0.77 o                         
  -1  -5  12          9.93         13.28         1.56 o                         
   0  -5  12          0.01         -0.04         0.83 o                         
   1  -5  12          3.75          4.12         2.11 o                         
  -6  -4  12          2.93          3.26         1.81 o                         
  -5  -4  12          3.33          2.88         2.00 o                         
  -4  -4  12          2.84          3.45         0.68 o                         
  -3  -4  12          6.28          5.60         0.70 o                         
  -2  -4  12          7.18          8.55         1.71 o                         
  -1  -4  12          6.73          7.79         0.85 o                         
   0  -4  12          6.39          8.28         1.03 o                         
   1  -4  12          0.83          0.39         1.08 o                         
  -7  -3  12          4.78          5.02         1.37 o                         
  -6  -3  12          8.91          8.07         1.13 o                         
  -5  -3  12          0.04         -0.43         0.64 o                         
  -4  -3  12         18.99         18.81         1.13 o                         
  -3  -3  12          2.86          3.47         0.72 o                         
  -2  -3  12          0.38          0.53         0.83 o                         
  -1  -3  12          0.11         -0.46         0.74 o                         
   0  -3  12          8.21          8.99         0.75 o                         
   1  -3  12         21.03         30.99         2.14 o                         
  -7  -2  12          4.92          5.00         1.14 o                         
  -6  -2  12          4.24          6.89         1.41 o                         
  -5  -2  12          1.98          1.87         0.61 o                         
  -4  -2  12          0.04          0.38         0.68 o                         
  -3  -2  12          6.04          4.87         0.67 o                         
  -2  -2  12          6.35          3.57         1.10 o                         
  -1  -2  12          6.57          6.13         0.90 o                         
   0  -2  12          3.22          3.73         0.70 o                         
   1  -2  12          8.11         10.60         1.50 o                         
  -8  -1  12          6.60          5.38         2.28 o                         
  -7  -1  12         11.90         11.95         1.23 o                         
  -6  -1  12         30.27         27.53         1.45 o                         
  -5  -1  12          0.30          0.94         0.61 o                         
  -4  -1  12         18.32         18.98         2.21 o                         
  -3  -1  12          1.46          3.15         0.71 o                         
  -2  -1  12          5.52          5.03         0.87 o                         
  -1  -1  12          1.59          2.17         0.77 o                         
   0  -1  12          4.32          5.30         0.78 o                         
  -8   0  12          8.46          8.26         1.59 o                         
  -7   0  12         20.27         16.15         1.31 o                         
  -6   0  12         14.38         13.83         1.10 o                         
  -5   0  12         46.62         46.90         1.73 o                         
  -4   0  12          6.07          4.61         0.82 o                         
  -3   0  12          0.15          0.37         0.69 o                         
  -2   0  12          3.44          2.71         1.61 o                         
  -1   0  12          2.70          1.46         0.79 o                         
   0   0  12          3.33          2.97         1.68 o                         
  -8   1  12         11.08         11.26         3.42 o                         
  -7   1  12          7.61          5.84         1.45 o                         
  -6   1  12         36.90         33.25         1.58 o                         
  -5   1  12         54.55         57.08         3.92 o                         
  -4   1  12          0.73          0.56         0.66 o                         
  -3   1  12         39.79         43.40         1.84 o                         
  -2   1  12          0.17         -0.27         0.79 o                         
  -1   1  12          0.51          0.43         0.98 o                         
  -7   2  12         10.20          5.63         1.71 o                         
  -6   2  12          0.73          1.40         1.14 o                         
  -5   2  12         22.92         22.71         1.66 o                         
  -4   2  12          8.69          7.47         0.85 o                         
  -3   2  12         22.73         23.28         1.13 o                         
  -2   2  12          0.00         -1.41         2.51 o                         
  -6   3  12          0.01          0.58         0.78 o                         
  -5   3  12         22.62         21.73         1.51 o                         
  -4   3  12          0.58          0.20         1.91 o                         
  -4  -4  13          1.07          0.63         1.40 o                         
  -3  -4  13          0.54          1.01         1.21 o                         
  -2  -4  13          0.42          1.91         1.91 o                         
  -5  -3  13          1.44          1.17         0.91 o                         
  -4  -3  13         13.10          9.65         1.51 o                         
  -3  -3  13          0.24          0.82         1.03 o                         
  -2  -3  13          1.13          0.90         1.91 o                         
  -5  -2  13          6.12          7.25         0.99 o                         
  -4  -2  13          0.66          1.59         1.27 o                         
  -3  -2  13         11.42         10.42         1.11 o                         
  -2  -2  13          3.70          3.22         1.42 o                         
  -5  -1  13         19.37         17.13         1.23 o                         
  -4  -1  13          0.52          1.37         0.87 o                         
  -3  -1  13          0.32          0.83         0.97 o                         
  -5   0  13          0.14          0.54         0.91 o                         
  -4   0  13          0.23         -0.33         0.94 o                         
                                                                                
